# Supplementary material for: DENSE: efficient and prior knowledge-driven discovery of phenotype-associated protein functional modules
Source: BMC Syst Biol. 2011 Oct 24;5:172. doi: 10.1186/1752-0509-5-172 (PMC3231954; doi:10.1186/1752-0509-5-172)
Supplement: Additional file 1 — Dark Fermentation Phenotype Results. The file contains the results of the dark fermentation, hydrogen production experiment. [file 1752-0509-5-172-S1.ZIP]

Archive with 2 entries (1 files):
- Supplement 1- DENSE_Dark_Fermentation/
- Supplement 1- DENSE_Dark_Fermentation/DENSE_Dark_Fermentation.xls
