# Supplementary material for: DENSE: efficient and prior knowledge-driven discovery of phenotype-associated protein functional modules
Source: BMC Syst Biol. 2011 Oct 24;5:172. doi: 10.1186/1752-0509-5-172 (PMC3231954; doi:10.1186/1752-0509-5-172)
Supplement: Additional file 1 — Dark Fermentation Phenotype Results. The file contains the results of the dark fermentation, hydrogen production experiment. [file 1752-0509-5-172-S1.ZIP › Supplement 1- DENSE_Dark_Fermentation/DENSE_Dark_Fermentation.xls]

## Sheet: CAC
ID	Protein ID	Protein Name	Knowledge Prior-K, Expanded Set -E
Subsystem 1	CA_P0035	Aldehyde-alcohol dehydrogenase, ADHE1	K
	CA_P0164	Butyrate-acetoacetate COA-transferase subunit B	E
	CAC2711	Butyryl-CoA dehydrogenase	K
	CA_P0078	Acetyl coenzyme A acetyltransferase (thiolase)	E
	CAC2873	Acetyl-CoA acetyltransferase	E
Subsystem 2	CA_P0035	Aldehyde-alcohol dehydrogenase, ADHE1	K
	CAC2009	3-Hydroxyacyl-CoA dehydrogenase	E
	CA_P0078	Acetyl coenzyme A acetyltransferase (thiolase)	E
	CAC2873	Acetyl-CoA acetyltransferase	E
	CAC2711	Butyryl-CoA dehydrogenase	K
Subsystem 3	CA_P0035	Aldehyde-alcohol dehydrogenase, ADHE1	K
	CAC2708	Beta-hydroxybutyryl-CoA dehydrogenase, NAD-dependent	E
	CAC2711	Butyryl-CoA dehydrogenase	K
	CA_P0078	Acetyl coenzyme A acetyltransferase (thiolase)	E
	CAC2873	Acetyl-CoA acetyltransferase	E
Subsystem 4	CA_P0035	Aldehyde-alcohol dehydrogenase, ADHE1	K
	CA_P0163	Butyrate-acetoacetate COA-transferase subunit A	E
	CAC2711	Butyryl-CoA dehydrogenase	K
	CAC1742	Phosphotransacetylase	E
	CAC2873	Acetyl-CoA acetyltransferase	E
	CA_P0078	Acetyl coenzyme A acetyltransferase (thiolase)	E
Subsystem 5	CA_P0035	Aldehyde-alcohol dehydrogenase, ADHE1	K
	CAC2083	Tetrahydrofolate dehydrogenase/cyclohydrolase, FolD	E
	CAC3572	Biotin carboxyl carrier protein of acetyl-CoA carboxylase	E
	CAC3570	Biotin carboxylase	E
	CAC0980	Pyruvate-formate lyase	K
Subsystem 6	CA_P0035	Aldehyde-alcohol dehydrogenase, ADHE1	K
	CAC3076	Phosphate butyryltransferase	K
	CAC2711	Butyryl-CoA dehydrogenase	K
	CAC2873	Acetyl-CoA acetyltransferase	E
	CA_P0162	Aldehyde dehydrogenase (NAD+)	K
Subsystem 7	CA_P0035	Aldehyde-alcohol dehydrogenase, ADHE1	K
	CAC3076	Phosphate butyryltransferase	K
	CAC2711	Butyryl-CoA dehydrogenase	K
	CA_P0078	Acetyl coenzyme A acetyltransferase (thiolase)	E
	CA_P0162	Aldehyde dehydrogenase (NAD+)	K
Subsystem 8	CA_P0035	Aldehyde-alcohol dehydrogenase, ADHE1	K
	CAC1321	Glycerol kinase, GLPK	E
	CA_P0025	Pyruvate decarboxylase	K
	CAC3375	Alcohol dehydrogenase	K
	CA_P0162	Aldehyde dehydrogenase (NAD+)	K
Subsystem 9	CA_P0035	Aldehyde-alcohol dehydrogenase, ADHE1	K
	CAC3375	Alcohol dehydrogenase	K
	CA_P0025	Pyruvate decarboxylase	K
	CAC0980	Pyruvate-formate lyase	K
	CA_P0162	Aldehyde dehydrogenase (NAD+)	K
Subsystem 10	CA_P0035	Aldehyde-alcohol dehydrogenase, ADHE1	K
	CAC3298	NADH-dependent butanol dehydrogenase B (BDH II)	E
	CAC3299	NADH-dependent butanol dehydrogenase A (BDH I)	E
	CA_P0162	Aldehyde dehydrogenase (NAD+)	K
Subsystem 11	CA_P0035	Aldehyde-alcohol dehydrogenase, ADHE1	K
	CAC2711	Butyryl-CoA dehydrogenase	K
	CAC3569	Acetyl-CoA carboxylase beta subunit	E
	CA_P0162	Aldehyde dehydrogenase (NAD+)	K
	CA_P0078	Acetyl coenzyme A acetyltransferase (thiolase)	E
	CAC2873	Acetyl-CoA acetyltransferase	E
Subsystem 12	CA_P0035	Aldehyde-alcohol dehydrogenase, ADHE1	K
	CAC2711	Butyryl-CoA dehydrogenase	K
	CAC3568	Acetyl-CoA carboxylase alpha subunit	E
	CA_P0162	Aldehyde dehydrogenase (NAD+)	K
	CA_P0078	Acetyl coenzyme A acetyltransferase (thiolase)	E
	CAC2873	Acetyl-CoA acetyltransferase	E
Subsystem 13	CA_P0035	Aldehyde-alcohol dehydrogenase, ADHE1	K
	CAC2711	Butyryl-CoA dehydrogenase	K
	CAC0980	Pyruvate-formate lyase	K
	CA_P0162	Aldehyde dehydrogenase (NAD+)	K
	CA_P0078	Acetyl coenzyme A acetyltransferase (thiolase)	E
	CAC2873	Acetyl-CoA acetyltransferase	E
Subsystem 14	CA_P0035	Aldehyde-alcohol dehydrogenase, ADHE1	K
	CAC2711	Butyryl-CoA dehydrogenase	K
	CAC1742	Phosphotransacetylase	E
	CA_P0162	Aldehyde dehydrogenase (NAD+)	K
	CA_P0078	Acetyl coenzyme A acetyltransferase (thiolase)	E
	CAC2873	Acetyl-CoA acetyltransferase	E
Subsystem 15	CA_P0035	Aldehyde-alcohol dehydrogenase, ADHE1	K
	CAC2711	Butyryl-CoA dehydrogenase	K
	CAC3174	2-isopropylmalate synthase	E
	CA_P0162	Aldehyde dehydrogenase (NAD+)	K
	CA_P0078	Acetyl coenzyme A acetyltransferase (thiolase)	E
	CAC2873	Acetyl-CoA acetyltransferase	E
Subsystem 16	CA_P0035	Aldehyde-alcohol dehydrogenase, ADHE1	K
	CAC2711	Butyryl-CoA dehydrogenase	K
	CAC3570	Biotin carboxylase	E
	CA_P0162	Aldehyde dehydrogenase (NAD+)	K
	CA_P0078	Acetyl coenzyme A acetyltransferase (thiolase)	E
	CAC2873	Acetyl-CoA acetyltransferase	E
Subsystem 17	CA_P0035	Aldehyde-alcohol dehydrogenase, ADHE1	K
	CAC2711	Butyryl-CoA dehydrogenase	K
	CAC0273	2-isopropylmalate synthase	E
	CA_P0162	Aldehyde dehydrogenase (NAD+)	K
	CA_P0078	Acetyl coenzyme A acetyltransferase (thiolase)	E
	CAC2873	Acetyl-CoA acetyltransferase	E
Subsystem 18	CA_P0035	Aldehyde-alcohol dehydrogenase, ADHE1	K
	CAC2711	Butyryl-CoA dehydrogenase	K
	CAC3572	Biotin carboxyl carrier protein of acetyl-CoA carboxylase	E
	CA_P0162	Aldehyde dehydrogenase (NAD+)	K
	CA_P0078	Acetyl coenzyme A acetyltransferase (thiolase)	E
	CAC2873	Acetyl-CoA acetyltransferase	E
Subsystem 19	CA_P0035	Aldehyde-alcohol dehydrogenase, ADHE1	K
	CAC3571	Hydroxymyristoyl-(acyl carrier protein) dehydratase	K
	CAC3570	Biotin carboxylase	E
	CAC3569	Acetyl-CoA carboxylase beta subunit	E
	CAC3568	Acetyl-CoA carboxylase alpha subunit	E
	CAC3572	Biotin carboxyl carrier protein of acetyl-CoA carboxylase	E
Subsystem 20	CA_P0035	Aldehyde-alcohol dehydrogenase, ADHE1	K
	CAC2019	Malonyl CoA-acyl carrier protein transacylase	E
	CAC3568	Acetyl-CoA carboxylase alpha subunit	E
	CAC3572	Biotin carboxyl carrier protein of acetyl-CoA carboxylase	E
	CAC3569	Acetyl-CoA carboxylase beta subunit	E
Subsystem 21	CA_P0035	Aldehyde-alcohol dehydrogenase, ADHE1	K
	CAC3573	3-oxoacyl-(acyl-carrier-protein) synthase I	K
	CAC3568	Acetyl-CoA carboxylase alpha subunit	E
	CAC3569	Acetyl-CoA carboxylase beta subunit	E
	CAC3572	Biotin carboxyl carrier protein of acetyl-CoA carboxylase	E
	CAC3570	Biotin carboxylase	E
Subsystem 22	CA_P0035	Aldehyde-alcohol dehydrogenase, ADHE1	K
	CA_P0088	3-oxoacyl-acyl-carrier protein synthase	K
	CAC3568	Acetyl-CoA carboxylase alpha subunit	E
	CAC3569	Acetyl-CoA carboxylase beta subunit	E
	CAC3572	Biotin carboxyl carrier protein of acetyl-CoA carboxylase	E
	CAC3570	Biotin carboxylase	E
Subsystem 23	CA_P0035	Aldehyde-alcohol dehydrogenase, ADHE1	K
	CAC0814	3-oxoacyl-[acyl-carrier-protein] synthase III	K
	CAC3568	Acetyl-CoA carboxylase alpha subunit	E
	CAC3569	Acetyl-CoA carboxylase beta subunit	E
	CAC3572	Biotin carboxyl carrier protein of acetyl-CoA carboxylase	E
	CAC3570	Biotin carboxylase	E
Subsystem 24	CA_P0035	Aldehyde-alcohol dehydrogenase, ADHE1	K
	CAC3578	3-oxoacyl-[acyl-carrier-protein] synthase III	K
	CAC3568	Acetyl-CoA carboxylase alpha subunit	E
	CAC3572	Biotin carboxyl carrier protein of acetyl-CoA carboxylase	E
	CAC3569	Acetyl-CoA carboxylase beta subunit	E
	CAC3570	Biotin carboxylase	E
Subsystem 25	CA_P0035	Aldehyde-alcohol dehydrogenase, ADHE1	K
	CAC3575	Malonyl CoA-acyl carrier protein transacylase	E
	CAC3568	Acetyl-CoA carboxylase alpha subunit	E
	CAC3572	Biotin carboxyl carrier protein of acetyl-CoA carboxylase	E
	CAC3569	Acetyl-CoA carboxylase beta subunit	E
	CAC3570	Biotin carboxylase	E
Subsystem 26	CA_P0035	Aldehyde-alcohol dehydrogenase, ADHE1	K
	CAC2008	3-oxoacyl-(acyl-carrier-protein) synthase	K
	CAC3568	Acetyl-CoA carboxylase alpha subunit	E
	CAC3572	Biotin carboxyl carrier protein of acetyl-CoA carboxylase	E
	CAC3569	Acetyl-CoA carboxylase beta subunit	E
	CAC3570	Biotin carboxylase	E
Subsystem 27	CA_P0035	Aldehyde-alcohol dehydrogenase, ADHE1	K
	CAC3572	Biotin carboxyl carrier protein of acetyl-CoA carboxylase	E
	CA_P0025	Pyruvate decarboxylase	K
	CAC0980	Pyruvate-formate lyase	K
	CA_P0162	Aldehyde dehydrogenase (NAD+)	K
Subsystem 28	CA_P0035	Aldehyde-alcohol dehydrogenase, ADHE1	K
	CAC3572	Biotin carboxyl carrier protein of acetyl-CoA carboxylase	E
	CAC2660	Pyruvate carboxylase, PYKA	E
	CAC3570	Biotin carboxylase	E
	CAC3568	Acetyl-CoA carboxylase alpha subunit	E
	CAC0273	2-isopropylmalate synthase	E
	CAC0980	Pyruvate-formate lyase	K
	CAC3174	2-isopropylmalate synthase	E
	CAC3569	Acetyl-CoA carboxylase beta subunit	E
Subsystem 29	CA_P0035	Aldehyde-alcohol dehydrogenase, ADHE1	K
	CAC3572	Biotin carboxyl carrier protein of acetyl-CoA carboxylase	E
	CAC2873	Acetyl-CoA acetyltransferase	E
	CAC3570	Biotin carboxylase	E
	CAC3568	Acetyl-CoA carboxylase alpha subunit	E
	CAC0273	2-isopropylmalate synthase	E
	CAC0980	Pyruvate-formate lyase	K
	CAC3174	2-isopropylmalate synthase	E
	CAC3569	Acetyl-CoA carboxylase beta subunit	E
	CA_P0078	Acetyl coenzyme A acetyltransferase (thiolase)	E
	CA_P0162	Aldehyde dehydrogenase (NAD+)	K
	CAC1742	Phosphotransacetylase	E
Subsystem 30	CA_P0035	Aldehyde-alcohol dehydrogenase, ADHE1	K
	CAC2873	Acetyl-CoA acetyltransferase	E
	CA_P0025	Pyruvate decarboxylase	K
	CAC0980	Pyruvate-formate lyase	K
	CA_P0162	Aldehyde dehydrogenase (NAD+)	K
Subsystem 31	CA_P0035	Aldehyde-alcohol dehydrogenase, ADHE1	K
	CAC2873	Acetyl-CoA acetyltransferase	E
	CAC3570	Biotin carboxylase	E
	CAC2660	Pyruvate carboxylase, PYKA	E
	CAC3569	Acetyl-CoA carboxylase beta subunit	E
	CAC0980	Pyruvate-formate lyase	K
	CAC3174	2-isopropylmalate synthase	E
	CAC3568	Acetyl-CoA carboxylase alpha subunit	E
	CAC0273	2-isopropylmalate synthase	E
Subsystem 32	CA_P0035	Aldehyde-alcohol dehydrogenase, ADHE1	K
	CA_P0078	Acetyl coenzyme A acetyltransferase (thiolase)	E
	CA_P0025	Pyruvate decarboxylase	K
	CA_P0162	Aldehyde dehydrogenase (NAD+)	K
	CAC0980	Pyruvate-formate lyase	K
Subsystem 33	CA_P0035	Aldehyde-alcohol dehydrogenase, ADHE1	K
	CA_P0078	Acetyl coenzyme A acetyltransferase (thiolase)	E
	CAC3569	Acetyl-CoA carboxylase beta subunit	E
	CAC2660	Pyruvate carboxylase, PYKA	E
	CAC3570	Biotin carboxylase	E
	CAC0980	Pyruvate-formate lyase	K
	CAC0273	2-isopropylmalate synthase	E
	CAC3568	Acetyl-CoA carboxylase alpha subunit	E
	CAC3174	2-isopropylmalate synthase	E
Subsystem 34	CA_P0035	Aldehyde-alcohol dehydrogenase, ADHE1	K
	CAC3568	Acetyl-CoA carboxylase alpha subunit	E
	CA_P0025	Pyruvate decarboxylase	K
	CA_P0162	Aldehyde dehydrogenase (NAD+)	K
	CAC0980	Pyruvate-formate lyase	K
Subsystem 35	CA_P0035	Aldehyde-alcohol dehydrogenase, ADHE1	K
	CAC3568	Acetyl-CoA carboxylase alpha subunit	E
	CA_P0025	Pyruvate decarboxylase	K
	CAC2660	Pyruvate carboxylase, PYKA	E
	CAC0980	Pyruvate-formate lyase	K
Subsystem 36	CA_P0035	Aldehyde-alcohol dehydrogenase, ADHE1	K
	CAC3568	Acetyl-CoA carboxylase alpha subunit	E
	CA_P0162	Aldehyde dehydrogenase (NAD+)	K
	CAC2660	Pyruvate carboxylase, PYKA	E
	CAC3570	Biotin carboxylase	E
	CAC0980	Pyruvate-formate lyase	K
	CAC0273	2-isopropylmalate synthase	E
	CAC3569	Acetyl-CoA carboxylase beta subunit	E
	CAC3174	2-isopropylmalate synthase	E
Subsystem 37	CA_P0035	Aldehyde-alcohol dehydrogenase, ADHE1	K
	CAC3568	Acetyl-CoA carboxylase alpha subunit	E
	CAC3570	Biotin carboxylase	E
	CAC2660	Pyruvate carboxylase, PYKA	E
	CAC1742	Phosphotransacetylase	E
	CAC0980	Pyruvate-formate lyase	K
	CAC0273	2-isopropylmalate synthase	E
	CAC3174	2-isopropylmalate synthase	E
	CAC3569	Acetyl-CoA carboxylase beta subunit	E
Subsystem 38	CA_P0035	Aldehyde-alcohol dehydrogenase, ADHE1	K
	CAC3569	Acetyl-CoA carboxylase beta subunit	E
	CA_P0025	Pyruvate decarboxylase	K
	CA_P0162	Aldehyde dehydrogenase (NAD+)	K
	CAC0980	Pyruvate-formate lyase	K
Subsystem 39	CA_P0035	Aldehyde-alcohol dehydrogenase, ADHE1	K
	CAC3569	Acetyl-CoA carboxylase beta subunit	E
	CA_P0025	Pyruvate decarboxylase	K
	CAC2660	Pyruvate carboxylase, PYKA	E
	CAC0980	Pyruvate-formate lyase	K
Subsystem 40	CA_P0035	Aldehyde-alcohol dehydrogenase, ADHE1	K
	CAC3570	Biotin carboxylase	E
	CA_P0162	Aldehyde dehydrogenase (NAD+)	K
	CA_P0025	Pyruvate decarboxylase	K
	CAC0980	Pyruvate-formate lyase	K
Subsystem 41	CA_P0035	Aldehyde-alcohol dehydrogenase, ADHE1	K
	CAC3570	Biotin carboxylase	E
	CA_P0025	Pyruvate decarboxylase	K
	CAC2660	Pyruvate carboxylase, PYKA	E
	CAC0980	Pyruvate-formate lyase	K
Subsystem 42	CA_P0035	Aldehyde-alcohol dehydrogenase, ADHE1	K
	CA_P0162	Aldehyde dehydrogenase (NAD+)	K
	CAC1742	Phosphotransacetylase	E
	CA_P0025	Pyruvate decarboxylase	K
	CAC0980	Pyruvate-formate lyase	K
Subsystem 43	CA_P0035	Aldehyde-alcohol dehydrogenase, ADHE1	K
	CA_P0162	Aldehyde dehydrogenase (NAD+)	K
	CA_P0025	Pyruvate decarboxylase	K
	CAC0273	2-isopropylmalate synthase	E
	CAC0980	Pyruvate-formate lyase	K
Subsystem 44	CA_P0035	Aldehyde-alcohol dehydrogenase, ADHE1	K
	CA_P0162	Aldehyde dehydrogenase (NAD+)	K
	CA_P0025	Pyruvate decarboxylase	K
	CAC3174	2-isopropylmalate synthase	E
	CAC0980	Pyruvate-formate lyase	K
Subsystem 45	CA_P0035	Aldehyde-alcohol dehydrogenase, ADHE1	K
	CAC1742	Phosphotransacetylase	E
	CAC1596	Malic enzyme	E
	CAC3174	2-isopropylmalate synthase	E
	CAC0980	Pyruvate-formate lyase	K
	CAC0273	2-isopropylmalate synthase	E
Subsystem 46	CA_P0035	Aldehyde-alcohol dehydrogenase, ADHE1	K
	CAC1742	Phosphotransacetylase	E
	CAC1589	Malic enzyme	E
	CAC3174	2-isopropylmalate synthase	E
	CAC0980	Pyruvate-formate lyase	K
	CAC0273	2-isopropylmalate synthase	E
Subsystem 47	CA_P0035	Aldehyde-alcohol dehydrogenase, ADHE1	K
	CA_P0025	Pyruvate decarboxylase	K
	CAC3552	Lactate dehydrogenase	K
	CAC3174	2-isopropylmalate synthase	E
	CAC0980	Pyruvate-formate lyase	K
Subsystem 48	CA_P0035	Aldehyde-alcohol dehydrogenase, ADHE1	K
	CA_P0025	Pyruvate decarboxylase	K
	CAC3552	Lactate dehydrogenase	K
	CAC0273	2-isopropylmalate synthase	E
	CAC0980	Pyruvate-formate lyase	K
Subsystem 49	CA_P0035	Aldehyde-alcohol dehydrogenase, ADHE1	K
	CA_P0025	Pyruvate decarboxylase	K
	CAC0518	Pyruvate kinase (pykA)	K
	CAC0273	2-isopropylmalate synthase	E
	CAC0980	Pyruvate-formate lyase	K
Subsystem 50	CA_P0035	Aldehyde-alcohol dehydrogenase, ADHE1	K
	CA_P0025	Pyruvate decarboxylase	K
	CAC0518	Pyruvate kinase (pykA)	K
	CAC3174	2-isopropylmalate synthase	E
	CAC0980	Pyruvate-formate lyase	K
Subsystem 51	CA_P0035	Aldehyde-alcohol dehydrogenase, ADHE1	K
	CA_P0025	Pyruvate decarboxylase	K
	CAC3169	Acetolactate synthase large subunit	E
	CAC3174	2-isopropylmalate synthase	E
	CAC0980	Pyruvate-formate lyase	K
Subsystem 52	CA_P0035	Aldehyde-alcohol dehydrogenase, ADHE1	K
	CA_P0025	Pyruvate decarboxylase	K
	CAC3169	Acetolactate synthase large subunit	E
	CAC0273	2-isopropylmalate synthase	E
	CAC0980	Pyruvate-formate lyase	K
Subsystem 53	CA_P0035	Aldehyde-alcohol dehydrogenase, ADHE1	K
	CA_P0025	Pyruvate decarboxylase	K
	CAC2660	Pyruvate carboxylase, PYKA	E
	CAC0273	2-isopropylmalate synthase	E
	CAC0980	Pyruvate-formate lyase	K
Subsystem 54	CA_P0035	Aldehyde-alcohol dehydrogenase, ADHE1	K
	CA_P0025	Pyruvate decarboxylase	K
	CAC2660	Pyruvate carboxylase, PYKA	E
	CAC3174	2-isopropylmalate synthase	E
	CAC0980	Pyruvate-formate lyase	K
Subsystem 55	CA_P0035	Aldehyde-alcohol dehydrogenase, ADHE1	K
	CA_P0025	Pyruvate decarboxylase	K
	CAC1036	Pyruvate kinase	K
	CAC3174	2-isopropylmalate synthase	E
	CAC0980	Pyruvate-formate lyase	K
Subsystem 56	CA_P0035	Aldehyde-alcohol dehydrogenase, ADHE1	K
	CA_P0025	Pyruvate decarboxylase	K
	CAC1036	Pyruvate kinase	K
	CAC0273	2-isopropylmalate synthase	E
	CAC0980	Pyruvate-formate lyase	K
Subsystem 57	CA_P0035	Aldehyde-alcohol dehydrogenase, ADHE1	K
	CA_P0025	Pyruvate decarboxylase	K
	CAC3176	Acetolactate synthase, small subunit	E
	CAC0273	2-isopropylmalate synthase	E
	CAC0980	Pyruvate-formate lyase	K
Subsystem 58	CA_P0035	Aldehyde-alcohol dehydrogenase, ADHE1	K
	CA_P0025	Pyruvate decarboxylase	K
	CAC3176	Acetolactate synthase, small subunit	E
	CAC3174	2-isopropylmalate synthase	E
	CAC0980	Pyruvate-formate lyase	K
Subsystem 59	CA_P0035	Aldehyde-alcohol dehydrogenase, ADHE1	K
	CA_P0025	Pyruvate decarboxylase	K
	CAC0267	L-lactate dehydrogenase	K
	CAC3174	2-isopropylmalate synthase	E
	CAC0980	Pyruvate-formate lyase	K
Subsystem 60	CA_P0035	Aldehyde-alcohol dehydrogenase, ADHE1	K
	CA_P0025	Pyruvate decarboxylase	K
	CAC0267	L-lactate dehydrogenase	K
	CAC0273	2-isopropylmalate synthase	E
	CAC0980	Pyruvate-formate lyase	K
Subsystem 61	CA_P0035	Aldehyde-alcohol dehydrogenase, ADHE1	K
	CA_P0025	Pyruvate decarboxylase	K
	CAC3652	Acetolactate synthase	E
	CAC0273	2-isopropylmalate synthase	E
	CAC0980	Pyruvate-formate lyase	K
Subsystem 62	CA_P0035	Aldehyde-alcohol dehydrogenase, ADHE1	K
	CA_P0025	Pyruvate decarboxylase	K
	CAC3652	Acetolactate synthase	E
	CAC3174	2-isopropylmalate synthase	E
	CAC0980	Pyruvate-formate lyase	K
Subsystem 63	CA_P0035	Aldehyde-alcohol dehydrogenase, ADHE1	K
	CAC3652	Acetolactate synthase	E
	CAC0980	Pyruvate-formate lyase	K
	CAC0273	2-isopropylmalate synthase	E
	CAC3174	2-isopropylmalate synthase	E
Subsystem 64	CA_P0035	Aldehyde-alcohol dehydrogenase, ADHE1	K
	CAC3172	3-isopropylmalate dehydratase, small subunit	E
	CAC0980	Pyruvate-formate lyase	K
	CAC0273	2-isopropylmalate synthase	E
	CAC3174	2-isopropylmalate synthase	E
Subsystem 65	CA_P0035	Aldehyde-alcohol dehydrogenase, ADHE1	K
	CAC2691	D-lactate dehydrogenase	E
	CAC0980	Pyruvate-formate lyase	K
	CAC0273	2-isopropylmalate synthase	E
	CAC3174	2-isopropylmalate synthase	E
Subsystem 66	CA_P0035	Aldehyde-alcohol dehydrogenase, ADHE1	K
	CAC0534	Phosphoenolpyruvate synthase (gene pps)	E
	CAC0980	Pyruvate-formate lyase	K
	CAC0273	2-isopropylmalate synthase	E
	CAC3174	2-isopropylmalate synthase	E
Subsystem 67	CA_P0035	Aldehyde-alcohol dehydrogenase, ADHE1	K
	CAC1543	Lactate dehydrogenase	E
	CAC0980	Pyruvate-formate lyase	K
	CAC0273	2-isopropylmalate synthase	E
	CAC3174	2-isopropylmalate synthase	E
Subsystem 68	CA_P0035	Aldehyde-alcohol dehydrogenase, ADHE1	K
	CAC3552	Lactate dehydrogenase	K
	CAC0980	Pyruvate-formate lyase	K
	CAC0273	2-isopropylmalate synthase	E
	CAC3174	2-isopropylmalate synthase	E
Subsystem 69	CA_P0035	Aldehyde-alcohol dehydrogenase, ADHE1	K
	CAC0518	Pyruvate kinase (pykA)	K
	CAC0980	Pyruvate-formate lyase	K
	CAC0273	2-isopropylmalate synthase	E
	CAC3174	2-isopropylmalate synthase	E
Subsystem 70	CA_P0035	Aldehyde-alcohol dehydrogenase, ADHE1	K
	CAC3169	Acetolactate synthase large subunit	E
	CAC0980	Pyruvate-formate lyase	K
	CAC0273	2-isopropylmalate synthase	E
	CAC3174	2-isopropylmalate synthase	E
Subsystem 71	CA_P0035	Aldehyde-alcohol dehydrogenase, ADHE1	K
	CAC1036	Pyruvate kinase	K
	CAC0980	Pyruvate-formate lyase	K
	CAC0273	2-isopropylmalate synthase	E
	CAC3174	2-isopropylmalate synthase	E
Subsystem 72	CA_P0035	Aldehyde-alcohol dehydrogenase, ADHE1	K
	CAC3176	Acetolactate synthase, small subunit	E
	CAC0980	Pyruvate-formate lyase	K
	CAC0273	2-isopropylmalate synthase	E
	CAC3174	2-isopropylmalate synthase	E
Subsystem 73	CA_P0035	Aldehyde-alcohol dehydrogenase, ADHE1	K
	CAC0267	L-lactate dehydrogenase	K
	CAC0980	Pyruvate-formate lyase	K
	CAC0273	2-isopropylmalate synthase	E
	CAC3174	2-isopropylmalate synthase	E
Subsystem 74	CA_P0035	Aldehyde-alcohol dehydrogenase, ADHE1	K
	CAC3173	3-Isopropylmalate dehydratase, large subunit	E
	CAC0980	Pyruvate-formate lyase	K
	CAC0273	2-isopropylmalate synthase	E
	CAC3174	2-isopropylmalate synthase	E
Subsystem 75	CA_P0162	Aldehyde dehydrogenase (NAD+)	K
	CAC2708	Beta-hydroxybutyryl-CoA dehydrogenase, NAD-dependent	E
	CAC2711	Butyryl-CoA dehydrogenase	K
	CAC2873	Acetyl-CoA acetyltransferase	E
	CA_P0078	Acetyl coenzyme A acetyltransferase (thiolase)	E
Subsystem 76	CA_P0162	Aldehyde dehydrogenase (NAD+)	K
	CAC2009	3-Hydroxyacyl-CoA dehydrogenase	E
	CAC2711	Butyryl-CoA dehydrogenase	K
	CAC2873	Acetyl-CoA acetyltransferase	E
	CA_P0078	Acetyl coenzyme A acetyltransferase (thiolase)	E
Subsystem 77	CA_P0162	Aldehyde dehydrogenase (NAD+)	K
	CA_P0164	Butyrate-acetoacetate COA-transferase subunit B	E
	CA_P0078	Acetyl coenzyme A acetyltransferase (thiolase)	E
	CAC2711	Butyryl-CoA dehydrogenase	K
	CAC2873	Acetyl-CoA acetyltransferase	E
Subsystem 78	CA_P0162	Aldehyde dehydrogenase (NAD+)	K
	CA_P0163	Butyrate-acetoacetate COA-transferase subunit A	E
	CAC2711	Butyryl-CoA dehydrogenase	K
	CAC1742	Phosphotransacetylase	E
	CAC2873	Acetyl-CoA acetyltransferase	E
	CA_P0078	Acetyl coenzyme A acetyltransferase (thiolase)	E
Subsystem 79	CA_P0162	Aldehyde dehydrogenase (NAD+)	K
	CAC2083	Tetrahydrofolate dehydrogenase/cyclohydrolase, FolD	E
	CAC3572	Biotin carboxyl carrier protein of acetyl-CoA carboxylase	E
	CAC0980	Pyruvate-formate lyase	K
	CAC3570	Biotin carboxylase	E
Subsystem 80	CA_P0162	Aldehyde dehydrogenase (NAD+)	K
	CAC3571	Hydroxymyristoyl-(acyl carrier protein) dehydratase	K
	CAC3568	Acetyl-CoA carboxylase alpha subunit	E
	CAC3572	Biotin carboxyl carrier protein of acetyl-CoA carboxylase	E
	CAC3569	Acetyl-CoA carboxylase beta subunit	E
	CAC3570	Biotin carboxylase	E
Subsystem 81	CA_P0162	Aldehyde dehydrogenase (NAD+)	K
	CAC2019	Malonyl CoA-acyl carrier protein transacylase	E
	CAC3569	Acetyl-CoA carboxylase beta subunit	E
	CAC3568	Acetyl-CoA carboxylase alpha subunit	E
	CAC3572	Biotin carboxyl carrier protein of acetyl-CoA carboxylase	E
Subsystem 82	CA_P0162	Aldehyde dehydrogenase (NAD+)	K
	CAC2008	3-oxoacyl-(acyl-carrier-protein) synthase	K
	CAC3570	Biotin carboxylase	E
	CAC3572	Biotin carboxyl carrier protein of acetyl-CoA carboxylase	E
	CAC3568	Acetyl-CoA carboxylase alpha subunit	E
	CAC3569	Acetyl-CoA carboxylase beta subunit	E
Subsystem 83	CA_P0162	Aldehyde dehydrogenase (NAD+)	K
	CA_P0088	3-oxoacyl-acyl-carrier protein synthase	K
	CAC3570	Biotin carboxylase	E
	CAC3568	Acetyl-CoA carboxylase alpha subunit	E
	CAC3572	Biotin carboxyl carrier protein of acetyl-CoA carboxylase	E
	CAC3569	Acetyl-CoA carboxylase beta subunit	E
Subsystem 84	CA_P0162	Aldehyde dehydrogenase (NAD+)	K
	CAC3578	3-oxoacyl-[acyl-carrier-protein] synthase III	K
	CAC3570	Biotin carboxylase	E
	CAC3572	Biotin carboxyl carrier protein of acetyl-CoA carboxylase	E
	CAC3568	Acetyl-CoA carboxylase alpha subunit	E
	CAC3569	Acetyl-CoA carboxylase beta subunit	E
Subsystem 85	CA_P0162	Aldehyde dehydrogenase (NAD+)	K
	CAC3573	3-oxoacyl-(acyl-carrier-protein) synthase I	K
	CAC3570	Biotin carboxylase	E
	CAC3568	Acetyl-CoA carboxylase alpha subunit	E
	CAC3572	Biotin carboxyl carrier protein of acetyl-CoA carboxylase	E
	CAC3569	Acetyl-CoA carboxylase beta subunit	E
Subsystem 86	CA_P0162	Aldehyde dehydrogenase (NAD+)	K
	CAC0814	3-oxoacyl-[acyl-carrier-protein] synthase III	K
	CAC3570	Biotin carboxylase	E
	CAC3568	Acetyl-CoA carboxylase alpha subunit	E
	CAC3572	Biotin carboxyl carrier protein of acetyl-CoA carboxylase	E
	CAC3569	Acetyl-CoA carboxylase beta subunit	E
Subsystem 87	CA_P0162	Aldehyde dehydrogenase (NAD+)	K
	CAC3575	Malonyl CoA-acyl carrier protein transacylase	E
	CAC3570	Biotin carboxylase	E
	CAC3568	Acetyl-CoA carboxylase alpha subunit	E
	CAC3572	Biotin carboxyl carrier protein of acetyl-CoA carboxylase	E
	CAC3569	Acetyl-CoA carboxylase beta subunit	E
Subsystem 88	CA_P0162	Aldehyde dehydrogenase (NAD+)	K
	CA_P0078	Acetyl coenzyme A acetyltransferase (thiolase)	E
	CAC2660	Pyruvate carboxylase, PYKA	E
	CAC3568	Acetyl-CoA carboxylase alpha subunit	E
	CAC3570	Biotin carboxylase	E
	CAC3174	2-isopropylmalate synthase	E
	CAC0273	2-isopropylmalate synthase	E
	CAC0980	Pyruvate-formate lyase	K
	CAC3569	Acetyl-CoA carboxylase beta subunit	E
Subsystem 89	CA_P0162	Aldehyde dehydrogenase (NAD+)	K
	CAC2873	Acetyl-CoA acetyltransferase	E
	CAC3570	Biotin carboxylase	E
	CAC2660	Pyruvate carboxylase, PYKA	E
	CAC3568	Acetyl-CoA carboxylase alpha subunit	E
	CAC0273	2-isopropylmalate synthase	E
	CAC3174	2-isopropylmalate synthase	E
	CAC3569	Acetyl-CoA carboxylase beta subunit	E
	CAC0980	Pyruvate-formate lyase	K
Subsystem 90	CA_P0162	Aldehyde dehydrogenase (NAD+)	K
	CAC3572	Biotin carboxyl carrier protein of acetyl-CoA carboxylase	E
	CAC3569	Acetyl-CoA carboxylase beta subunit	E
	CAC2660	Pyruvate carboxylase, PYKA	E
	CAC0980	Pyruvate-formate lyase	K
	CAC0273	2-isopropylmalate synthase	E
	CAC3174	2-isopropylmalate synthase	E
	CAC3570	Biotin carboxylase	E
	CAC3568	Acetyl-CoA carboxylase alpha subunit	E
Subsystem 91	CA_P0162	Aldehyde dehydrogenase (NAD+)	K
	CAC3568	Acetyl-CoA carboxylase alpha subunit	E
	CA_P0025	Pyruvate decarboxylase	K
	CAC2660	Pyruvate carboxylase, PYKA	E
	CAC0980	Pyruvate-formate lyase	K
Subsystem 92	CA_P0162	Aldehyde dehydrogenase (NAD+)	K
	CAC3568	Acetyl-CoA carboxylase alpha subunit	E
	CAC3570	Biotin carboxylase	E
	CAC2660	Pyruvate carboxylase, PYKA	E
	CAC1742	Phosphotransacetylase	E
	CAC0980	Pyruvate-formate lyase	K
	CAC3174	2-isopropylmalate synthase	E
	CAC0273	2-isopropylmalate synthase	E
	CAC3569	Acetyl-CoA carboxylase beta subunit	E
Subsystem 93	CA_P0162	Aldehyde dehydrogenase (NAD+)	K
	CAC3569	Acetyl-CoA carboxylase beta subunit	E
	CA_P0025	Pyruvate decarboxylase	K
	CAC2660	Pyruvate carboxylase, PYKA	E
	CAC0980	Pyruvate-formate lyase	K
Subsystem 94	CA_P0162	Aldehyde dehydrogenase (NAD+)	K
	CAC3570	Biotin carboxylase	E
	CA_P0025	Pyruvate decarboxylase	K
	CAC2660	Pyruvate carboxylase, PYKA	E
	CAC0980	Pyruvate-formate lyase	K
Subsystem 95	CA_P0162	Aldehyde dehydrogenase (NAD+)	K
	CAC1742	Phosphotransacetylase	E
	CAC1589	Malic enzyme	E
	CAC3174	2-isopropylmalate synthase	E
	CAC0980	Pyruvate-formate lyase	K
	CAC0273	2-isopropylmalate synthase	E
Subsystem 96	CA_P0162	Aldehyde dehydrogenase (NAD+)	K
	CAC1742	Phosphotransacetylase	E
	CAC1596	Malic enzyme	E
	CAC3174	2-isopropylmalate synthase	E
	CAC0980	Pyruvate-formate lyase	K
	CAC0273	2-isopropylmalate synthase	E
Subsystem 97	CA_P0162	Aldehyde dehydrogenase (NAD+)	K
	CA_P0025	Pyruvate decarboxylase	K
	CAC2660	Pyruvate carboxylase, PYKA	E
	CAC3174	2-isopropylmalate synthase	E
	CAC0980	Pyruvate-formate lyase	K
Subsystem 98	CA_P0162	Aldehyde dehydrogenase (NAD+)	K
	CA_P0025	Pyruvate decarboxylase	K
	CAC2660	Pyruvate carboxylase, PYKA	E
	CAC0273	2-isopropylmalate synthase	E
	CAC0980	Pyruvate-formate lyase	K
Subsystem 99	CA_P0162	Aldehyde dehydrogenase (NAD+)	K
	CA_P0025	Pyruvate decarboxylase	K
	CAC3176	Acetolactate synthase, small subunit	E
	CAC0273	2-isopropylmalate synthase	E
	CAC0980	Pyruvate-formate lyase	K
Subsystem 100	CA_P0162	Aldehyde dehydrogenase (NAD+)	K
	CA_P0025	Pyruvate decarboxylase	K
	CAC3176	Acetolactate synthase, small subunit	E
	CAC3174	2-isopropylmalate synthase	E
	CAC0980	Pyruvate-formate lyase	K
Subsystem 101	CA_P0162	Aldehyde dehydrogenase (NAD+)	K
	CA_P0025	Pyruvate decarboxylase	K
	CAC0518	Pyruvate kinase (pykA)	K
	CAC3174	2-isopropylmalate synthase	E
	CAC0980	Pyruvate-formate lyase	K
Subsystem 102	CA_P0162	Aldehyde dehydrogenase (NAD+)	K
	CA_P0025	Pyruvate decarboxylase	K
	CAC0518	Pyruvate kinase (pykA)	K
	CAC0273	2-isopropylmalate synthase	E
	CAC0980	Pyruvate-formate lyase	K
Subsystem 103	CA_P0162	Aldehyde dehydrogenase (NAD+)	K
	CA_P0025	Pyruvate decarboxylase	K
	CAC3552	Lactate dehydrogenase	K
	CAC0273	2-isopropylmalate synthase	E
	CAC0980	Pyruvate-formate lyase	K
Subsystem 104	CA_P0162	Aldehyde dehydrogenase (NAD+)	K
	CA_P0025	Pyruvate decarboxylase	K
	CAC3552	Lactate dehydrogenase	K
	CAC3174	2-isopropylmalate synthase	E
	CAC0980	Pyruvate-formate lyase	K
Subsystem 105	CA_P0162	Aldehyde dehydrogenase (NAD+)	K
	CA_P0025	Pyruvate decarboxylase	K
	CAC0267	L-lactate dehydrogenase	K
	CAC3174	2-isopropylmalate synthase	E
	CAC0980	Pyruvate-formate lyase	K
Subsystem 106	CA_P0162	Aldehyde dehydrogenase (NAD+)	K
	CA_P0025	Pyruvate decarboxylase	K
	CAC0267	L-lactate dehydrogenase	K
	CAC0273	2-isopropylmalate synthase	E
	CAC0980	Pyruvate-formate lyase	K
Subsystem 107	CA_P0162	Aldehyde dehydrogenase (NAD+)	K
	CA_P0025	Pyruvate decarboxylase	K
	CAC1036	Pyruvate kinase	K
	CAC0273	2-isopropylmalate synthase	E
	CAC0980	Pyruvate-formate lyase	K
Subsystem 108	CA_P0162	Aldehyde dehydrogenase (NAD+)	K
	CA_P0025	Pyruvate decarboxylase	K
	CAC1036	Pyruvate kinase	K
	CAC3174	2-isopropylmalate synthase	E
	CAC0980	Pyruvate-formate lyase	K
Subsystem 109	CA_P0162	Aldehyde dehydrogenase (NAD+)	K
	CA_P0025	Pyruvate decarboxylase	K
	CAC3169	Acetolactate synthase large subunit	E
	CAC3174	2-isopropylmalate synthase	E
	CAC0980	Pyruvate-formate lyase	K
Subsystem 110	CA_P0162	Aldehyde dehydrogenase (NAD+)	K
	CA_P0025	Pyruvate decarboxylase	K
	CAC3169	Acetolactate synthase large subunit	E
	CAC0273	2-isopropylmalate synthase	E
	CAC0980	Pyruvate-formate lyase	K
Subsystem 111	CA_P0162	Aldehyde dehydrogenase (NAD+)	K
	CA_P0025	Pyruvate decarboxylase	K
	CAC3652	Acetolactate synthase	E
	CAC0273	2-isopropylmalate synthase	E
	CAC0980	Pyruvate-formate lyase	K
Subsystem 112	CA_P0162	Aldehyde dehydrogenase (NAD+)	K
	CA_P0025	Pyruvate decarboxylase	K
	CAC3652	Acetolactate synthase	E
	CAC3174	2-isopropylmalate synthase	E
	CAC0980	Pyruvate-formate lyase	K
Subsystem 113	CA_P0162	Aldehyde dehydrogenase (NAD+)	K
	CAC3652	Acetolactate synthase	E
	CAC0980	Pyruvate-formate lyase	K
	CAC0273	2-isopropylmalate synthase	E
	CAC3174	2-isopropylmalate synthase	E
Subsystem 114	CA_P0162	Aldehyde dehydrogenase (NAD+)	K
	CAC3173	3-Isopropylmalate dehydratase, large subunit	E
	CAC0980	Pyruvate-formate lyase	K
	CAC0273	2-isopropylmalate synthase	E
	CAC3174	2-isopropylmalate synthase	E
Subsystem 115	CA_P0162	Aldehyde dehydrogenase (NAD+)	K
	CAC1543	Lactate dehydrogenase	E
	CAC0980	Pyruvate-formate lyase	K
	CAC0273	2-isopropylmalate synthase	E
	CAC3174	2-isopropylmalate synthase	E
Subsystem 116	CA_P0162	Aldehyde dehydrogenase (NAD+)	K
	CAC0534	Phosphoenolpyruvate synthase (gene pps)	E
	CAC0980	Pyruvate-formate lyase	K
	CAC0273	2-isopropylmalate synthase	E
	CAC3174	2-isopropylmalate synthase	E
Subsystem 117	CA_P0162	Aldehyde dehydrogenase (NAD+)	K
	CAC2691	D-lactate dehydrogenase	E
	CAC0980	Pyruvate-formate lyase	K
	CAC0273	2-isopropylmalate synthase	E
	CAC3174	2-isopropylmalate synthase	E
Subsystem 118	CA_P0162	Aldehyde dehydrogenase (NAD+)	K
	CAC3176	Acetolactate synthase, small subunit	E
	CAC0980	Pyruvate-formate lyase	K
	CAC0273	2-isopropylmalate synthase	E
	CAC3174	2-isopropylmalate synthase	E
Subsystem 119	CA_P0162	Aldehyde dehydrogenase (NAD+)	K
	CAC0518	Pyruvate kinase (pykA)	K
	CAC0980	Pyruvate-formate lyase	K
	CAC0273	2-isopropylmalate synthase	E
	CAC3174	2-isopropylmalate synthase	E
Subsystem 120	CA_P0162	Aldehyde dehydrogenase (NAD+)	K
	CAC3552	Lactate dehydrogenase	K
	CAC0980	Pyruvate-formate lyase	K
	CAC0273	2-isopropylmalate synthase	E
	CAC3174	2-isopropylmalate synthase	E
Subsystem 121	CA_P0162	Aldehyde dehydrogenase (NAD+)	K
	CAC0267	L-lactate dehydrogenase	K
	CAC0980	Pyruvate-formate lyase	K
	CAC0273	2-isopropylmalate synthase	E
	CAC3174	2-isopropylmalate synthase	E
Subsystem 122	CA_P0162	Aldehyde dehydrogenase (NAD+)	K
	CAC1036	Pyruvate kinase	K
	CAC0980	Pyruvate-formate lyase	K
	CAC0273	2-isopropylmalate synthase	E
	CAC3174	2-isopropylmalate synthase	E
Subsystem 123	CA_P0162	Aldehyde dehydrogenase (NAD+)	K
	CAC3169	Acetolactate synthase large subunit	E
	CAC0980	Pyruvate-formate lyase	K
	CAC0273	2-isopropylmalate synthase	E
	CAC3174	2-isopropylmalate synthase	E
Subsystem 124	CA_P0162	Aldehyde dehydrogenase (NAD+)	K
	CAC3172	3-isopropylmalate dehydratase, small subunit	E
	CAC0980	Pyruvate-formate lyase	K
	CAC0273	2-isopropylmalate synthase	E
	CAC3174	2-isopropylmalate synthase	E
Subsystem 125	CA_P0122	dTDP-4-keto-L-rhamnose reductase	K
	CAC2329	Polysaccharide ABC transporter, permease component	E
	CAC2332	DTDP-D-glucose 4,6-dehydratase	E
	CAC2333	DTDP-glucose pyrophosphorylase	E
	CAC2315	DTDP-4-dehydrorhamnose reductase, rfbD ortholog	K
	CAC2331	DTDP-4-dehydrorhamnose 3,5-epimerase	E
Subsystem 126	CA_P0122	dTDP-4-keto-L-rhamnose reductase	K
	CAC2334	UDP-glucose 4-epimerase	E
	CAC2331	DTDP-4-dehydrorhamnose 3,5-epimerase	E
	CAC2333	DTDP-glucose pyrophosphorylase	E
	CAC2332	DTDP-D-glucose 4,6-dehydratase	E
Subsystem 127	CAC2315	DTDP-4-dehydrorhamnose reductase, rfbD ortholog	K
	CAC2180	GDP-D-mannose dehydratase	E
	CAC2329	Polysaccharide ABC transporter, permease component	E
	CAC2333	DTDP-glucose pyrophosphorylase	E
	CAC2331	DTDP-4-dehydrorhamnose 3,5-epimerase	E
Subsystem 128	CAC2315	DTDP-4-dehydrorhamnose reductase, rfbD ortholog	K
	CAC2334	UDP-glucose 4-epimerase	E
	CAC2332	DTDP-D-glucose 4,6-dehydratase	E
	CAC2333	DTDP-glucose pyrophosphorylase	E
	CAC2331	DTDP-4-dehydrorhamnose 3,5-epimerase	E
Subsystem 129	CAC1795	1-deoxy-D-xylulose 5-phosphate reductoisomerase	K
	CA_P0106	1-deoxyxylulose-5-phosphate synthase, dehydrogenase	K
	CAC2077	Deoxyxylulose-5-phosphate synthase	K
Subsystem 130	CAC1795	1-deoxy-D-xylulose 5-phosphate reductoisomerase	K
	CAC1794	Predicted permease	E
	CAC1796	Predicted membrane-associated Zn-dependent protease	E
Subsystem 131	CAC1795	1-deoxy-D-xylulose 5-phosphate reductoisomerase	K
	CAC2077	Deoxyxylulose-5-phosphate synthase	K
	CAC1797	GcpE protein	K
Subsystem 132	CAC1795	1-deoxy-D-xylulose 5-phosphate reductoisomerase	K
	CAC3184	4-diphosphocytidyl-2-methylerithritol synthase (Sugar Nucleotide Phosphorylase family)	E
	CAC0434	Putative enzyme of deoxyxylulose pathway (terpenoid biosinthesis)	E
Subsystem 133	CAC1795	1-deoxy-D-xylulose 5-phosphate reductoisomerase	K
	CAC0434	Putative enzyme of deoxyxylulose pathway (terpenoid biosinthesis)	E
	CAC1797	GcpE protein	K
Subsystem 134	CAC1795	1-deoxy-D-xylulose 5-phosphate reductoisomerase	K
	CAC1797	GcpE protein	K
	CAC3442	DNA polymerase III (alpha subunit)	E
	CAC1787	Ribosomal protein S2	E
	CAC1792	CDP-diglyceride synthetase	E
	CAC3178	Prolyl-tRNA synthetase	E
	CAC1790	Ribosome recycling factor	E
	CAC1789	Uridylate kinase	E
	CAC1796	Predicted membrane-associated Zn-dependent protease	E
Subsystem 135	CAC1795	1-deoxy-D-xylulose 5-phosphate reductoisomerase	K
	CAC1797	GcpE protein	K
	CAC3442	DNA polymerase III (alpha subunit)	E
	CAC1791	Undecaprenyl pyrophosphate synthase	E
	CAC1788	Translation elongation factor Ts	E
	CAC3178	Prolyl-tRNA synthetase	E
	CAC1790	Ribosome recycling factor	E
	CAC1789	Uridylate kinase	E
	CAC1796	Predicted membrane-associated Zn-dependent protease	E
	CAC1792	CDP-diglyceride synthetase	E
Subsystem 136	CAC1795	1-deoxy-D-xylulose 5-phosphate reductoisomerase	K
	CAC1797	GcpE protein	K
	CAC3571	Hydroxymyristoyl-(acyl carrier protein) dehydratase	K
	CAC1787	Ribosomal protein S2	E
	CAC1792	CDP-diglyceride synthetase	E
	CAC1791	Undecaprenyl pyrophosphate synthase	E
	CAC1790	Ribosome recycling factor	E
	CAC1789	Uridylate kinase	E
	CAC1796	Predicted membrane-associated Zn-dependent protease	E
Subsystem 137	CAC1795	1-deoxy-D-xylulose 5-phosphate reductoisomerase	K
	CAC1797	GcpE protein	K
	CAC3571	Hydroxymyristoyl-(acyl carrier protein) dehydratase	K
	CAC1787	Ribosomal protein S2	E
	CAC3178	Prolyl-tRNA synthetase	E
	CAC1791	Undecaprenyl pyrophosphate synthase	E
	CAC1790	Ribosome recycling factor	E
	CAC1789	Uridylate kinase	E
	CAC1796	Predicted membrane-associated Zn-dependent protease	E
Subsystem 138	CAC1795	1-deoxy-D-xylulose 5-phosphate reductoisomerase	K
	CAC1797	GcpE protein	K
	CAC3571	Hydroxymyristoyl-(acyl carrier protein) dehydratase	K
	CAC1788	Translation elongation factor Ts	E
	CAC3178	Prolyl-tRNA synthetase	E
	CAC1791	Undecaprenyl pyrophosphate synthase	E
	CAC1790	Ribosome recycling factor	E
	CAC1789	Uridylate kinase	E
	CAC1796	Predicted membrane-associated Zn-dependent protease	E
Subsystem 139	CAC1795	1-deoxy-D-xylulose 5-phosphate reductoisomerase	K
	CAC1797	GcpE protein	K
	CAC3571	Hydroxymyristoyl-(acyl carrier protein) dehydratase	K
	CAC1788	Translation elongation factor Ts	E
	CAC1792	CDP-diglyceride synthetase	E
	CAC1791	Undecaprenyl pyrophosphate synthase	E
	CAC1790	Ribosome recycling factor	E
	CAC1789	Uridylate kinase	E
	CAC1796	Predicted membrane-associated Zn-dependent protease	E
Subsystem 140	CAC1795	1-deoxy-D-xylulose 5-phosphate reductoisomerase	K
	CAC1797	GcpE protein	K
	CAC1788	Translation elongation factor Ts	E
	CAC1787	Ribosomal protein S2	E
	CAC1789	Uridylate kinase	E
	CAC1796	Predicted membrane-associated Zn-dependent protease	E
	CAC1790	Ribosome recycling factor	E
	CAC1791	Undecaprenyl pyrophosphate synthase	E
	CAC3178	Prolyl-tRNA synthetase	E
	CAC1792	CDP-diglyceride synthetase	E
Subsystem 141	CAC1795	1-deoxy-D-xylulose 5-phosphate reductoisomerase	K
	CAC3571	Hydroxymyristoyl-(acyl carrier protein) dehydratase	K
	CAC3442	DNA polymerase III (alpha subunit)	E
	CAC1787	Ribosomal protein S2	E
	CAC3178	Prolyl-tRNA synthetase	E
	CAC1788	Translation elongation factor Ts	E
	CAC1796	Predicted membrane-associated Zn-dependent protease	E
	CAC1789	Uridylate kinase	E
	CAC1790	Ribosome recycling factor	E
Subsystem 142	CAC1795	1-deoxy-D-xylulose 5-phosphate reductoisomerase	K
	CAC3571	Hydroxymyristoyl-(acyl carrier protein) dehydratase	K
	CAC3442	DNA polymerase III (alpha subunit)	E
	CAC1787	Ribosomal protein S2	E
	CAC1792	CDP-diglyceride synthetase	E
	CAC1788	Translation elongation factor Ts	E
	CAC1796	Predicted membrane-associated Zn-dependent protease	E
	CAC1789	Uridylate kinase	E
	CAC1790	Ribosome recycling factor	E
Subsystem 143	CAC1795	1-deoxy-D-xylulose 5-phosphate reductoisomerase	K
	CAC3571	Hydroxymyristoyl-(acyl carrier protein) dehydratase	K
	CAC3442	DNA polymerase III (alpha subunit)	E
	CAC1791	Undecaprenyl pyrophosphate synthase	E
	CAC1792	CDP-diglyceride synthetase	E
	CAC1788	Translation elongation factor Ts	E
	CAC1796	Predicted membrane-associated Zn-dependent protease	E
	CAC1789	Uridylate kinase	E
	CAC1790	Ribosome recycling factor	E
Subsystem 144	CAC1795	1-deoxy-D-xylulose 5-phosphate reductoisomerase	K
	CAC3571	Hydroxymyristoyl-(acyl carrier protein) dehydratase	K
	CAC3442	DNA polymerase III (alpha subunit)	E
	CAC1791	Undecaprenyl pyrophosphate synthase	E
	CAC3178	Prolyl-tRNA synthetase	E
	CAC1788	Translation elongation factor Ts	E
	CAC1796	Predicted membrane-associated Zn-dependent protease	E
	CAC1789	Uridylate kinase	E
	CAC1790	Ribosome recycling factor	E
Subsystem 145	CAC1795	1-deoxy-D-xylulose 5-phosphate reductoisomerase	K
	CAC3571	Hydroxymyristoyl-(acyl carrier protein) dehydratase	K
	CAC1792	CDP-diglyceride synthetase	E
	CAC3178	Prolyl-tRNA synthetase	E
	CAC1790	Ribosome recycling factor	E
	CAC1788	Translation elongation factor Ts	E
	CAC1796	Predicted membrane-associated Zn-dependent protease	E
	CAC1787	Ribosomal protein S2	E
	CAC1789	Uridylate kinase	E
	CAC1791	Undecaprenyl pyrophosphate synthase	E
Subsystem 146	CAC1795	1-deoxy-D-xylulose 5-phosphate reductoisomerase	K
	CAC3442	DNA polymerase III (alpha subunit)	E
	CAC1791	Undecaprenyl pyrophosphate synthase	E
	CAC1787	Ribosomal protein S2	E
	CAC1790	Ribosome recycling factor	E
	CAC1796	Predicted membrane-associated Zn-dependent protease	E
	CAC1792	CDP-diglyceride synthetase	E
	CAC1788	Translation elongation factor Ts	E
	CAC3178	Prolyl-tRNA synthetase	E
	CAC1789	Uridylate kinase	E
Subsystem 147	CAC1795	1-deoxy-D-xylulose 5-phosphate reductoisomerase	K
	CAC1788	Translation elongation factor Ts	E
	CAC3097	Ribosomal protein S9	E
	CAC1787	Ribosomal protein S2	E
	CAC1790	Ribosome recycling factor	E
Subsystem 148	CAC1795	1-deoxy-D-xylulose 5-phosphate reductoisomerase	K
	CAC1788	Translation elongation factor Ts	E
	CAC3138	Translation elongation factor EF-G	E
	CAC1787	Ribosomal protein S2	E
	CAC1790	Ribosome recycling factor	E
Subsystem 149	CAC1795	1-deoxy-D-xylulose 5-phosphate reductoisomerase	K
	CAC1788	Translation elongation factor Ts	E
	CAC3098	Ribosomal protein L13	E
	CAC1787	Ribosomal protein S2	E
	CAC1790	Ribosome recycling factor	E
Subsystem 150	CAC0267	L-lactate dehydrogenase	K
	CAC0801	Phosphoenolpyruvate synthase	E
	CAC0518	Pyruvate kinase (pykA)	K
	CAC0534	Phosphoenolpyruvate synthase (gene pps)	E
	CAC1036	Pyruvate kinase	K
Subsystem 151	CAC0267	L-lactate dehydrogenase	K
	CAC2967	Alpha-acetolactate decarboxylase	E
	CAC3652	Acetolactate synthase	E
	CAC3176	Acetolactate synthase, small subunit	E
	CAC3169	Acetolactate synthase large subunit	E
Subsystem 152	CAC0267	L-lactate dehydrogenase	K
	CAC0674	L-serine dehydratase, alpha chain	E
	CAC0980	Pyruvate-formate lyase	K
	CAC3169	Acetolactate synthase large subunit	E
	CAC3652	Acetolactate synthase	E
	CAC3176	Acetolactate synthase, small subunit	E
Subsystem 153	CAC0267	L-lactate dehydrogenase	K
	CAC0673	L-serine dehydratase, beta chain	E
	CAC0980	Pyruvate-formate lyase	K
	CAC3169	Acetolactate synthase large subunit	E
	CAC3652	Acetolactate synthase	E
	CAC3176	Acetolactate synthase, small subunit	E
Subsystem 154	CAC0267	L-lactate dehydrogenase	K
	CAC3604	Dihydroxyacid dehydratase	E
	CAC0273	2-isopropylmalate synthase	E
	CAC3174	2-isopropylmalate synthase	E
	CAC3169	Acetolactate synthase large subunit	E
Subsystem 155	CAC0267	L-lactate dehydrogenase	K
	CAC1479	Branched-chain-amino-acid transaminase (ilvE)	E
	CA_P0025	Pyruvate decarboxylase	K
	CAC3174	2-isopropylmalate synthase	E
	CAC3169	Acetolactate synthase large subunit	E
Subsystem 156	CAC0267	L-lactate dehydrogenase	K
	CAC1479	Branched-chain-amino-acid transaminase (ilvE)	E
	CA_P0025	Pyruvate decarboxylase	K
	CAC0273	2-isopropylmalate synthase	E
	CAC3169	Acetolactate synthase large subunit	E
Subsystem 157	CAC0267	L-lactate dehydrogenase	K
	CAC1479	Branched-chain-amino-acid transaminase (ilvE)	E
	CAC3174	2-isopropylmalate synthase	E
	CAC0273	2-isopropylmalate synthase	E
	CAC3169	Acetolactate synthase large subunit	E
Subsystem 158	CAC0267	L-lactate dehydrogenase	K
	CAC0893	Prephenate dehydrogenase	K
	CAC1001	Aspartate aminotransferase	K
	CAC2832	PLP-dependent aminotransferase	K
	CAC1819	Aspartate Aminotransferase	K
Subsystem 159	CAC0267	L-lactate dehydrogenase	K
	CAC0780	Tyrosyl-tRNA synthetase	E
	CAC1001	Aspartate aminotransferase	K
	CAC2832	PLP-dependent aminotransferase	K
	CAC1819	Aspartate Aminotransferase	K
Subsystem 160	CAC0267	L-lactate dehydrogenase	K
	CAC0637	Tyrosyl-tRNA synthetase	E
	CAC1001	Aspartate aminotransferase	K
	CAC2832	PLP-dependent aminotransferase	K
	CAC1819	Aspartate Aminotransferase	K
Subsystem 161	CAC0267	L-lactate dehydrogenase	K
	CAC2357	Phenylalanyl-tRNA synthetase (alpha subunit)	E
	CAC1819	Aspartate Aminotransferase	K
	CAC2832	PLP-dependent aminotransferase	K
	CAC1001	Aspartate aminotransferase	K
Subsystem 162	CAC0267	L-lactate dehydrogenase	K
	CAC0217	Prephenate dehydrotase (pheA)	K
	CAC1819	Aspartate Aminotransferase	K
	CAC2832	PLP-dependent aminotransferase	K
	CAC1001	Aspartate aminotransferase	K
Subsystem 163	CAC0267	L-lactate dehydrogenase	K
	CAC2356	Phenylalanyl-tRNA synthetase (beta subunit)	E
	CAC1819	Aspartate Aminotransferase	K
	CAC2832	PLP-dependent aminotransferase	K
	CAC1001	Aspartate aminotransferase	K
Subsystem 164	CAC0267	L-lactate dehydrogenase	K
	CAC3031	Histidinol-phosphate aminotransferase	E
	CA_P0025	Pyruvate decarboxylase	K
	CAC2832	PLP-dependent aminotransferase	K
	CAC0792	D-amino acid aminotransferase	K
Subsystem 165	CAC0267	L-lactate dehydrogenase	K
	CAC3031	Histidinol-phosphate aminotransferase	E
	CA_P0025	Pyruvate decarboxylase	K
	CAC1001	Aspartate aminotransferase	K
	CAC0792	D-amino acid aminotransferase	K
Subsystem 166	CAC0267	L-lactate dehydrogenase	K
	CAC3031	Histidinol-phosphate aminotransferase	E
	CA_P0025	Pyruvate decarboxylase	K
	CAC1819	Aspartate Aminotransferase	K
	CAC0792	D-amino acid aminotransferase	K
Subsystem 167	CAC0267	L-lactate dehydrogenase	K
	CAC3031	Histidinol-phosphate aminotransferase	E
	CAC2832	PLP-dependent aminotransferase	K
	CAC1819	Aspartate Aminotransferase	K
	CAC0792	D-amino acid aminotransferase	K
	CAC1001	Aspartate aminotransferase	K
Subsystem 168	CAC0267	L-lactate dehydrogenase	K
	CAC1369	Histidinol-phosphate aminotransferase	E
	CA_P0025	Pyruvate decarboxylase	K
	CAC1819	Aspartate Aminotransferase	K
	CAC0792	D-amino acid aminotransferase	K
Subsystem 169	CAC0267	L-lactate dehydrogenase	K
	CAC1369	Histidinol-phosphate aminotransferase	E
	CA_P0025	Pyruvate decarboxylase	K
	CAC2832	PLP-dependent aminotransferase	K
	CAC0792	D-amino acid aminotransferase	K
Subsystem 170	CAC0267	L-lactate dehydrogenase	K
	CAC1369	Histidinol-phosphate aminotransferase	E
	CA_P0025	Pyruvate decarboxylase	K
	CAC1001	Aspartate aminotransferase	K
	CAC0792	D-amino acid aminotransferase	K
Subsystem 171	CAC0267	L-lactate dehydrogenase	K
	CAC1369	Histidinol-phosphate aminotransferase	E
	CAC1819	Aspartate Aminotransferase	K
	CAC1001	Aspartate aminotransferase	K
	CAC0792	D-amino acid aminotransferase	K
	CAC2832	PLP-dependent aminotransferase	K
Subsystem 172	CAC0267	L-lactate dehydrogenase	K
	CAC2083	Tetrahydrofolate dehydrogenase/cyclohydrolase, FolD	E
	CAC1596	Malic enzyme	E
	CAC0980	Pyruvate-formate lyase	K
	CAC1589	Malic enzyme	E
	CAC2660	Pyruvate carboxylase, PYKA	E
Subsystem 173	CAC0267	L-lactate dehydrogenase	K
	CAC0713	Enolase	E
	CAC2660	Pyruvate carboxylase, PYKA	E
	CAC1036	Pyruvate kinase	K
	CAC0518	Pyruvate kinase (pykA)	K
Subsystem 174	CAC0267	L-lactate dehydrogenase	K
	CAC2973	2-keto-3-deoxy-6-phosphogluconate aldolase, eda/kdgA	K
	CAC1819	Aspartate Aminotransferase	K
	CAC2832	PLP-dependent aminotransferase	K
	CAC1001	Aspartate aminotransferase	K
	CAC0792	D-amino acid aminotransferase	K
Subsystem 175	CAC0267	L-lactate dehydrogenase	K
	CAC0394	Deoxyphosphogluconate aldolase (gene kdgA)	K
	CAC1819	Aspartate Aminotransferase	K
	CAC2832	PLP-dependent aminotransferase	K
	CAC1001	Aspartate aminotransferase	K
	CAC0792	D-amino acid aminotransferase	K
Subsystem 176	CAC0267	L-lactate dehydrogenase	K
	CAC0566	Malate dehydrogenase	E
	CAC1819	Aspartate Aminotransferase	K
	CAC2832	PLP-dependent aminotransferase	K
	CAC1001	Aspartate aminotransferase	K
	CAC2660	Pyruvate carboxylase, PYKA	E
Subsystem 177	CAC0267	L-lactate dehydrogenase	K
	CAC0566	Malate dehydrogenase	E
	CAC1819	Aspartate Aminotransferase	K
	CAC1596	Malic enzyme	E
	CAC2660	Pyruvate carboxylase, PYKA	E
Subsystem 178	CAC0267	L-lactate dehydrogenase	K
	CAC0566	Malate dehydrogenase	E
	CAC1819	Aspartate Aminotransferase	K
	CAC0980	Pyruvate-formate lyase	K
	CAC2660	Pyruvate carboxylase, PYKA	E
Subsystem 179	CAC0267	L-lactate dehydrogenase	K
	CAC0566	Malate dehydrogenase	E
	CAC1819	Aspartate Aminotransferase	K
	CAC1589	Malic enzyme	E
	CAC2660	Pyruvate carboxylase, PYKA	E
Subsystem 180	CAC0267	L-lactate dehydrogenase	K
	CAC0566	Malate dehydrogenase	E
	CAC2832	PLP-dependent aminotransferase	K
	CAC0980	Pyruvate-formate lyase	K
	CAC2660	Pyruvate carboxylase, PYKA	E
Subsystem 181	CAC0267	L-lactate dehydrogenase	K
	CAC0566	Malate dehydrogenase	E
	CAC2832	PLP-dependent aminotransferase	K
	CAC1589	Malic enzyme	E
	CAC2660	Pyruvate carboxylase, PYKA	E
Subsystem 182	CAC0267	L-lactate dehydrogenase	K
	CAC0566	Malate dehydrogenase	E
	CAC2832	PLP-dependent aminotransferase	K
	CAC1596	Malic enzyme	E
	CAC2660	Pyruvate carboxylase, PYKA	E
Subsystem 183	CAC0267	L-lactate dehydrogenase	K
	CAC0566	Malate dehydrogenase	E
	CAC1001	Aspartate aminotransferase	K
	CAC1596	Malic enzyme	E
	CAC2660	Pyruvate carboxylase, PYKA	E
Subsystem 184	CAC0267	L-lactate dehydrogenase	K
	CAC0566	Malate dehydrogenase	E
	CAC1001	Aspartate aminotransferase	K
	CAC0980	Pyruvate-formate lyase	K
	CAC2660	Pyruvate carboxylase, PYKA	E
Subsystem 185	CAC0267	L-lactate dehydrogenase	K
	CAC0566	Malate dehydrogenase	E
	CAC1001	Aspartate aminotransferase	K
	CAC1589	Malic enzyme	E
	CAC2660	Pyruvate carboxylase, PYKA	E
Subsystem 186	CAC0267	L-lactate dehydrogenase	K
	CAC0566	Malate dehydrogenase	E
	CAC1596	Malic enzyme	E
	CAC1589	Malic enzyme	E
	CAC2660	Pyruvate carboxylase, PYKA	E
	CAC0980	Pyruvate-formate lyase	K
Subsystem 187	CAC0267	L-lactate dehydrogenase	K
	CAC0091	Ketol-acid reductoisomerase	E
	CAC3171	Isopropylmalate dehydrogenase	E
	CAC2691	D-lactate dehydrogenase	E
	CAC3652	Acetolactate synthase	E
	CAC3172	3-isopropylmalate dehydratase, small subunit	E
	CAC3173	3-Isopropylmalate dehydratase, large subunit	E
	CAC3176	Acetolactate synthase, small subunit	E
	CAC3169	Acetolactate synthase large subunit	E
	CAC3174	2-isopropylmalate synthase	E
Subsystem 188	CAC0267	L-lactate dehydrogenase	K
	CAC0091	Ketol-acid reductoisomerase	E
	CAC3171	Isopropylmalate dehydrogenase	E
	CAC0534	Phosphoenolpyruvate synthase (gene pps)	E
	CAC3652	Acetolactate synthase	E
	CAC3172	3-isopropylmalate dehydratase, small subunit	E
	CAC3173	3-Isopropylmalate dehydratase, large subunit	E
	CAC3176	Acetolactate synthase, small subunit	E
	CAC3169	Acetolactate synthase large subunit	E
	CAC3174	2-isopropylmalate synthase	E
Subsystem 189	CAC0267	L-lactate dehydrogenase	K
	CAC0091	Ketol-acid reductoisomerase	E
	CAC3171	Isopropylmalate dehydrogenase	E
	CAC1543	Lactate dehydrogenase	E
	CAC3652	Acetolactate synthase	E
	CAC3172	3-isopropylmalate dehydratase, small subunit	E
	CAC3173	3-Isopropylmalate dehydratase, large subunit	E
	CAC3176	Acetolactate synthase, small subunit	E
	CAC3169	Acetolactate synthase large subunit	E
	CAC3174	2-isopropylmalate synthase	E
Subsystem 190	CAC0267	L-lactate dehydrogenase	K
	CAC0091	Ketol-acid reductoisomerase	E
	CAC3171	Isopropylmalate dehydrogenase	E
	CAC1036	Pyruvate kinase	K
	CAC3652	Acetolactate synthase	E
	CAC3172	3-isopropylmalate dehydratase, small subunit	E
	CAC3173	3-Isopropylmalate dehydratase, large subunit	E
	CAC3176	Acetolactate synthase, small subunit	E
	CAC3169	Acetolactate synthase large subunit	E
	CAC3174	2-isopropylmalate synthase	E
Subsystem 191	CAC0267	L-lactate dehydrogenase	K
	CAC0091	Ketol-acid reductoisomerase	E
	CAC3171	Isopropylmalate dehydrogenase	E
	CAC1596	Malic enzyme	E
	CAC3652	Acetolactate synthase	E
	CAC3172	3-isopropylmalate dehydratase, small subunit	E
	CAC3173	3-Isopropylmalate dehydratase, large subunit	E
	CAC3176	Acetolactate synthase, small subunit	E
	CAC3169	Acetolactate synthase large subunit	E
	CAC3174	2-isopropylmalate synthase	E
Subsystem 192	CAC0267	L-lactate dehydrogenase	K
	CAC0091	Ketol-acid reductoisomerase	E
	CAC3171	Isopropylmalate dehydrogenase	E
	CAC0518	Pyruvate kinase (pykA)	K
	CAC3652	Acetolactate synthase	E
	CAC3172	3-isopropylmalate dehydratase, small subunit	E
	CAC3173	3-Isopropylmalate dehydratase, large subunit	E
	CAC3176	Acetolactate synthase, small subunit	E
	CAC3169	Acetolactate synthase large subunit	E
	CAC3174	2-isopropylmalate synthase	E
Subsystem 193	CAC0267	L-lactate dehydrogenase	K
	CAC0091	Ketol-acid reductoisomerase	E
	CAC3171	Isopropylmalate dehydrogenase	E
	CAC3552	Lactate dehydrogenase	K
	CAC3652	Acetolactate synthase	E
	CAC3172	3-isopropylmalate dehydratase, small subunit	E
	CAC3173	3-Isopropylmalate dehydratase, large subunit	E
	CAC3176	Acetolactate synthase, small subunit	E
	CAC3169	Acetolactate synthase large subunit	E
	CAC3174	2-isopropylmalate synthase	E
Subsystem 194	CAC0267	L-lactate dehydrogenase	K
	CAC0091	Ketol-acid reductoisomerase	E
	CAC3171	Isopropylmalate dehydrogenase	E
	CAC0980	Pyruvate-formate lyase	K
	CAC3652	Acetolactate synthase	E
	CAC3172	3-isopropylmalate dehydratase, small subunit	E
	CAC3173	3-Isopropylmalate dehydratase, large subunit	E
	CAC3176	Acetolactate synthase, small subunit	E
	CAC3169	Acetolactate synthase large subunit	E
	CAC3174	2-isopropylmalate synthase	E
Subsystem 195	CAC0267	L-lactate dehydrogenase	K
	CAC0091	Ketol-acid reductoisomerase	E
	CAC3171	Isopropylmalate dehydrogenase	E
	CAC2660	Pyruvate carboxylase, PYKA	E
	CAC3652	Acetolactate synthase	E
	CAC3172	3-isopropylmalate dehydratase, small subunit	E
	CAC3173	3-Isopropylmalate dehydratase, large subunit	E
	CAC3176	Acetolactate synthase, small subunit	E
	CAC3169	Acetolactate synthase large subunit	E
	CAC3174	2-isopropylmalate synthase	E
Subsystem 196	CAC0267	L-lactate dehydrogenase	K
	CAC0091	Ketol-acid reductoisomerase	E
	CAC3171	Isopropylmalate dehydrogenase	E
	CAC0273	2-isopropylmalate synthase	E
	CAC3652	Acetolactate synthase	E
	CAC3172	3-isopropylmalate dehydratase, small subunit	E
	CAC3173	3-Isopropylmalate dehydratase, large subunit	E
	CAC3176	Acetolactate synthase, small subunit	E
	CAC3169	Acetolactate synthase large subunit	E
	CAC3174	2-isopropylmalate synthase	E
Subsystem 197	CAC0267	L-lactate dehydrogenase	K
	CAC0091	Ketol-acid reductoisomerase	E
	CAC3171	Isopropylmalate dehydrogenase	E
	CAC1589	Malic enzyme	E
	CAC3652	Acetolactate synthase	E
	CAC3172	3-isopropylmalate dehydratase, small subunit	E
	CAC3173	3-Isopropylmalate dehydratase, large subunit	E
	CAC3176	Acetolactate synthase, small subunit	E
	CAC3169	Acetolactate synthase large subunit	E
	CAC3174	2-isopropylmalate synthase	E
Subsystem 198	CAC0267	L-lactate dehydrogenase	K
	CAC0091	Ketol-acid reductoisomerase	E
	CAC3170	Dihydroxy-acid dehydratase	E
	CAC1589	Malic enzyme	E
	CAC3652	Acetolactate synthase	E
	CAC3172	3-isopropylmalate dehydratase, small subunit	E
	CAC3173	3-Isopropylmalate dehydratase, large subunit	E
	CAC3176	Acetolactate synthase, small subunit	E
	CAC3169	Acetolactate synthase large subunit	E
	CAC3174	2-isopropylmalate synthase	E
Subsystem 199	CAC0267	L-lactate dehydrogenase	K
	CAC0091	Ketol-acid reductoisomerase	E
	CAC3170	Dihydroxy-acid dehydratase	E
	CAC2691	D-lactate dehydrogenase	E
	CAC3652	Acetolactate synthase	E
	CAC3172	3-isopropylmalate dehydratase, small subunit	E
	CAC3173	3-Isopropylmalate dehydratase, large subunit	E
	CAC3176	Acetolactate synthase, small subunit	E
	CAC3169	Acetolactate synthase large subunit	E
	CAC3174	2-isopropylmalate synthase	E
Subsystem 200	CAC0267	L-lactate dehydrogenase	K
	CAC0091	Ketol-acid reductoisomerase	E
	CAC3170	Dihydroxy-acid dehydratase	E
	CAC0534	Phosphoenolpyruvate synthase (gene pps)	E
	CAC3652	Acetolactate synthase	E
	CAC3172	3-isopropylmalate dehydratase, small subunit	E
	CAC3173	3-Isopropylmalate dehydratase, large subunit	E
	CAC3176	Acetolactate synthase, small subunit	E
	CAC3169	Acetolactate synthase large subunit	E
	CAC3174	2-isopropylmalate synthase	E
Subsystem 201	CAC0267	L-lactate dehydrogenase	K
	CAC0091	Ketol-acid reductoisomerase	E
	CAC3170	Dihydroxy-acid dehydratase	E
	CAC1543	Lactate dehydrogenase	E
	CAC3652	Acetolactate synthase	E
	CAC3172	3-isopropylmalate dehydratase, small subunit	E
	CAC3173	3-Isopropylmalate dehydratase, large subunit	E
	CAC3176	Acetolactate synthase, small subunit	E
	CAC3169	Acetolactate synthase large subunit	E
	CAC3174	2-isopropylmalate synthase	E
Subsystem 202	CAC0267	L-lactate dehydrogenase	K
	CAC0091	Ketol-acid reductoisomerase	E
	CAC3170	Dihydroxy-acid dehydratase	E
	CAC1036	Pyruvate kinase	K
	CAC3652	Acetolactate synthase	E
	CAC3172	3-isopropylmalate dehydratase, small subunit	E
	CAC3173	3-Isopropylmalate dehydratase, large subunit	E
	CAC3176	Acetolactate synthase, small subunit	E
	CAC3169	Acetolactate synthase large subunit	E
	CAC3174	2-isopropylmalate synthase	E
Subsystem 203	CAC0267	L-lactate dehydrogenase	K
	CAC0091	Ketol-acid reductoisomerase	E
	CAC3170	Dihydroxy-acid dehydratase	E
	CAC1596	Malic enzyme	E
	CAC3652	Acetolactate synthase	E
	CAC3172	3-isopropylmalate dehydratase, small subunit	E
	CAC3173	3-Isopropylmalate dehydratase, large subunit	E
	CAC3176	Acetolactate synthase, small subunit	E
	CAC3169	Acetolactate synthase large subunit	E
	CAC3174	2-isopropylmalate synthase	E
Subsystem 204	CAC0267	L-lactate dehydrogenase	K
	CAC0091	Ketol-acid reductoisomerase	E
	CAC3170	Dihydroxy-acid dehydratase	E
	CAC0518	Pyruvate kinase (pykA)	K
	CAC3652	Acetolactate synthase	E
	CAC3172	3-isopropylmalate dehydratase, small subunit	E
	CAC3173	3-Isopropylmalate dehydratase, large subunit	E
	CAC3176	Acetolactate synthase, small subunit	E
	CAC3169	Acetolactate synthase large subunit	E
	CAC3174	2-isopropylmalate synthase	E
Subsystem 205	CAC0267	L-lactate dehydrogenase	K
	CAC0091	Ketol-acid reductoisomerase	E
	CAC3170	Dihydroxy-acid dehydratase	E
	CAC3552	Lactate dehydrogenase	K
	CAC3652	Acetolactate synthase	E
	CAC3172	3-isopropylmalate dehydratase, small subunit	E
	CAC3173	3-Isopropylmalate dehydratase, large subunit	E
	CAC3176	Acetolactate synthase, small subunit	E
	CAC3169	Acetolactate synthase large subunit	E
	CAC3174	2-isopropylmalate synthase	E
Subsystem 206	CAC0267	L-lactate dehydrogenase	K
	CAC0091	Ketol-acid reductoisomerase	E
	CAC3170	Dihydroxy-acid dehydratase	E
	CAC0980	Pyruvate-formate lyase	K
	CAC3652	Acetolactate synthase	E
	CAC3172	3-isopropylmalate dehydratase, small subunit	E
	CAC3173	3-Isopropylmalate dehydratase, large subunit	E
	CAC3176	Acetolactate synthase, small subunit	E
	CAC3169	Acetolactate synthase large subunit	E
	CAC3174	2-isopropylmalate synthase	E
Subsystem 207	CAC0267	L-lactate dehydrogenase	K
	CAC0091	Ketol-acid reductoisomerase	E
	CAC3170	Dihydroxy-acid dehydratase	E
	CAC2660	Pyruvate carboxylase, PYKA	E
	CAC3652	Acetolactate synthase	E
	CAC3172	3-isopropylmalate dehydratase, small subunit	E
	CAC3173	3-Isopropylmalate dehydratase, large subunit	E
	CAC3176	Acetolactate synthase, small subunit	E
	CAC3169	Acetolactate synthase large subunit	E
	CAC3174	2-isopropylmalate synthase	E
Subsystem 208	CAC0267	L-lactate dehydrogenase	K
	CAC0091	Ketol-acid reductoisomerase	E
	CAC3170	Dihydroxy-acid dehydratase	E
	CAC0273	2-isopropylmalate synthase	E
	CAC3652	Acetolactate synthase	E
	CAC3172	3-isopropylmalate dehydratase, small subunit	E
	CAC3173	3-Isopropylmalate dehydratase, large subunit	E
	CAC3176	Acetolactate synthase, small subunit	E
	CAC3169	Acetolactate synthase large subunit	E
	CAC3174	2-isopropylmalate synthase	E
Subsystem 209	CAC0267	L-lactate dehydrogenase	K
	CAC3171	Isopropylmalate dehydrogenase	E
	CAC3170	Dihydroxy-acid dehydratase	E
	CAC1589	Malic enzyme	E
	CAC3652	Acetolactate synthase	E
	CAC3172	3-isopropylmalate dehydratase, small subunit	E
	CAC3173	3-Isopropylmalate dehydratase, large subunit	E
	CAC3176	Acetolactate synthase, small subunit	E
	CAC3174	2-isopropylmalate synthase	E
	CAC3169	Acetolactate synthase large subunit	E
Subsystem 210	CAC0267	L-lactate dehydrogenase	K
	CAC3171	Isopropylmalate dehydrogenase	E
	CAC3170	Dihydroxy-acid dehydratase	E
	CAC2691	D-lactate dehydrogenase	E
	CAC3652	Acetolactate synthase	E
	CAC3172	3-isopropylmalate dehydratase, small subunit	E
	CAC3173	3-Isopropylmalate dehydratase, large subunit	E
	CAC3176	Acetolactate synthase, small subunit	E
	CAC3174	2-isopropylmalate synthase	E
	CAC3169	Acetolactate synthase large subunit	E
Subsystem 211	CAC0267	L-lactate dehydrogenase	K
	CAC3171	Isopropylmalate dehydrogenase	E
	CAC3170	Dihydroxy-acid dehydratase	E
	CAC0534	Phosphoenolpyruvate synthase (gene pps)	E
	CAC3652	Acetolactate synthase	E
	CAC3172	3-isopropylmalate dehydratase, small subunit	E
	CAC3173	3-Isopropylmalate dehydratase, large subunit	E
	CAC3176	Acetolactate synthase, small subunit	E
	CAC3174	2-isopropylmalate synthase	E
	CAC3169	Acetolactate synthase large subunit	E
Subsystem 212	CAC0267	L-lactate dehydrogenase	K
	CAC3171	Isopropylmalate dehydrogenase	E
	CAC3170	Dihydroxy-acid dehydratase	E
	CAC1543	Lactate dehydrogenase	E
	CAC3652	Acetolactate synthase	E
	CAC3172	3-isopropylmalate dehydratase, small subunit	E
	CAC3173	3-Isopropylmalate dehydratase, large subunit	E
	CAC3176	Acetolactate synthase, small subunit	E
	CAC3174	2-isopropylmalate synthase	E
	CAC3169	Acetolactate synthase large subunit	E
Subsystem 213	CAC0267	L-lactate dehydrogenase	K
	CAC3171	Isopropylmalate dehydrogenase	E
	CAC3170	Dihydroxy-acid dehydratase	E
	CAC1036	Pyruvate kinase	K
	CAC3652	Acetolactate synthase	E
	CAC3172	3-isopropylmalate dehydratase, small subunit	E
	CAC3173	3-Isopropylmalate dehydratase, large subunit	E
	CAC3176	Acetolactate synthase, small subunit	E
	CAC3174	2-isopropylmalate synthase	E
	CAC3169	Acetolactate synthase large subunit	E
Subsystem 214	CAC0267	L-lactate dehydrogenase	K
	CAC3171	Isopropylmalate dehydrogenase	E
	CAC3170	Dihydroxy-acid dehydratase	E
	CAC1596	Malic enzyme	E
	CAC3652	Acetolactate synthase	E
	CAC3172	3-isopropylmalate dehydratase, small subunit	E
	CAC3173	3-Isopropylmalate dehydratase, large subunit	E
	CAC3176	Acetolactate synthase, small subunit	E
	CAC3174	2-isopropylmalate synthase	E
	CAC3169	Acetolactate synthase large subunit	E
Subsystem 215	CAC0267	L-lactate dehydrogenase	K
	CAC3171	Isopropylmalate dehydrogenase	E
	CAC3170	Dihydroxy-acid dehydratase	E
	CAC0518	Pyruvate kinase (pykA)	K
	CAC3652	Acetolactate synthase	E
	CAC3172	3-isopropylmalate dehydratase, small subunit	E
	CAC3173	3-Isopropylmalate dehydratase, large subunit	E
	CAC3176	Acetolactate synthase, small subunit	E
	CAC3174	2-isopropylmalate synthase	E
	CAC3169	Acetolactate synthase large subunit	E
Subsystem 216	CAC0267	L-lactate dehydrogenase	K
	CAC3171	Isopropylmalate dehydrogenase	E
	CAC3170	Dihydroxy-acid dehydratase	E
	CAC3552	Lactate dehydrogenase	K
	CAC3652	Acetolactate synthase	E
	CAC3172	3-isopropylmalate dehydratase, small subunit	E
	CAC3173	3-Isopropylmalate dehydratase, large subunit	E
	CAC3176	Acetolactate synthase, small subunit	E
	CAC3174	2-isopropylmalate synthase	E
	CAC3169	Acetolactate synthase large subunit	E
Subsystem 217	CAC0267	L-lactate dehydrogenase	K
	CAC3171	Isopropylmalate dehydrogenase	E
	CAC3170	Dihydroxy-acid dehydratase	E
	CAC0980	Pyruvate-formate lyase	K
	CAC3652	Acetolactate synthase	E
	CAC3172	3-isopropylmalate dehydratase, small subunit	E
	CAC3173	3-Isopropylmalate dehydratase, large subunit	E
	CAC3176	Acetolactate synthase, small subunit	E
	CAC3174	2-isopropylmalate synthase	E
	CAC3169	Acetolactate synthase large subunit	E
Subsystem 218	CAC0267	L-lactate dehydrogenase	K
	CAC3171	Isopropylmalate dehydrogenase	E
	CAC3170	Dihydroxy-acid dehydratase	E
	CAC2660	Pyruvate carboxylase, PYKA	E
	CAC3652	Acetolactate synthase	E
	CAC3172	3-isopropylmalate dehydratase, small subunit	E
	CAC3173	3-Isopropylmalate dehydratase, large subunit	E
	CAC3176	Acetolactate synthase, small subunit	E
	CAC3174	2-isopropylmalate synthase	E
	CAC3169	Acetolactate synthase large subunit	E
Subsystem 219	CAC0267	L-lactate dehydrogenase	K
	CAC3171	Isopropylmalate dehydrogenase	E
	CAC3170	Dihydroxy-acid dehydratase	E
	CAC0273	2-isopropylmalate synthase	E
	CAC3652	Acetolactate synthase	E
	CAC3172	3-isopropylmalate dehydratase, small subunit	E
	CAC3173	3-Isopropylmalate dehydratase, large subunit	E
	CAC3176	Acetolactate synthase, small subunit	E
	CAC3174	2-isopropylmalate synthase	E
	CAC3169	Acetolactate synthase large subunit	E
Subsystem 220	CAC0267	L-lactate dehydrogenase	K
	CAC3170	Dihydroxy-acid dehydratase	E
	CAC1589	Malic enzyme	E
	CAC3652	Acetolactate synthase	E
	CAC3172	3-isopropylmalate dehydratase, small subunit	E
	CAC3173	3-Isopropylmalate dehydratase, large subunit	E
	CAC3169	Acetolactate synthase large subunit	E
	CAC3176	Acetolactate synthase, small subunit	E
	CAC3174	2-isopropylmalate synthase	E
	CAC0273	2-isopropylmalate synthase	E
Subsystem 221	CAC0267	L-lactate dehydrogenase	K
	CAC3170	Dihydroxy-acid dehydratase	E
	CAC2691	D-lactate dehydrogenase	E
	CAC3652	Acetolactate synthase	E
	CAC3172	3-isopropylmalate dehydratase, small subunit	E
	CAC3173	3-Isopropylmalate dehydratase, large subunit	E
	CAC3169	Acetolactate synthase large subunit	E
	CAC3176	Acetolactate synthase, small subunit	E
	CAC3174	2-isopropylmalate synthase	E
	CAC0273	2-isopropylmalate synthase	E
Subsystem 222	CAC0267	L-lactate dehydrogenase	K
	CAC3170	Dihydroxy-acid dehydratase	E
	CAC0534	Phosphoenolpyruvate synthase (gene pps)	E
	CAC3652	Acetolactate synthase	E
	CAC3172	3-isopropylmalate dehydratase, small subunit	E
	CAC3173	3-Isopropylmalate dehydratase, large subunit	E
	CAC3169	Acetolactate synthase large subunit	E
	CAC3176	Acetolactate synthase, small subunit	E
	CAC3174	2-isopropylmalate synthase	E
	CAC0273	2-isopropylmalate synthase	E
Subsystem 223	CAC0267	L-lactate dehydrogenase	K
	CAC3170	Dihydroxy-acid dehydratase	E
	CAC1543	Lactate dehydrogenase	E
	CAC3652	Acetolactate synthase	E
	CAC3172	3-isopropylmalate dehydratase, small subunit	E
	CAC3173	3-Isopropylmalate dehydratase, large subunit	E
	CAC3169	Acetolactate synthase large subunit	E
	CAC3176	Acetolactate synthase, small subunit	E
	CAC3174	2-isopropylmalate synthase	E
	CAC0273	2-isopropylmalate synthase	E
Subsystem 224	CAC0267	L-lactate dehydrogenase	K
	CAC3170	Dihydroxy-acid dehydratase	E
	CAC1036	Pyruvate kinase	K
	CAC3652	Acetolactate synthase	E
	CAC3172	3-isopropylmalate dehydratase, small subunit	E
	CAC3173	3-Isopropylmalate dehydratase, large subunit	E
	CAC3169	Acetolactate synthase large subunit	E
	CAC3176	Acetolactate synthase, small subunit	E
	CAC3174	2-isopropylmalate synthase	E
	CAC0273	2-isopropylmalate synthase	E
Subsystem 225	CAC0267	L-lactate dehydrogenase	K
	CAC3170	Dihydroxy-acid dehydratase	E
	CAC1596	Malic enzyme	E
	CAC3652	Acetolactate synthase	E
	CAC3172	3-isopropylmalate dehydratase, small subunit	E
	CAC3173	3-Isopropylmalate dehydratase, large subunit	E
	CAC3169	Acetolactate synthase large subunit	E
	CAC3176	Acetolactate synthase, small subunit	E
	CAC3174	2-isopropylmalate synthase	E
	CAC0273	2-isopropylmalate synthase	E
Subsystem 226	CAC0267	L-lactate dehydrogenase	K
	CAC3170	Dihydroxy-acid dehydratase	E
	CAC0518	Pyruvate kinase (pykA)	K
	CAC3652	Acetolactate synthase	E
	CAC3172	3-isopropylmalate dehydratase, small subunit	E
	CAC3173	3-Isopropylmalate dehydratase, large subunit	E
	CAC3169	Acetolactate synthase large subunit	E
	CAC3176	Acetolactate synthase, small subunit	E
	CAC3174	2-isopropylmalate synthase	E
	CAC0273	2-isopropylmalate synthase	E
Subsystem 227	CAC0267	L-lactate dehydrogenase	K
	CAC3170	Dihydroxy-acid dehydratase	E
	CAC3552	Lactate dehydrogenase	K
	CAC3652	Acetolactate synthase	E
	CAC3172	3-isopropylmalate dehydratase, small subunit	E
	CAC3173	3-Isopropylmalate dehydratase, large subunit	E
	CAC3169	Acetolactate synthase large subunit	E
	CAC3176	Acetolactate synthase, small subunit	E
	CAC3174	2-isopropylmalate synthase	E
	CAC0273	2-isopropylmalate synthase	E
Subsystem 228	CAC0267	L-lactate dehydrogenase	K
	CAC3170	Dihydroxy-acid dehydratase	E
	CAC0980	Pyruvate-formate lyase	K
	CAC3652	Acetolactate synthase	E
	CAC3172	3-isopropylmalate dehydratase, small subunit	E
	CAC3173	3-Isopropylmalate dehydratase, large subunit	E
	CAC3169	Acetolactate synthase large subunit	E
	CAC3176	Acetolactate synthase, small subunit	E
	CAC3174	2-isopropylmalate synthase	E
	CAC0273	2-isopropylmalate synthase	E
Subsystem 229	CAC0267	L-lactate dehydrogenase	K
	CAC3170	Dihydroxy-acid dehydratase	E
	CAC2660	Pyruvate carboxylase, PYKA	E
	CAC3652	Acetolactate synthase	E
	CAC3172	3-isopropylmalate dehydratase, small subunit	E
	CAC3173	3-Isopropylmalate dehydratase, large subunit	E
	CAC3169	Acetolactate synthase large subunit	E
	CAC3176	Acetolactate synthase, small subunit	E
	CAC3174	2-isopropylmalate synthase	E
	CAC0273	2-isopropylmalate synthase	E
Subsystem 230	CAC0267	L-lactate dehydrogenase	K
	CAC3572	Biotin carboxyl carrier protein of acetyl-CoA carboxylase	E
	CAC0980	Pyruvate-formate lyase	K
	CAC3174	2-isopropylmalate synthase	E
	CAC0273	2-isopropylmalate synthase	E
Subsystem 231	CAC0267	L-lactate dehydrogenase	K
	CAC3569	Acetyl-CoA carboxylase beta subunit	E
	CAC0980	Pyruvate-formate lyase	K
	CAC0273	2-isopropylmalate synthase	E
	CAC2660	Pyruvate carboxylase, PYKA	E
	CAC3174	2-isopropylmalate synthase	E
Subsystem 232	CAC0267	L-lactate dehydrogenase	K
	CAC3570	Biotin carboxylase	E
	CAC0980	Pyruvate-formate lyase	K
	CAC0273	2-isopropylmalate synthase	E
	CAC2660	Pyruvate carboxylase, PYKA	E
	CAC3174	2-isopropylmalate synthase	E
Subsystem 233	CAC0267	L-lactate dehydrogenase	K
	CAC3568	Acetyl-CoA carboxylase alpha subunit	E
	CAC2660	Pyruvate carboxylase, PYKA	E
	CAC0980	Pyruvate-formate lyase	K
	CAC3174	2-isopropylmalate synthase	E
	CAC0273	2-isopropylmalate synthase	E
Subsystem 234	CAC0267	L-lactate dehydrogenase	K
	CAC1742	Phosphotransacetylase	E
	CAC1596	Malic enzyme	E
	CAC0980	Pyruvate-formate lyase	K
	CAC3174	2-isopropylmalate synthase	E
	CAC0273	2-isopropylmalate synthase	E
	CAC1589	Malic enzyme	E
Subsystem 235	CAC0267	L-lactate dehydrogenase	K
	CA_P0078	Acetyl coenzyme A acetyltransferase (thiolase)	E
	CAC0980	Pyruvate-formate lyase	K
	CAC3174	2-isopropylmalate synthase	E
	CAC0273	2-isopropylmalate synthase	E
Subsystem 236	CAC0267	L-lactate dehydrogenase	K
	CAC2873	Acetyl-CoA acetyltransferase	E
	CAC0980	Pyruvate-formate lyase	K
	CAC3174	2-isopropylmalate synthase	E
	CAC0273	2-isopropylmalate synthase	E
Subsystem 237	CAC0267	L-lactate dehydrogenase	K
	CAC2235	Cysteine synthase/cystathionine beta-synthase, CysK	K
	CAC1819	Aspartate Aminotransferase	K
	CAC2832	PLP-dependent aminotransferase	K
	CAC1001	Aspartate aminotransferase	K
Subsystem 238	CAC0267	L-lactate dehydrogenase	K
	CAC0102	O-acetylhomoserine sulfhydrylase	K
	CAC2832	PLP-dependent aminotransferase	K
	CAC1819	Aspartate Aminotransferase	K
	CAC1001	Aspartate aminotransferase	K
Subsystem 239	CAC0267	L-lactate dehydrogenase	K
	CAC2783	O-acetylhomoserine sulfhydrylase	K
	CAC2832	PLP-dependent aminotransferase	K
	CAC1819	Aspartate Aminotransferase	K
	CAC1001	Aspartate aminotransferase	K
Subsystem 240	CAC0267	L-lactate dehydrogenase	K
	CAC1720	Flavoprotein involved in panthothenate metabolism, YLOI B.subtilis	K
	CAC2832	PLP-dependent aminotransferase	K
	CAC1819	Aspartate Aminotransferase	K
	CAC1001	Aspartate aminotransferase	K
Subsystem 241	CAC0267	L-lactate dehydrogenase	K
	CAC0931	Cysteine synthase	K
	CAC2832	PLP-dependent aminotransferase	K
	CAC1819	Aspartate Aminotransferase	K
	CAC1001	Aspartate aminotransferase	K
Subsystem 242	CAC0267	L-lactate dehydrogenase	K
	CAC0391	Cystathionine beta-lyase	E
	CAC2832	PLP-dependent aminotransferase	K
	CAC1819	Aspartate Aminotransferase	K
	CAC1001	Aspartate aminotransferase	K
Subsystem 243	CAC0267	L-lactate dehydrogenase	K
	CAC3177	Cysteinyl-tRNA synthetase	E
	CAC2832	PLP-dependent aminotransferase	K
	CAC1819	Aspartate Aminotransferase	K
	CAC1001	Aspartate aminotransferase	K
Subsystem 244	CAC0267	L-lactate dehydrogenase	K
	CAC0792	D-amino acid aminotransferase	K
	CAC1819	Aspartate Aminotransferase	K
	CAC2832	PLP-dependent aminotransferase	K
	CAC1001	Aspartate aminotransferase	K
	CAC2660	Pyruvate carboxylase, PYKA	E
	CAC3552	Lactate dehydrogenase	K
Subsystem 245	CAC0267	L-lactate dehydrogenase	K
	CAC0792	D-amino acid aminotransferase	K
	CAC1819	Aspartate Aminotransferase	K
	CA_P0025	Pyruvate decarboxylase	K
	CAC2660	Pyruvate carboxylase, PYKA	E
	CAC3552	Lactate dehydrogenase	K
Subsystem 246	CAC0267	L-lactate dehydrogenase	K
	CAC0792	D-amino acid aminotransferase	K
	CAC1819	Aspartate Aminotransferase	K
	CAC1036	Pyruvate kinase	K
	CAC2660	Pyruvate carboxylase, PYKA	E
	CAC3552	Lactate dehydrogenase	K
Subsystem 247	CAC0267	L-lactate dehydrogenase	K
	CAC0792	D-amino acid aminotransferase	K
	CAC1819	Aspartate Aminotransferase	K
	CAC0518	Pyruvate kinase (pykA)	K
	CAC2660	Pyruvate carboxylase, PYKA	E
	CAC3552	Lactate dehydrogenase	K
Subsystem 248	CAC0267	L-lactate dehydrogenase	K
	CAC0792	D-amino acid aminotransferase	K
	CAC2832	PLP-dependent aminotransferase	K
	CA_P0025	Pyruvate decarboxylase	K
	CAC2660	Pyruvate carboxylase, PYKA	E
	CAC3552	Lactate dehydrogenase	K
Subsystem 249	CAC0267	L-lactate dehydrogenase	K
	CAC0792	D-amino acid aminotransferase	K
	CAC2832	PLP-dependent aminotransferase	K
	CAC1036	Pyruvate kinase	K
	CAC2660	Pyruvate carboxylase, PYKA	E
	CAC3552	Lactate dehydrogenase	K
Subsystem 250	CAC0267	L-lactate dehydrogenase	K
	CAC0792	D-amino acid aminotransferase	K
	CAC2832	PLP-dependent aminotransferase	K
	CAC0518	Pyruvate kinase (pykA)	K
	CAC2660	Pyruvate carboxylase, PYKA	E
	CAC3552	Lactate dehydrogenase	K
Subsystem 251	CAC0267	L-lactate dehydrogenase	K
	CAC0792	D-amino acid aminotransferase	K
	CAC1001	Aspartate aminotransferase	K
	CA_P0025	Pyruvate decarboxylase	K
	CAC2660	Pyruvate carboxylase, PYKA	E
	CAC3552	Lactate dehydrogenase	K
Subsystem 252	CAC0267	L-lactate dehydrogenase	K
	CAC0792	D-amino acid aminotransferase	K
	CAC1001	Aspartate aminotransferase	K
	CAC0518	Pyruvate kinase (pykA)	K
	CAC2660	Pyruvate carboxylase, PYKA	E
	CAC3552	Lactate dehydrogenase	K
Subsystem 253	CAC0267	L-lactate dehydrogenase	K
	CAC0792	D-amino acid aminotransferase	K
	CAC1001	Aspartate aminotransferase	K
	CAC1036	Pyruvate kinase	K
	CAC2660	Pyruvate carboxylase, PYKA	E
	CAC3552	Lactate dehydrogenase	K
Subsystem 254	CAC0267	L-lactate dehydrogenase	K
	CAC0792	D-amino acid aminotransferase	K
	CA_P0025	Pyruvate decarboxylase	K
	CAC3652	Acetolactate synthase	E
	CAC1036	Pyruvate kinase	K
	CAC3552	Lactate dehydrogenase	K
	CAC0518	Pyruvate kinase (pykA)	K
Subsystem 255	CAC0267	L-lactate dehydrogenase	K
	CAC0792	D-amino acid aminotransferase	K
	CA_P0025	Pyruvate decarboxylase	K
	CAC3176	Acetolactate synthase, small subunit	E
	CAC1036	Pyruvate kinase	K
	CAC3552	Lactate dehydrogenase	K
	CAC0518	Pyruvate kinase (pykA)	K
Subsystem 256	CAC0267	L-lactate dehydrogenase	K
	CAC0792	D-amino acid aminotransferase	K
	CA_P0025	Pyruvate decarboxylase	K
	CAC0980	Pyruvate-formate lyase	K
	CAC1036	Pyruvate kinase	K
	CAC3552	Lactate dehydrogenase	K
	CAC0518	Pyruvate kinase (pykA)	K
Subsystem 257	CAC0267	L-lactate dehydrogenase	K
	CAC0792	D-amino acid aminotransferase	K
	CA_P0025	Pyruvate decarboxylase	K
	CAC3169	Acetolactate synthase large subunit	E
	CAC1036	Pyruvate kinase	K
	CAC3552	Lactate dehydrogenase	K
	CAC0518	Pyruvate kinase (pykA)	K
Subsystem 258	CAC0267	L-lactate dehydrogenase	K
	CAC0792	D-amino acid aminotransferase	K
	CA_P0025	Pyruvate decarboxylase	K
	CAC2660	Pyruvate carboxylase, PYKA	E
	CAC1036	Pyruvate kinase	K
	CAC3552	Lactate dehydrogenase	K
	CAC0518	Pyruvate kinase (pykA)	K
Subsystem 259	CAC0267	L-lactate dehydrogenase	K
	CAC0792	D-amino acid aminotransferase	K
	CAC3173	3-Isopropylmalate dehydratase, large subunit	E
	CAC0518	Pyruvate kinase (pykA)	K
	CAC1036	Pyruvate kinase	K
	CAC3552	Lactate dehydrogenase	K
Subsystem 260	CAC0267	L-lactate dehydrogenase	K
	CAC0792	D-amino acid aminotransferase	K
	CAC1543	Lactate dehydrogenase	E
	CAC0518	Pyruvate kinase (pykA)	K
	CAC1036	Pyruvate kinase	K
	CAC3552	Lactate dehydrogenase	K
Subsystem 261	CAC0267	L-lactate dehydrogenase	K
	CAC0792	D-amino acid aminotransferase	K
	CAC2691	D-lactate dehydrogenase	E
	CAC0518	Pyruvate kinase (pykA)	K
	CAC1036	Pyruvate kinase	K
	CAC3552	Lactate dehydrogenase	K
Subsystem 262	CAC0267	L-lactate dehydrogenase	K
	CAC0792	D-amino acid aminotransferase	K
	CAC0273	2-isopropylmalate synthase	E
	CAC0518	Pyruvate kinase (pykA)	K
	CAC1036	Pyruvate kinase	K
	CAC3552	Lactate dehydrogenase	K
Subsystem 263	CAC0267	L-lactate dehydrogenase	K
	CAC0792	D-amino acid aminotransferase	K
	CAC1596	Malic enzyme	E
	CAC0518	Pyruvate kinase (pykA)	K
	CAC1036	Pyruvate kinase	K
	CAC3552	Lactate dehydrogenase	K
Subsystem 264	CAC0267	L-lactate dehydrogenase	K
	CAC0792	D-amino acid aminotransferase	K
	CAC3174	2-isopropylmalate synthase	E
	CAC0518	Pyruvate kinase (pykA)	K
	CAC1036	Pyruvate kinase	K
	CAC3552	Lactate dehydrogenase	K
Subsystem 265	CAC0267	L-lactate dehydrogenase	K
	CAC0792	D-amino acid aminotransferase	K
	CAC1589	Malic enzyme	E
	CAC0518	Pyruvate kinase (pykA)	K
	CAC1036	Pyruvate kinase	K
	CAC3552	Lactate dehydrogenase	K
Subsystem 266	CAC0267	L-lactate dehydrogenase	K
	CAC0792	D-amino acid aminotransferase	K
	CAC0534	Phosphoenolpyruvate synthase (gene pps)	E
	CAC0518	Pyruvate kinase (pykA)	K
	CAC1036	Pyruvate kinase	K
	CAC3552	Lactate dehydrogenase	K
Subsystem 267	CAC0267	L-lactate dehydrogenase	K
	CAC0792	D-amino acid aminotransferase	K
	CAC3172	3-isopropylmalate dehydratase, small subunit	E
	CAC0518	Pyruvate kinase (pykA)	K
	CAC1036	Pyruvate kinase	K
	CAC3552	Lactate dehydrogenase	K
Subsystem 268	CAC0267	L-lactate dehydrogenase	K
	CAC2459	2-oxoacid:ferredoxin oxidoreductase, alpha subunit	K
	CAC1819	Aspartate Aminotransferase	K
	CAC2832	PLP-dependent aminotransferase	K
	CAC1001	Aspartate aminotransferase	K
Subsystem 269	CAC0267	L-lactate dehydrogenase	K
	CAC2459	2-oxoacid:ferredoxin oxidoreductase, alpha subunit	K
	CAC3652	Acetolactate synthase	E
	CAC3169	Acetolactate synthase large subunit	E
	CAC3176	Acetolactate synthase, small subunit	E
Subsystem 270	CAC0267	L-lactate dehydrogenase	K
	CAC2458	2-oxoacid ferredoxin oxidoreductase, beta subunit	K
	CAC1001	Aspartate aminotransferase	K
	CAC2832	PLP-dependent aminotransferase	K
	CAC1819	Aspartate Aminotransferase	K
Subsystem 271	CAC0267	L-lactate dehydrogenase	K
	CAC2458	2-oxoacid ferredoxin oxidoreductase, beta subunit	K
	CAC3652	Acetolactate synthase	E
	CAC3169	Acetolactate synthase large subunit	E
	CAC3176	Acetolactate synthase, small subunit	E
Subsystem 272	CAC0267	L-lactate dehydrogenase	K
	CAC0476	Peptidase T (aminotripeptidase), gene pepT	E
	CAC1001	Aspartate aminotransferase	K
	CAC1819	Aspartate Aminotransferase	K
	CAC2832	PLP-dependent aminotransferase	K
Subsystem 273	CAC0267	L-lactate dehydrogenase	K
	CA_P0025	Pyruvate decarboxylase	K
	CAC3172	3-isopropylmalate dehydratase, small subunit	E
	CAC3173	3-Isopropylmalate dehydratase, large subunit	E
	CAC3652	Acetolactate synthase	E
	CAC3174	2-isopropylmalate synthase	E
	CAC3552	Lactate dehydrogenase	K
	CAC3169	Acetolactate synthase large subunit	E
	CAC1036	Pyruvate kinase	K
	CAC0518	Pyruvate kinase (pykA)	K
	CAC3176	Acetolactate synthase, small subunit	E
	CAC0980	Pyruvate-formate lyase	K
	CAC2660	Pyruvate carboxylase, PYKA	E
Subsystem 274	CAC0267	L-lactate dehydrogenase	K
	CA_P0025	Pyruvate decarboxylase	K
	CAC3172	3-isopropylmalate dehydratase, small subunit	E
	CAC3173	3-Isopropylmalate dehydratase, large subunit	E
	CAC3652	Acetolactate synthase	E
	CAC0534	Phosphoenolpyruvate synthase (gene pps)	E
	CAC3552	Lactate dehydrogenase	K
	CAC3169	Acetolactate synthase large subunit	E
	CAC1036	Pyruvate kinase	K
	CAC0518	Pyruvate kinase (pykA)	K
	CAC3176	Acetolactate synthase, small subunit	E
	CAC0980	Pyruvate-formate lyase	K
	CAC2660	Pyruvate carboxylase, PYKA	E
Subsystem 275	CAC0267	L-lactate dehydrogenase	K
	CA_P0025	Pyruvate decarboxylase	K
	CAC3172	3-isopropylmalate dehydratase, small subunit	E
	CAC3173	3-Isopropylmalate dehydratase, large subunit	E
	CAC3652	Acetolactate synthase	E
	CAC2691	D-lactate dehydrogenase	E
	CAC3552	Lactate dehydrogenase	K
	CAC3169	Acetolactate synthase large subunit	E
	CAC1036	Pyruvate kinase	K
	CAC0518	Pyruvate kinase (pykA)	K
	CAC3176	Acetolactate synthase, small subunit	E
	CAC0980	Pyruvate-formate lyase	K
	CAC2660	Pyruvate carboxylase, PYKA	E
Subsystem 276	CAC0267	L-lactate dehydrogenase	K
	CA_P0025	Pyruvate decarboxylase	K
	CAC3172	3-isopropylmalate dehydratase, small subunit	E
	CAC3173	3-Isopropylmalate dehydratase, large subunit	E
	CAC3652	Acetolactate synthase	E
	CAC0273	2-isopropylmalate synthase	E
	CAC3552	Lactate dehydrogenase	K
	CAC3169	Acetolactate synthase large subunit	E
	CAC1036	Pyruvate kinase	K
	CAC0518	Pyruvate kinase (pykA)	K
	CAC3176	Acetolactate synthase, small subunit	E
	CAC0980	Pyruvate-formate lyase	K
	CAC2660	Pyruvate carboxylase, PYKA	E
Subsystem 277	CAC0267	L-lactate dehydrogenase	K
	CA_P0025	Pyruvate decarboxylase	K
	CAC3172	3-isopropylmalate dehydratase, small subunit	E
	CAC3173	3-Isopropylmalate dehydratase, large subunit	E
	CAC3652	Acetolactate synthase	E
	CAC1543	Lactate dehydrogenase	E
	CAC3552	Lactate dehydrogenase	K
	CAC3169	Acetolactate synthase large subunit	E
	CAC1036	Pyruvate kinase	K
	CAC0518	Pyruvate kinase (pykA)	K
	CAC3176	Acetolactate synthase, small subunit	E
	CAC0980	Pyruvate-formate lyase	K
	CAC2660	Pyruvate carboxylase, PYKA	E
Subsystem 278	CAC0267	L-lactate dehydrogenase	K
	CA_P0025	Pyruvate decarboxylase	K
	CAC3172	3-isopropylmalate dehydratase, small subunit	E
	CAC3173	3-Isopropylmalate dehydratase, large subunit	E
	CAC3652	Acetolactate synthase	E
	CAC1589	Malic enzyme	E
	CAC3552	Lactate dehydrogenase	K
	CAC3169	Acetolactate synthase large subunit	E
	CAC1036	Pyruvate kinase	K
	CAC0518	Pyruvate kinase (pykA)	K
	CAC3176	Acetolactate synthase, small subunit	E
	CAC0980	Pyruvate-formate lyase	K
	CAC2660	Pyruvate carboxylase, PYKA	E
Subsystem 279	CAC0267	L-lactate dehydrogenase	K
	CA_P0025	Pyruvate decarboxylase	K
	CAC3172	3-isopropylmalate dehydratase, small subunit	E
	CAC3173	3-Isopropylmalate dehydratase, large subunit	E
	CAC3652	Acetolactate synthase	E
	CAC1596	Malic enzyme	E
	CAC3552	Lactate dehydrogenase	K
	CAC3169	Acetolactate synthase large subunit	E
	CAC1036	Pyruvate kinase	K
	CAC0518	Pyruvate kinase (pykA)	K
	CAC3176	Acetolactate synthase, small subunit	E
	CAC0980	Pyruvate-formate lyase	K
	CAC2660	Pyruvate carboxylase, PYKA	E
Subsystem 280	CAC0267	L-lactate dehydrogenase	K
	CA_P0025	Pyruvate decarboxylase	K
	CAC3172	3-isopropylmalate dehydratase, small subunit	E
	CAC3652	Acetolactate synthase	E
	CAC3174	2-isopropylmalate synthase	E
	CAC1596	Malic enzyme	E
	CAC3552	Lactate dehydrogenase	K
	CAC3169	Acetolactate synthase large subunit	E
	CAC1036	Pyruvate kinase	K
	CAC0518	Pyruvate kinase (pykA)	K
	CAC3176	Acetolactate synthase, small subunit	E
	CAC0980	Pyruvate-formate lyase	K
	CAC2660	Pyruvate carboxylase, PYKA	E
Subsystem 281	CAC0267	L-lactate dehydrogenase	K
	CA_P0025	Pyruvate decarboxylase	K
	CAC3172	3-isopropylmalate dehydratase, small subunit	E
	CAC3652	Acetolactate synthase	E
	CAC3174	2-isopropylmalate synthase	E
	CAC0534	Phosphoenolpyruvate synthase (gene pps)	E
	CAC3552	Lactate dehydrogenase	K
	CAC3169	Acetolactate synthase large subunit	E
	CAC1036	Pyruvate kinase	K
	CAC0518	Pyruvate kinase (pykA)	K
	CAC3176	Acetolactate synthase, small subunit	E
	CAC0980	Pyruvate-formate lyase	K
	CAC2660	Pyruvate carboxylase, PYKA	E
Subsystem 282	CAC0267	L-lactate dehydrogenase	K
	CA_P0025	Pyruvate decarboxylase	K
	CAC3172	3-isopropylmalate dehydratase, small subunit	E
	CAC3652	Acetolactate synthase	E
	CAC3174	2-isopropylmalate synthase	E
	CAC2691	D-lactate dehydrogenase	E
	CAC3552	Lactate dehydrogenase	K
	CAC3169	Acetolactate synthase large subunit	E
	CAC1036	Pyruvate kinase	K
	CAC0518	Pyruvate kinase (pykA)	K
	CAC3176	Acetolactate synthase, small subunit	E
	CAC0980	Pyruvate-formate lyase	K
	CAC2660	Pyruvate carboxylase, PYKA	E
Subsystem 283	CAC0267	L-lactate dehydrogenase	K
	CA_P0025	Pyruvate decarboxylase	K
	CAC3172	3-isopropylmalate dehydratase, small subunit	E
	CAC3652	Acetolactate synthase	E
	CAC3174	2-isopropylmalate synthase	E
	CAC0273	2-isopropylmalate synthase	E
	CAC3552	Lactate dehydrogenase	K
	CAC3169	Acetolactate synthase large subunit	E
	CAC1036	Pyruvate kinase	K
	CAC0518	Pyruvate kinase (pykA)	K
	CAC3176	Acetolactate synthase, small subunit	E
	CAC0980	Pyruvate-formate lyase	K
	CAC2660	Pyruvate carboxylase, PYKA	E
Subsystem 284	CAC0267	L-lactate dehydrogenase	K
	CA_P0025	Pyruvate decarboxylase	K
	CAC3172	3-isopropylmalate dehydratase, small subunit	E
	CAC3652	Acetolactate synthase	E
	CAC3174	2-isopropylmalate synthase	E
	CAC1543	Lactate dehydrogenase	E
	CAC3552	Lactate dehydrogenase	K
	CAC3169	Acetolactate synthase large subunit	E
	CAC1036	Pyruvate kinase	K
	CAC0518	Pyruvate kinase (pykA)	K
	CAC3176	Acetolactate synthase, small subunit	E
	CAC0980	Pyruvate-formate lyase	K
	CAC2660	Pyruvate carboxylase, PYKA	E
Subsystem 285	CAC0267	L-lactate dehydrogenase	K
	CA_P0025	Pyruvate decarboxylase	K
	CAC3172	3-isopropylmalate dehydratase, small subunit	E
	CAC3652	Acetolactate synthase	E
	CAC3174	2-isopropylmalate synthase	E
	CAC1589	Malic enzyme	E
	CAC3552	Lactate dehydrogenase	K
	CAC3169	Acetolactate synthase large subunit	E
	CAC1036	Pyruvate kinase	K
	CAC0518	Pyruvate kinase (pykA)	K
	CAC3176	Acetolactate synthase, small subunit	E
	CAC0980	Pyruvate-formate lyase	K
	CAC2660	Pyruvate carboxylase, PYKA	E
Subsystem 286	CAC0267	L-lactate dehydrogenase	K
	CA_P0025	Pyruvate decarboxylase	K
	CAC3172	3-isopropylmalate dehydratase, small subunit	E
	CAC3652	Acetolactate synthase	E
	CAC1596	Malic enzyme	E
	CAC1589	Malic enzyme	E
	CAC3552	Lactate dehydrogenase	K
	CAC3169	Acetolactate synthase large subunit	E
	CAC1036	Pyruvate kinase	K
	CAC0518	Pyruvate kinase (pykA)	K
	CAC3176	Acetolactate synthase, small subunit	E
	CAC0980	Pyruvate-formate lyase	K
	CAC2660	Pyruvate carboxylase, PYKA	E
Subsystem 287	CAC0267	L-lactate dehydrogenase	K
	CA_P0025	Pyruvate decarboxylase	K
	CAC3172	3-isopropylmalate dehydratase, small subunit	E
	CAC3652	Acetolactate synthase	E
	CAC1596	Malic enzyme	E
	CAC0534	Phosphoenolpyruvate synthase (gene pps)	E
	CAC3552	Lactate dehydrogenase	K
	CAC3169	Acetolactate synthase large subunit	E
	CAC1036	Pyruvate kinase	K
	CAC0518	Pyruvate kinase (pykA)	K
	CAC3176	Acetolactate synthase, small subunit	E
	CAC0980	Pyruvate-formate lyase	K
	CAC2660	Pyruvate carboxylase, PYKA	E
Subsystem 288	CAC0267	L-lactate dehydrogenase	K
	CA_P0025	Pyruvate decarboxylase	K
	CAC3172	3-isopropylmalate dehydratase, small subunit	E
	CAC3652	Acetolactate synthase	E
	CAC1596	Malic enzyme	E
	CAC2691	D-lactate dehydrogenase	E
	CAC3552	Lactate dehydrogenase	K
	CAC3169	Acetolactate synthase large subunit	E
	CAC1036	Pyruvate kinase	K
	CAC0518	Pyruvate kinase (pykA)	K
	CAC3176	Acetolactate synthase, small subunit	E
	CAC0980	Pyruvate-formate lyase	K
	CAC2660	Pyruvate carboxylase, PYKA	E
Subsystem 289	CAC0267	L-lactate dehydrogenase	K
	CA_P0025	Pyruvate decarboxylase	K
	CAC3172	3-isopropylmalate dehydratase, small subunit	E
	CAC3652	Acetolactate synthase	E
	CAC1596	Malic enzyme	E
	CAC0273	2-isopropylmalate synthase	E
	CAC3552	Lactate dehydrogenase	K
	CAC3169	Acetolactate synthase large subunit	E
	CAC1036	Pyruvate kinase	K
	CAC0518	Pyruvate kinase (pykA)	K
	CAC3176	Acetolactate synthase, small subunit	E
	CAC0980	Pyruvate-formate lyase	K
	CAC2660	Pyruvate carboxylase, PYKA	E
Subsystem 290	CAC0267	L-lactate dehydrogenase	K
	CA_P0025	Pyruvate decarboxylase	K
	CAC3172	3-isopropylmalate dehydratase, small subunit	E
	CAC3652	Acetolactate synthase	E
	CAC1596	Malic enzyme	E
	CAC1543	Lactate dehydrogenase	E
	CAC3552	Lactate dehydrogenase	K
	CAC3169	Acetolactate synthase large subunit	E
	CAC1036	Pyruvate kinase	K
	CAC0518	Pyruvate kinase (pykA)	K
	CAC3176	Acetolactate synthase, small subunit	E
	CAC0980	Pyruvate-formate lyase	K
	CAC2660	Pyruvate carboxylase, PYKA	E
Subsystem 291	CAC0267	L-lactate dehydrogenase	K
	CA_P0025	Pyruvate decarboxylase	K
	CAC3172	3-isopropylmalate dehydratase, small subunit	E
	CAC3652	Acetolactate synthase	E
	CAC1589	Malic enzyme	E
	CAC1543	Lactate dehydrogenase	E
	CAC3552	Lactate dehydrogenase	K
	CAC3169	Acetolactate synthase large subunit	E
	CAC1036	Pyruvate kinase	K
	CAC0518	Pyruvate kinase (pykA)	K
	CAC3176	Acetolactate synthase, small subunit	E
	CAC0980	Pyruvate-formate lyase	K
	CAC2660	Pyruvate carboxylase, PYKA	E
Subsystem 292	CAC0267	L-lactate dehydrogenase	K
	CA_P0025	Pyruvate decarboxylase	K
	CAC3172	3-isopropylmalate dehydratase, small subunit	E
	CAC3652	Acetolactate synthase	E
	CAC1589	Malic enzyme	E
	CAC0534	Phosphoenolpyruvate synthase (gene pps)	E
	CAC3552	Lactate dehydrogenase	K
	CAC3169	Acetolactate synthase large subunit	E
	CAC1036	Pyruvate kinase	K
	CAC0518	Pyruvate kinase (pykA)	K
	CAC3176	Acetolactate synthase, small subunit	E
	CAC0980	Pyruvate-formate lyase	K
	CAC2660	Pyruvate carboxylase, PYKA	E
Subsystem 293	CAC0267	L-lactate dehydrogenase	K
	CA_P0025	Pyruvate decarboxylase	K
	CAC3172	3-isopropylmalate dehydratase, small subunit	E
[truncated: 48,665 more rows]

## Sheet: Hypothetical
ID	Protein ID	Protein Name	Knowledge Prior-K, Expanded Set -E
Subsystem 3883	CAC0390	Cystathionine gamma-synthase	K
	CAC0389	Hypothetical protein	E
	CAC0391	Cystathionine beta-lyase	E
Subsystem 4986	CAC0798	Phosphatidylserine synthase	K
	CAC0797	Phosphoenolpyruvate synthase	E
	CAC0800	4-hydroxybenzoate octaprenyltranferase related protein	E
	CAC0799	Phosphatidylserine decarboxylase	E
	CAC0802	Hypothetical protein	E
	CAC0801	Phosphoenolpyruvate synthase	E
	CAC0796	CDP-diglyceride synthetase	E
Subsystem 5812	CAC2147	Flagellar biosynthesis protein FlhA	E
	CAC2155	Hypothetical protein	E
	CAC2165	Flagellar basal-body rod protein FlgB	E
	CAC2154	Flagellar hook protein FlgE.	E
	CAC2164	Flagellar basal body rod protein FlgC	E
	CAC2161	Flagellar motor switch protein FliG	E
	CAC2162	Flagellar basal body M-ring protein FliF	E
	CAC2159	Flagellar-Type ATPase	E
	CAC2156	Flagellar hook assembly protein FlgD	E
Subsystem 5813	CAC2147	Flagellar biosynthesis protein FlhA	E
	CAC2155	Hypothetical protein	E
	CAC2148	fusion of flagellar biosynthesis proteins FliR and	E
	CAC2154	Flagellar hook protein FlgE.	E
	CAC2164	Flagellar basal body rod protein FlgC	E
	CAC2161	Flagellar motor switch protein FliG	E
	CAC2162	Flagellar basal body M-ring protein FliF	E
	CAC2159	Flagellar-Type ATPase	E
	CAC2156	Flagellar hook assembly protein FlgD	E
Subsystem 5814	CAC2147	Flagellar biosynthesis protein FlhA	E
	CAC2155	Hypothetical protein	E
	CAC2150	Flagellar biosynthesis protein FliP	E
	CAC2154	Flagellar hook protein FlgE.	E
	CAC2164	Flagellar basal body rod protein FlgC	E
	CAC2161	Flagellar motor switch protein FliG	E
	CAC2162	Flagellar basal body M-ring protein FliF	E
	CAC2159	Flagellar-Type ATPase	E
	CAC2156	Flagellar hook assembly protein FlgD	E
Subsystem 5815	CAC2147	Flagellar biosynthesis protein FlhA	E
	CAC2155	Hypothetical protein	E
	CAC2149	Flagellar biosynthesis protein FliQ	E
	CAC2154	Flagellar hook protein FlgE.	E
	CAC2164	Flagellar basal body rod protein FlgC	E
	CAC2161	Flagellar motor switch protein FliG	E
	CAC2162	Flagellar basal body M-ring protein FliF	E
	CAC2159	Flagellar-Type ATPase	E
	CAC2156	Flagellar hook assembly protein FlgD	E
Subsystem 5816	CAC2147	Flagellar biosynthesis protein FlhA	E
	CAC2155	Hypothetical protein	E
	CAC2139	Flagellar basal body rod protein	E
	CAC2154	Flagellar hook protein FlgE.	E
	CAC2164	Flagellar basal body rod protein FlgC	E
	CAC2161	Flagellar motor switch protein FliG	E
	CAC2162	Flagellar basal body M-ring protein FliF	E
	CAC2159	Flagellar-Type ATPase	E
	CAC2156	Flagellar hook assembly protein FlgD	E
Subsystem 5817	CAC2147	Flagellar biosynthesis protein FlhA	E
	CAC2155	Hypothetical protein	E
	CAC2140	Flagellar basal body rod protein	E
	CAC2154	Flagellar hook protein FlgE.	E
	CAC2164	Flagellar basal body rod protein FlgC	E
	CAC2161	Flagellar motor switch protein FliG	E
	CAC2162	Flagellar basal body M-ring protein FliF	E
	CAC2159	Flagellar-Type ATPase	E
	CAC2156	Flagellar hook assembly protein FlgD	E
Subsystem 5818	CAC2147	Flagellar biosynthesis protein FlhA	E
	CAC2155	Hypothetical protein	E
	CAC2215	Flagellar switch protein FliY, contains CheC-like domain	E
	CAC2154	Flagellar hook protein FlgE.	E
	CAC2164	Flagellar basal body rod protein FlgC	E
	CAC2161	Flagellar motor switch protein FliG	E
	CAC2162	Flagellar basal body M-ring protein FliF	E
	CAC2159	Flagellar-Type ATPase	E
	CAC2156	Flagellar hook assembly protein FlgD	E
Subsystem 5819	CAC2147	Flagellar biosynthesis protein FlhA	E
	CAC2155	Hypothetical protein	E
	CAC2216	Flagellar switch protein FliM	E
	CAC2154	Flagellar hook protein FlgE.	E
	CAC2164	Flagellar basal body rod protein FlgC	E
	CAC2161	Flagellar motor switch protein FliG	E
	CAC2162	Flagellar basal body M-ring protein FliF	E
	CAC2159	Flagellar-Type ATPase	E
	CAC2156	Flagellar hook assembly protein FlgD	E

## Sheet: Signal
ID	Protein ID	Protein Name	Knowledge Prior-K, Expanded Set -E
Subsystem 8	CA_P0035	Aldehyde-alcohol dehydrogenase, ADHE1	K
	CAC1321	Glycerol kinase, GLPK	E
	CA_P0025	Pyruvate decarboxylase	K
	CAC3375	Alcohol dehydrogenase	K
	CA_P0162	Aldehyde dehydrogenase (NAD+)	K
Subsystem 49	CA_P0035	Aldehyde-alcohol dehydrogenase, ADHE1	K
	CA_P0025	Pyruvate decarboxylase	K
	CAC0518	Pyruvate kinase (pykA)	K
	CAC0273	2-isopropylmalate synthase	E
	CAC0980	Pyruvate-formate lyase	K
Subsystem 50	CA_P0035	Aldehyde-alcohol dehydrogenase, ADHE1	K
	CA_P0025	Pyruvate decarboxylase	K
	CAC0518	Pyruvate kinase (pykA)	K
	CAC3174	2-isopropylmalate synthase	E
	CAC0980	Pyruvate-formate lyase	K
Subsystem 55	CA_P0035	Aldehyde-alcohol dehydrogenase, ADHE1	K
	CA_P0025	Pyruvate decarboxylase	K
	CAC1036	Pyruvate kinase	K
	CAC3174	2-isopropylmalate synthase	E
	CAC0980	Pyruvate-formate lyase	K
Subsystem 56	CA_P0035	Aldehyde-alcohol dehydrogenase, ADHE1	K
	CA_P0025	Pyruvate decarboxylase	K
	CAC1036	Pyruvate kinase	K
	CAC0273	2-isopropylmalate synthase	E
	CAC0980	Pyruvate-formate lyase	K
Subsystem 69	CA_P0035	Aldehyde-alcohol dehydrogenase, ADHE1	K
	CAC0518	Pyruvate kinase (pykA)	K
	CAC0980	Pyruvate-formate lyase	K
	CAC0273	2-isopropylmalate synthase	E
	CAC3174	2-isopropylmalate synthase	E
Subsystem 71	CA_P0035	Aldehyde-alcohol dehydrogenase, ADHE1	K
	CAC1036	Pyruvate kinase	K
	CAC0980	Pyruvate-formate lyase	K
	CAC0273	2-isopropylmalate synthase	E
	CAC3174	2-isopropylmalate synthase	E
Subsystem 101	CA_P0162	Aldehyde dehydrogenase (NAD+)	K
	CA_P0025	Pyruvate decarboxylase	K
	CAC0518	Pyruvate kinase (pykA)	K
	CAC3174	2-isopropylmalate synthase	E
	CAC0980	Pyruvate-formate lyase	K
Subsystem 102	CA_P0162	Aldehyde dehydrogenase (NAD+)	K
	CA_P0025	Pyruvate decarboxylase	K
	CAC0518	Pyruvate kinase (pykA)	K
	CAC0273	2-isopropylmalate synthase	E
	CAC0980	Pyruvate-formate lyase	K
Subsystem 107	CA_P0162	Aldehyde dehydrogenase (NAD+)	K
	CA_P0025	Pyruvate decarboxylase	K
	CAC1036	Pyruvate kinase	K
	CAC0273	2-isopropylmalate synthase	E
	CAC0980	Pyruvate-formate lyase	K
Subsystem 108	CA_P0162	Aldehyde dehydrogenase (NAD+)	K
	CA_P0025	Pyruvate decarboxylase	K
	CAC1036	Pyruvate kinase	K
	CAC3174	2-isopropylmalate synthase	E
	CAC0980	Pyruvate-formate lyase	K
Subsystem 119	CA_P0162	Aldehyde dehydrogenase (NAD+)	K
	CAC0518	Pyruvate kinase (pykA)	K
	CAC0980	Pyruvate-formate lyase	K
	CAC0273	2-isopropylmalate synthase	E
	CAC3174	2-isopropylmalate synthase	E
Subsystem 122	CA_P0162	Aldehyde dehydrogenase (NAD+)	K
	CAC1036	Pyruvate kinase	K
	CAC0980	Pyruvate-formate lyase	K
	CAC0273	2-isopropylmalate synthase	E
	CAC3174	2-isopropylmalate synthase	E
Subsystem 134	CAC1795	1-deoxy-D-xylulose 5-phosphate reductoisomerase	K
	CAC1797	GcpE protein	K
	CAC3442	DNA polymerase III (alpha subunit)	E
	CAC1787	Ribosomal protein S2	E
	CAC1792	CDP-diglyceride synthetase	E
	CAC3178	Prolyl-tRNA synthetase	E
	CAC1790	Ribosome recycling factor	E
	CAC1789	Uridylate kinase	E
	CAC1796	Predicted membrane-associated Zn-dependent protease	E
Subsystem 135	CAC1795	1-deoxy-D-xylulose 5-phosphate reductoisomerase	K
	CAC1797	GcpE protein	K
	CAC3442	DNA polymerase III (alpha subunit)	E
	CAC1791	Undecaprenyl pyrophosphate synthase	E
	CAC1788	Translation elongation factor Ts	E
	CAC3178	Prolyl-tRNA synthetase	E
	CAC1790	Ribosome recycling factor	E
	CAC1789	Uridylate kinase	E
	CAC1796	Predicted membrane-associated Zn-dependent protease	E
	CAC1792	CDP-diglyceride synthetase	E
Subsystem 136	CAC1795	1-deoxy-D-xylulose 5-phosphate reductoisomerase	K
	CAC1797	GcpE protein	K
	CAC3571	Hydroxymyristoyl-(acyl carrier protein) dehydratase	K
	CAC1787	Ribosomal protein S2	E
	CAC1792	CDP-diglyceride synthetase	E
	CAC1791	Undecaprenyl pyrophosphate synthase	E
	CAC1790	Ribosome recycling factor	E
	CAC1789	Uridylate kinase	E
	CAC1796	Predicted membrane-associated Zn-dependent protease	E
Subsystem 137	CAC1795	1-deoxy-D-xylulose 5-phosphate reductoisomerase	K
	CAC1797	GcpE protein	K
	CAC3571	Hydroxymyristoyl-(acyl carrier protein) dehydratase	K
	CAC1787	Ribosomal protein S2	E
	CAC3178	Prolyl-tRNA synthetase	E
	CAC1791	Undecaprenyl pyrophosphate synthase	E
	CAC1790	Ribosome recycling factor	E
	CAC1789	Uridylate kinase	E
	CAC1796	Predicted membrane-associated Zn-dependent protease	E
Subsystem 138	CAC1795	1-deoxy-D-xylulose 5-phosphate reductoisomerase	K
	CAC1797	GcpE protein	K
	CAC3571	Hydroxymyristoyl-(acyl carrier protein) dehydratase	K
	CAC1788	Translation elongation factor Ts	E
	CAC3178	Prolyl-tRNA synthetase	E
	CAC1791	Undecaprenyl pyrophosphate synthase	E
	CAC1790	Ribosome recycling factor	E
	CAC1789	Uridylate kinase	E
	CAC1796	Predicted membrane-associated Zn-dependent protease	E
Subsystem 139	CAC1795	1-deoxy-D-xylulose 5-phosphate reductoisomerase	K
	CAC1797	GcpE protein	K
	CAC3571	Hydroxymyristoyl-(acyl carrier protein) dehydratase	K
	CAC1788	Translation elongation factor Ts	E
	CAC1792	CDP-diglyceride synthetase	E
	CAC1791	Undecaprenyl pyrophosphate synthase	E
	CAC1790	Ribosome recycling factor	E
	CAC1789	Uridylate kinase	E
	CAC1796	Predicted membrane-associated Zn-dependent protease	E
Subsystem 140	CAC1795	1-deoxy-D-xylulose 5-phosphate reductoisomerase	K
	CAC1797	GcpE protein	K
	CAC1788	Translation elongation factor Ts	E
	CAC1787	Ribosomal protein S2	E
	CAC1789	Uridylate kinase	E
	CAC1796	Predicted membrane-associated Zn-dependent protease	E
	CAC1790	Ribosome recycling factor	E
	CAC1791	Undecaprenyl pyrophosphate synthase	E
	CAC3178	Prolyl-tRNA synthetase	E
	CAC1792	CDP-diglyceride synthetase	E
Subsystem 141	CAC1795	1-deoxy-D-xylulose 5-phosphate reductoisomerase	K
	CAC3571	Hydroxymyristoyl-(acyl carrier protein) dehydratase	K
	CAC3442	DNA polymerase III (alpha subunit)	E
	CAC1787	Ribosomal protein S2	E
	CAC3178	Prolyl-tRNA synthetase	E
	CAC1788	Translation elongation factor Ts	E
	CAC1796	Predicted membrane-associated Zn-dependent protease	E
	CAC1789	Uridylate kinase	E
	CAC1790	Ribosome recycling factor	E
Subsystem 142	CAC1795	1-deoxy-D-xylulose 5-phosphate reductoisomerase	K
	CAC3571	Hydroxymyristoyl-(acyl carrier protein) dehydratase	K
	CAC3442	DNA polymerase III (alpha subunit)	E
	CAC1787	Ribosomal protein S2	E
	CAC1792	CDP-diglyceride synthetase	E
	CAC1788	Translation elongation factor Ts	E
	CAC1796	Predicted membrane-associated Zn-dependent protease	E
	CAC1789	Uridylate kinase	E
	CAC1790	Ribosome recycling factor	E
Subsystem 143	CAC1795	1-deoxy-D-xylulose 5-phosphate reductoisomerase	K
	CAC3571	Hydroxymyristoyl-(acyl carrier protein) dehydratase	K
	CAC3442	DNA polymerase III (alpha subunit)	E
	CAC1791	Undecaprenyl pyrophosphate synthase	E
	CAC1792	CDP-diglyceride synthetase	E
	CAC1788	Translation elongation factor Ts	E
	CAC1796	Predicted membrane-associated Zn-dependent protease	E
	CAC1789	Uridylate kinase	E
	CAC1790	Ribosome recycling factor	E
Subsystem 144	CAC1795	1-deoxy-D-xylulose 5-phosphate reductoisomerase	K
	CAC3571	Hydroxymyristoyl-(acyl carrier protein) dehydratase	K
	CAC3442	DNA polymerase III (alpha subunit)	E
	CAC1791	Undecaprenyl pyrophosphate synthase	E
	CAC3178	Prolyl-tRNA synthetase	E
	CAC1788	Translation elongation factor Ts	E
	CAC1796	Predicted membrane-associated Zn-dependent protease	E
	CAC1789	Uridylate kinase	E
	CAC1790	Ribosome recycling factor	E
Subsystem 145	CAC1795	1-deoxy-D-xylulose 5-phosphate reductoisomerase	K
	CAC3571	Hydroxymyristoyl-(acyl carrier protein) dehydratase	K
	CAC1792	CDP-diglyceride synthetase	E
	CAC3178	Prolyl-tRNA synthetase	E
	CAC1790	Ribosome recycling factor	E
	CAC1788	Translation elongation factor Ts	E
	CAC1796	Predicted membrane-associated Zn-dependent protease	E
	CAC1787	Ribosomal protein S2	E
	CAC1789	Uridylate kinase	E
	CAC1791	Undecaprenyl pyrophosphate synthase	E
Subsystem 146	CAC1795	1-deoxy-D-xylulose 5-phosphate reductoisomerase	K
	CAC3442	DNA polymerase III (alpha subunit)	E
	CAC1791	Undecaprenyl pyrophosphate synthase	E
	CAC1787	Ribosomal protein S2	E
	CAC1790	Ribosome recycling factor	E
	CAC1796	Predicted membrane-associated Zn-dependent protease	E
	CAC1792	CDP-diglyceride synthetase	E
	CAC1788	Translation elongation factor Ts	E
	CAC3178	Prolyl-tRNA synthetase	E
	CAC1789	Uridylate kinase	E
Subsystem 150	CAC0267	L-lactate dehydrogenase	K
	CAC0801	Phosphoenolpyruvate synthase	E
	CAC0518	Pyruvate kinase (pykA)	K
	CAC0534	Phosphoenolpyruvate synthase (gene pps)	E
	CAC1036	Pyruvate kinase	K
Subsystem 173	CAC0267	L-lactate dehydrogenase	K
	CAC0713	Enolase	E
	CAC2660	Pyruvate carboxylase, PYKA	E
	CAC1036	Pyruvate kinase	K
	CAC0518	Pyruvate kinase (pykA)	K
Subsystem 190	CAC0267	L-lactate dehydrogenase	K
	CAC0091	Ketol-acid reductoisomerase	E
	CAC3171	Isopropylmalate dehydrogenase	E
	CAC1036	Pyruvate kinase	K
	CAC3652	Acetolactate synthase	E
	CAC3172	3-isopropylmalate dehydratase, small subunit	E
	CAC3173	3-Isopropylmalate dehydratase, large subunit	E
	CAC3176	Acetolactate synthase, small subunit	E
	CAC3169	Acetolactate synthase large subunit	E
	CAC3174	2-isopropylmalate synthase	E
Subsystem 192	CAC0267	L-lactate dehydrogenase	K
	CAC0091	Ketol-acid reductoisomerase	E
	CAC3171	Isopropylmalate dehydrogenase	E
	CAC0518	Pyruvate kinase (pykA)	K
	CAC3652	Acetolactate synthase	E
	CAC3172	3-isopropylmalate dehydratase, small subunit	E
	CAC3173	3-Isopropylmalate dehydratase, large subunit	E
	CAC3176	Acetolactate synthase, small subunit	E
	CAC3169	Acetolactate synthase large subunit	E
	CAC3174	2-isopropylmalate synthase	E
Subsystem 202	CAC0267	L-lactate dehydrogenase	K
	CAC0091	Ketol-acid reductoisomerase	E
	CAC3170	Dihydroxy-acid dehydratase	E
	CAC1036	Pyruvate kinase	K
	CAC3652	Acetolactate synthase	E
	CAC3172	3-isopropylmalate dehydratase, small subunit	E
	CAC3173	3-Isopropylmalate dehydratase, large subunit	E
	CAC3176	Acetolactate synthase, small subunit	E
	CAC3169	Acetolactate synthase large subunit	E
	CAC3174	2-isopropylmalate synthase	E
Subsystem 204	CAC0267	L-lactate dehydrogenase	K
	CAC0091	Ketol-acid reductoisomerase	E
	CAC3170	Dihydroxy-acid dehydratase	E
	CAC0518	Pyruvate kinase (pykA)	K
	CAC3652	Acetolactate synthase	E
	CAC3172	3-isopropylmalate dehydratase, small subunit	E
	CAC3173	3-Isopropylmalate dehydratase, large subunit	E
	CAC3176	Acetolactate synthase, small subunit	E
	CAC3169	Acetolactate synthase large subunit	E
	CAC3174	2-isopropylmalate synthase	E
Subsystem 213	CAC0267	L-lactate dehydrogenase	K
	CAC3171	Isopropylmalate dehydrogenase	E
	CAC3170	Dihydroxy-acid dehydratase	E
	CAC1036	Pyruvate kinase	K
	CAC3652	Acetolactate synthase	E
	CAC3172	3-isopropylmalate dehydratase, small subunit	E
	CAC3173	3-Isopropylmalate dehydratase, large subunit	E
	CAC3176	Acetolactate synthase, small subunit	E
	CAC3174	2-isopropylmalate synthase	E
	CAC3169	Acetolactate synthase large subunit	E
Subsystem 215	CAC0267	L-lactate dehydrogenase	K
	CAC3171	Isopropylmalate dehydrogenase	E
	CAC3170	Dihydroxy-acid dehydratase	E
	CAC0518	Pyruvate kinase (pykA)	K
	CAC3652	Acetolactate synthase	E
	CAC3172	3-isopropylmalate dehydratase, small subunit	E
	CAC3173	3-Isopropylmalate dehydratase, large subunit	E
	CAC3176	Acetolactate synthase, small subunit	E
	CAC3174	2-isopropylmalate synthase	E
	CAC3169	Acetolactate synthase large subunit	E
Subsystem 224	CAC0267	L-lactate dehydrogenase	K
	CAC3170	Dihydroxy-acid dehydratase	E
	CAC1036	Pyruvate kinase	K
	CAC3652	Acetolactate synthase	E
	CAC3172	3-isopropylmalate dehydratase, small subunit	E
	CAC3173	3-Isopropylmalate dehydratase, large subunit	E
	CAC3169	Acetolactate synthase large subunit	E
	CAC3176	Acetolactate synthase, small subunit	E
	CAC3174	2-isopropylmalate synthase	E
	CAC0273	2-isopropylmalate synthase	E
Subsystem 226	CAC0267	L-lactate dehydrogenase	K
	CAC3170	Dihydroxy-acid dehydratase	E
	CAC0518	Pyruvate kinase (pykA)	K
	CAC3652	Acetolactate synthase	E
	CAC3172	3-isopropylmalate dehydratase, small subunit	E
	CAC3173	3-Isopropylmalate dehydratase, large subunit	E
	CAC3169	Acetolactate synthase large subunit	E
	CAC3176	Acetolactate synthase, small subunit	E
	CAC3174	2-isopropylmalate synthase	E
	CAC0273	2-isopropylmalate synthase	E
Subsystem 246	CAC0267	L-lactate dehydrogenase	K
	CAC0792	D-amino acid aminotransferase	K
	CAC1819	Aspartate Aminotransferase	K
	CAC1036	Pyruvate kinase	K
	CAC2660	Pyruvate carboxylase, PYKA	E
	CAC3552	Lactate dehydrogenase	K
Subsystem 247	CAC0267	L-lactate dehydrogenase	K
	CAC0792	D-amino acid aminotransferase	K
	CAC1819	Aspartate Aminotransferase	K
	CAC0518	Pyruvate kinase (pykA)	K
	CAC2660	Pyruvate carboxylase, PYKA	E
	CAC3552	Lactate dehydrogenase	K
Subsystem 249	CAC0267	L-lactate dehydrogenase	K
	CAC0792	D-amino acid aminotransferase	K
	CAC2832	PLP-dependent aminotransferase	K
	CAC1036	Pyruvate kinase	K
	CAC2660	Pyruvate carboxylase, PYKA	E
	CAC3552	Lactate dehydrogenase	K
Subsystem 250	CAC0267	L-lactate dehydrogenase	K
	CAC0792	D-amino acid aminotransferase	K
	CAC2832	PLP-dependent aminotransferase	K
	CAC0518	Pyruvate kinase (pykA)	K
	CAC2660	Pyruvate carboxylase, PYKA	E
	CAC3552	Lactate dehydrogenase	K
Subsystem 252	CAC0267	L-lactate dehydrogenase	K
	CAC0792	D-amino acid aminotransferase	K
	CAC1001	Aspartate aminotransferase	K
	CAC0518	Pyruvate kinase (pykA)	K
	CAC2660	Pyruvate carboxylase, PYKA	E
	CAC3552	Lactate dehydrogenase	K
Subsystem 253	CAC0267	L-lactate dehydrogenase	K
	CAC0792	D-amino acid aminotransferase	K
	CAC1001	Aspartate aminotransferase	K
	CAC1036	Pyruvate kinase	K
	CAC2660	Pyruvate carboxylase, PYKA	E
	CAC3552	Lactate dehydrogenase	K
Subsystem 254	CAC0267	L-lactate dehydrogenase	K
	CAC0792	D-amino acid aminotransferase	K
	CA_P0025	Pyruvate decarboxylase	K
	CAC3652	Acetolactate synthase	E
	CAC1036	Pyruvate kinase	K
	CAC3552	Lactate dehydrogenase	K
	CAC0518	Pyruvate kinase (pykA)	K
Subsystem 255	CAC0267	L-lactate dehydrogenase	K
	CAC0792	D-amino acid aminotransferase	K
	CA_P0025	Pyruvate decarboxylase	K
	CAC3176	Acetolactate synthase, small subunit	E
	CAC1036	Pyruvate kinase	K
	CAC3552	Lactate dehydrogenase	K
	CAC0518	Pyruvate kinase (pykA)	K
Subsystem 256	CAC0267	L-lactate dehydrogenase	K
	CAC0792	D-amino acid aminotransferase	K
	CA_P0025	Pyruvate decarboxylase	K
	CAC0980	Pyruvate-formate lyase	K
	CAC1036	Pyruvate kinase	K
	CAC3552	Lactate dehydrogenase	K
	CAC0518	Pyruvate kinase (pykA)	K
Subsystem 257	CAC0267	L-lactate dehydrogenase	K
	CAC0792	D-amino acid aminotransferase	K
	CA_P0025	Pyruvate decarboxylase	K
	CAC3169	Acetolactate synthase large subunit	E
	CAC1036	Pyruvate kinase	K
	CAC3552	Lactate dehydrogenase	K
	CAC0518	Pyruvate kinase (pykA)	K
Subsystem 258	CAC0267	L-lactate dehydrogenase	K
	CAC0792	D-amino acid aminotransferase	K
	CA_P0025	Pyruvate decarboxylase	K
	CAC2660	Pyruvate carboxylase, PYKA	E
	CAC1036	Pyruvate kinase	K
	CAC3552	Lactate dehydrogenase	K
	CAC0518	Pyruvate kinase (pykA)	K
Subsystem 259	CAC0267	L-lactate dehydrogenase	K
	CAC0792	D-amino acid aminotransferase	K
	CAC3173	3-Isopropylmalate dehydratase, large subunit	E
	CAC0518	Pyruvate kinase (pykA)	K
	CAC1036	Pyruvate kinase	K
	CAC3552	Lactate dehydrogenase	K
Subsystem 260	CAC0267	L-lactate dehydrogenase	K
	CAC0792	D-amino acid aminotransferase	K
	CAC1543	Lactate dehydrogenase	E
	CAC0518	Pyruvate kinase (pykA)	K
	CAC1036	Pyruvate kinase	K
	CAC3552	Lactate dehydrogenase	K
Subsystem 261	CAC0267	L-lactate dehydrogenase	K
	CAC0792	D-amino acid aminotransferase	K
	CAC2691	D-lactate dehydrogenase	E
	CAC0518	Pyruvate kinase (pykA)	K
	CAC1036	Pyruvate kinase	K
	CAC3552	Lactate dehydrogenase	K
Subsystem 262	CAC0267	L-lactate dehydrogenase	K
	CAC0792	D-amino acid aminotransferase	K
	CAC0273	2-isopropylmalate synthase	E
	CAC0518	Pyruvate kinase (pykA)	K
	CAC1036	Pyruvate kinase	K
	CAC3552	Lactate dehydrogenase	K
Subsystem 263	CAC0267	L-lactate dehydrogenase	K
	CAC0792	D-amino acid aminotransferase	K
	CAC1596	Malic enzyme	E
	CAC0518	Pyruvate kinase (pykA)	K
	CAC1036	Pyruvate kinase	K
	CAC3552	Lactate dehydrogenase	K
Subsystem 264	CAC0267	L-lactate dehydrogenase	K
	CAC0792	D-amino acid aminotransferase	K
	CAC3174	2-isopropylmalate synthase	E
	CAC0518	Pyruvate kinase (pykA)	K
	CAC1036	Pyruvate kinase	K
	CAC3552	Lactate dehydrogenase	K
Subsystem 265	CAC0267	L-lactate dehydrogenase	K
	CAC0792	D-amino acid aminotransferase	K
	CAC1589	Malic enzyme	E
	CAC0518	Pyruvate kinase (pykA)	K
	CAC1036	Pyruvate kinase	K
	CAC3552	Lactate dehydrogenase	K
Subsystem 266	CAC0267	L-lactate dehydrogenase	K
	CAC0792	D-amino acid aminotransferase	K
	CAC0534	Phosphoenolpyruvate synthase (gene pps)	E
	CAC0518	Pyruvate kinase (pykA)	K
	CAC1036	Pyruvate kinase	K
	CAC3552	Lactate dehydrogenase	K
Subsystem 267	CAC0267	L-lactate dehydrogenase	K
	CAC0792	D-amino acid aminotransferase	K
	CAC3172	3-isopropylmalate dehydratase, small subunit	E
	CAC0518	Pyruvate kinase (pykA)	K
	CAC1036	Pyruvate kinase	K
	CAC3552	Lactate dehydrogenase	K
Subsystem 273	CAC0267	L-lactate dehydrogenase	K
	CA_P0025	Pyruvate decarboxylase	K
	CAC3172	3-isopropylmalate dehydratase, small subunit	E
	CAC3173	3-Isopropylmalate dehydratase, large subunit	E
	CAC3652	Acetolactate synthase	E
	CAC3174	2-isopropylmalate synthase	E
	CAC3552	Lactate dehydrogenase	K
	CAC3169	Acetolactate synthase large subunit	E
	CAC1036	Pyruvate kinase	K
	CAC0518	Pyruvate kinase (pykA)	K
	CAC3176	Acetolactate synthase, small subunit	E
	CAC0980	Pyruvate-formate lyase	K
	CAC2660	Pyruvate carboxylase, PYKA	E
Subsystem 274	CAC0267	L-lactate dehydrogenase	K
	CA_P0025	Pyruvate decarboxylase	K
	CAC3172	3-isopropylmalate dehydratase, small subunit	E
	CAC3173	3-Isopropylmalate dehydratase, large subunit	E
	CAC3652	Acetolactate synthase	E
	CAC0534	Phosphoenolpyruvate synthase (gene pps)	E
	CAC3552	Lactate dehydrogenase	K
	CAC3169	Acetolactate synthase large subunit	E
	CAC1036	Pyruvate kinase	K
	CAC0518	Pyruvate kinase (pykA)	K
	CAC3176	Acetolactate synthase, small subunit	E
	CAC0980	Pyruvate-formate lyase	K
	CAC2660	Pyruvate carboxylase, PYKA	E
Subsystem 275	CAC0267	L-lactate dehydrogenase	K
	CA_P0025	Pyruvate decarboxylase	K
	CAC3172	3-isopropylmalate dehydratase, small subunit	E
	CAC3173	3-Isopropylmalate dehydratase, large subunit	E
	CAC3652	Acetolactate synthase	E
	CAC2691	D-lactate dehydrogenase	E
	CAC3552	Lactate dehydrogenase	K
	CAC3169	Acetolactate synthase large subunit	E
	CAC1036	Pyruvate kinase	K
	CAC0518	Pyruvate kinase (pykA)	K
	CAC3176	Acetolactate synthase, small subunit	E
	CAC0980	Pyruvate-formate lyase	K
	CAC2660	Pyruvate carboxylase, PYKA	E
Subsystem 276	CAC0267	L-lactate dehydrogenase	K
	CA_P0025	Pyruvate decarboxylase	K
	CAC3172	3-isopropylmalate dehydratase, small subunit	E
	CAC3173	3-Isopropylmalate dehydratase, large subunit	E
	CAC3652	Acetolactate synthase	E
	CAC0273	2-isopropylmalate synthase	E
	CAC3552	Lactate dehydrogenase	K
	CAC3169	Acetolactate synthase large subunit	E
	CAC1036	Pyruvate kinase	K
	CAC0518	Pyruvate kinase (pykA)	K
	CAC3176	Acetolactate synthase, small subunit	E
	CAC0980	Pyruvate-formate lyase	K
	CAC2660	Pyruvate carboxylase, PYKA	E
Subsystem 277	CAC0267	L-lactate dehydrogenase	K
	CA_P0025	Pyruvate decarboxylase	K
	CAC3172	3-isopropylmalate dehydratase, small subunit	E
	CAC3173	3-Isopropylmalate dehydratase, large subunit	E
	CAC3652	Acetolactate synthase	E
	CAC1543	Lactate dehydrogenase	E
	CAC3552	Lactate dehydrogenase	K
	CAC3169	Acetolactate synthase large subunit	E
	CAC1036	Pyruvate kinase	K
	CAC0518	Pyruvate kinase (pykA)	K
	CAC3176	Acetolactate synthase, small subunit	E
	CAC0980	Pyruvate-formate lyase	K
	CAC2660	Pyruvate carboxylase, PYKA	E
Subsystem 278	CAC0267	L-lactate dehydrogenase	K
	CA_P0025	Pyruvate decarboxylase	K
	CAC3172	3-isopropylmalate dehydratase, small subunit	E
	CAC3173	3-Isopropylmalate dehydratase, large subunit	E
	CAC3652	Acetolactate synthase	E
	CAC1589	Malic enzyme	E
	CAC3552	Lactate dehydrogenase	K
	CAC3169	Acetolactate synthase large subunit	E
	CAC1036	Pyruvate kinase	K
	CAC0518	Pyruvate kinase (pykA)	K
	CAC3176	Acetolactate synthase, small subunit	E
	CAC0980	Pyruvate-formate lyase	K
	CAC2660	Pyruvate carboxylase, PYKA	E
Subsystem 279	CAC0267	L-lactate dehydrogenase	K
	CA_P0025	Pyruvate decarboxylase	K
	CAC3172	3-isopropylmalate dehydratase, small subunit	E
	CAC3173	3-Isopropylmalate dehydratase, large subunit	E
	CAC3652	Acetolactate synthase	E
	CAC1596	Malic enzyme	E
	CAC3552	Lactate dehydrogenase	K
	CAC3169	Acetolactate synthase large subunit	E
	CAC1036	Pyruvate kinase	K
	CAC0518	Pyruvate kinase (pykA)	K
	CAC3176	Acetolactate synthase, small subunit	E
	CAC0980	Pyruvate-formate lyase	K
	CAC2660	Pyruvate carboxylase, PYKA	E
Subsystem 280	CAC0267	L-lactate dehydrogenase	K
	CA_P0025	Pyruvate decarboxylase	K
	CAC3172	3-isopropylmalate dehydratase, small subunit	E
	CAC3652	Acetolactate synthase	E
	CAC3174	2-isopropylmalate synthase	E
	CAC1596	Malic enzyme	E
	CAC3552	Lactate dehydrogenase	K
	CAC3169	Acetolactate synthase large subunit	E
	CAC1036	Pyruvate kinase	K
	CAC0518	Pyruvate kinase (pykA)	K
	CAC3176	Acetolactate synthase, small subunit	E
	CAC0980	Pyruvate-formate lyase	K
	CAC2660	Pyruvate carboxylase, PYKA	E
Subsystem 281	CAC0267	L-lactate dehydrogenase	K
	CA_P0025	Pyruvate decarboxylase	K
	CAC3172	3-isopropylmalate dehydratase, small subunit	E
	CAC3652	Acetolactate synthase	E
	CAC3174	2-isopropylmalate synthase	E
	CAC0534	Phosphoenolpyruvate synthase (gene pps)	E
	CAC3552	Lactate dehydrogenase	K
	CAC3169	Acetolactate synthase large subunit	E
	CAC1036	Pyruvate kinase	K
	CAC0518	Pyruvate kinase (pykA)	K
	CAC3176	Acetolactate synthase, small subunit	E
	CAC0980	Pyruvate-formate lyase	K
	CAC2660	Pyruvate carboxylase, PYKA	E
Subsystem 282	CAC0267	L-lactate dehydrogenase	K
	CA_P0025	Pyruvate decarboxylase	K
	CAC3172	3-isopropylmalate dehydratase, small subunit	E
	CAC3652	Acetolactate synthase	E
	CAC3174	2-isopropylmalate synthase	E
	CAC2691	D-lactate dehydrogenase	E
	CAC3552	Lactate dehydrogenase	K
	CAC3169	Acetolactate synthase large subunit	E
	CAC1036	Pyruvate kinase	K
	CAC0518	Pyruvate kinase (pykA)	K
	CAC3176	Acetolactate synthase, small subunit	E
	CAC0980	Pyruvate-formate lyase	K
	CAC2660	Pyruvate carboxylase, PYKA	E
Subsystem 283	CAC0267	L-lactate dehydrogenase	K
	CA_P0025	Pyruvate decarboxylase	K
	CAC3172	3-isopropylmalate dehydratase, small subunit	E
	CAC3652	Acetolactate synthase	E
	CAC3174	2-isopropylmalate synthase	E
	CAC0273	2-isopropylmalate synthase	E
	CAC3552	Lactate dehydrogenase	K
	CAC3169	Acetolactate synthase large subunit	E
	CAC1036	Pyruvate kinase	K
	CAC0518	Pyruvate kinase (pykA)	K
	CAC3176	Acetolactate synthase, small subunit	E
	CAC0980	Pyruvate-formate lyase	K
	CAC2660	Pyruvate carboxylase, PYKA	E
Subsystem 284	CAC0267	L-lactate dehydrogenase	K
	CA_P0025	Pyruvate decarboxylase	K
	CAC3172	3-isopropylmalate dehydratase, small subunit	E
	CAC3652	Acetolactate synthase	E
	CAC3174	2-isopropylmalate synthase	E
	CAC1543	Lactate dehydrogenase	E
	CAC3552	Lactate dehydrogenase	K
	CAC3169	Acetolactate synthase large subunit	E
	CAC1036	Pyruvate kinase	K
	CAC0518	Pyruvate kinase (pykA)	K
	CAC3176	Acetolactate synthase, small subunit	E
	CAC0980	Pyruvate-formate lyase	K
	CAC2660	Pyruvate carboxylase, PYKA	E
Subsystem 285	CAC0267	L-lactate dehydrogenase	K
	CA_P0025	Pyruvate decarboxylase	K
	CAC3172	3-isopropylmalate dehydratase, small subunit	E
	CAC3652	Acetolactate synthase	E
	CAC3174	2-isopropylmalate synthase	E
	CAC1589	Malic enzyme	E
	CAC3552	Lactate dehydrogenase	K
	CAC3169	Acetolactate synthase large subunit	E
	CAC1036	Pyruvate kinase	K
	CAC0518	Pyruvate kinase (pykA)	K
	CAC3176	Acetolactate synthase, small subunit	E
	CAC0980	Pyruvate-formate lyase	K
	CAC2660	Pyruvate carboxylase, PYKA	E
Subsystem 286	CAC0267	L-lactate dehydrogenase	K
	CA_P0025	Pyruvate decarboxylase	K
	CAC3172	3-isopropylmalate dehydratase, small subunit	E
	CAC3652	Acetolactate synthase	E
	CAC1596	Malic enzyme	E
	CAC1589	Malic enzyme	E
	CAC3552	Lactate dehydrogenase	K
	CAC3169	Acetolactate synthase large subunit	E
	CAC1036	Pyruvate kinase	K
	CAC0518	Pyruvate kinase (pykA)	K
	CAC3176	Acetolactate synthase, small subunit	E
	CAC0980	Pyruvate-formate lyase	K
	CAC2660	Pyruvate carboxylase, PYKA	E
Subsystem 287	CAC0267	L-lactate dehydrogenase	K
	CA_P0025	Pyruvate decarboxylase	K
	CAC3172	3-isopropylmalate dehydratase, small subunit	E
	CAC3652	Acetolactate synthase	E
	CAC1596	Malic enzyme	E
	CAC0534	Phosphoenolpyruvate synthase (gene pps)	E
	CAC3552	Lactate dehydrogenase	K
	CAC3169	Acetolactate synthase large subunit	E
	CAC1036	Pyruvate kinase	K
	CAC0518	Pyruvate kinase (pykA)	K
	CAC3176	Acetolactate synthase, small subunit	E
	CAC0980	Pyruvate-formate lyase	K
	CAC2660	Pyruvate carboxylase, PYKA	E
Subsystem 288	CAC0267	L-lactate dehydrogenase	K
	CA_P0025	Pyruvate decarboxylase	K
	CAC3172	3-isopropylmalate dehydratase, small subunit	E
	CAC3652	Acetolactate synthase	E
	CAC1596	Malic enzyme	E
	CAC2691	D-lactate dehydrogenase	E
	CAC3552	Lactate dehydrogenase	K
	CAC3169	Acetolactate synthase large subunit	E
	CAC1036	Pyruvate kinase	K
	CAC0518	Pyruvate kinase (pykA)	K
	CAC3176	Acetolactate synthase, small subunit	E
	CAC0980	Pyruvate-formate lyase	K
	CAC2660	Pyruvate carboxylase, PYKA	E
Subsystem 289	CAC0267	L-lactate dehydrogenase	K
	CA_P0025	Pyruvate decarboxylase	K
	CAC3172	3-isopropylmalate dehydratase, small subunit	E
	CAC3652	Acetolactate synthase	E
	CAC1596	Malic enzyme	E
	CAC0273	2-isopropylmalate synthase	E
	CAC3552	Lactate dehydrogenase	K
	CAC3169	Acetolactate synthase large subunit	E
	CAC1036	Pyruvate kinase	K
	CAC0518	Pyruvate kinase (pykA)	K
	CAC3176	Acetolactate synthase, small subunit	E
	CAC0980	Pyruvate-formate lyase	K
	CAC2660	Pyruvate carboxylase, PYKA	E
Subsystem 290	CAC0267	L-lactate dehydrogenase	K
	CA_P0025	Pyruvate decarboxylase	K
	CAC3172	3-isopropylmalate dehydratase, small subunit	E
	CAC3652	Acetolactate synthase	E
	CAC1596	Malic enzyme	E
	CAC1543	Lactate dehydrogenase	E
	CAC3552	Lactate dehydrogenase	K
	CAC3169	Acetolactate synthase large subunit	E
	CAC1036	Pyruvate kinase	K
	CAC0518	Pyruvate kinase (pykA)	K
	CAC3176	Acetolactate synthase, small subunit	E
	CAC0980	Pyruvate-formate lyase	K
	CAC2660	Pyruvate carboxylase, PYKA	E
Subsystem 291	CAC0267	L-lactate dehydrogenase	K
	CA_P0025	Pyruvate decarboxylase	K
	CAC3172	3-isopropylmalate dehydratase, small subunit	E
	CAC3652	Acetolactate synthase	E
	CAC1589	Malic enzyme	E
	CAC1543	Lactate dehydrogenase	E
	CAC3552	Lactate dehydrogenase	K
	CAC3169	Acetolactate synthase large subunit	E
	CAC1036	Pyruvate kinase	K
	CAC0518	Pyruvate kinase (pykA)	K
	CAC3176	Acetolactate synthase, small subunit	E
	CAC0980	Pyruvate-formate lyase	K
	CAC2660	Pyruvate carboxylase, PYKA	E
Subsystem 292	CAC0267	L-lactate dehydrogenase	K
	CA_P0025	Pyruvate decarboxylase	K
	CAC3172	3-isopropylmalate dehydratase, small subunit	E
	CAC3652	Acetolactate synthase	E
	CAC1589	Malic enzyme	E
	CAC0534	Phosphoenolpyruvate synthase (gene pps)	E
	CAC3552	Lactate dehydrogenase	K
	CAC3169	Acetolactate synthase large subunit	E
	CAC1036	Pyruvate kinase	K
	CAC0518	Pyruvate kinase (pykA)	K
	CAC3176	Acetolactate synthase, small subunit	E
	CAC0980	Pyruvate-formate lyase	K
	CAC2660	Pyruvate carboxylase, PYKA	E
Subsystem 293	CAC0267	L-lactate dehydrogenase	K
	CA_P0025	Pyruvate decarboxylase	K
	CAC3172	3-isopropylmalate dehydratase, small subunit	E
	CAC3652	Acetolactate synthase	E
	CAC1589	Malic enzyme	E
	CAC2691	D-lactate dehydrogenase	E
	CAC3552	Lactate dehydrogenase	K
	CAC3169	Acetolactate synthase large subunit	E
	CAC1036	Pyruvate kinase	K
	CAC0518	Pyruvate kinase (pykA)	K
	CAC3176	Acetolactate synthase, small subunit	E
	CAC0980	Pyruvate-formate lyase	K
	CAC2660	Pyruvate carboxylase, PYKA	E
Subsystem 294	CAC0267	L-lactate dehydrogenase	K
	CA_P0025	Pyruvate decarboxylase	K
	CAC3172	3-isopropylmalate dehydratase, small subunit	E
	CAC3652	Acetolactate synthase	E
	CAC1589	Malic enzyme	E
	CAC0273	2-isopropylmalate synthase	E
	CAC3552	Lactate dehydrogenase	K
	CAC3169	Acetolactate synthase large subunit	E
	CAC1036	Pyruvate kinase	K
	CAC0518	Pyruvate kinase (pykA)	K
	CAC3176	Acetolactate synthase, small subunit	E
	CAC0980	Pyruvate-formate lyase	K
	CAC2660	Pyruvate carboxylase, PYKA	E
Subsystem 295	CAC0267	L-lactate dehydrogenase	K
	CA_P0025	Pyruvate decarboxylase	K
	CAC3172	3-isopropylmalate dehydratase, small subunit	E
	CAC3652	Acetolactate synthase	E
	CAC1543	Lactate dehydrogenase	E
	CAC0273	2-isopropylmalate synthase	E
	CAC3552	Lactate dehydrogenase	K
	CAC3169	Acetolactate synthase large subunit	E
	CAC1036	Pyruvate kinase	K
	CAC0518	Pyruvate kinase (pykA)	K
	CAC3176	Acetolactate synthase, small subunit	E
	CAC0980	Pyruvate-formate lyase	K
	CAC2660	Pyruvate carboxylase, PYKA	E
Subsystem 296	CAC0267	L-lactate dehydrogenase	K
	CA_P0025	Pyruvate decarboxylase	K
	CAC3172	3-isopropylmalate dehydratase, small subunit	E
	CAC3652	Acetolactate synthase	E
	CAC1543	Lactate dehydrogenase	E
	CAC0534	Phosphoenolpyruvate synthase (gene pps)	E
	CAC3552	Lactate dehydrogenase	K
	CAC3169	Acetolactate synthase large subunit	E
	CAC1036	Pyruvate kinase	K
	CAC0518	Pyruvate kinase (pykA)	K
	CAC3176	Acetolactate synthase, small subunit	E
	CAC0980	Pyruvate-formate lyase	K
	CAC2660	Pyruvate carboxylase, PYKA	E
Subsystem 297	CAC0267	L-lactate dehydrogenase	K
	CA_P0025	Pyruvate decarboxylase	K
	CAC3172	3-isopropylmalate dehydratase, small subunit	E
	CAC3652	Acetolactate synthase	E
	CAC1543	Lactate dehydrogenase	E
	CAC2691	D-lactate dehydrogenase	E
	CAC3552	Lactate dehydrogenase	K
	CAC3169	Acetolactate synthase large subunit	E
	CAC1036	Pyruvate kinase	K
	CAC0518	Pyruvate kinase (pykA)	K
	CAC3176	Acetolactate synthase, small subunit	E
	CAC0980	Pyruvate-formate lyase	K
	CAC2660	Pyruvate carboxylase, PYKA	E
Subsystem 298	CAC0267	L-lactate dehydrogenase	K
	CA_P0025	Pyruvate decarboxylase	K
	CAC3172	3-isopropylmalate dehydratase, small subunit	E
	CAC3652	Acetolactate synthase	E
	CAC0273	2-isopropylmalate synthase	E
	CAC2691	D-lactate dehydrogenase	E
	CAC3552	Lactate dehydrogenase	K
	CAC3169	Acetolactate synthase large subunit	E
	CAC1036	Pyruvate kinase	K
	CAC0518	Pyruvate kinase (pykA)	K
	CAC3176	Acetolactate synthase, small subunit	E
	CAC0980	Pyruvate-formate lyase	K
	CAC2660	Pyruvate carboxylase, PYKA	E
Subsystem 299	CAC0267	L-lactate dehydrogenase	K
	CA_P0025	Pyruvate decarboxylase	K
	CAC3172	3-isopropylmalate dehydratase, small subunit	E
	CAC3652	Acetolactate synthase	E
	CAC0273	2-isopropylmalate synthase	E
	CAC0534	Phosphoenolpyruvate synthase (gene pps)	E
	CAC3552	Lactate dehydrogenase	K
	CAC3169	Acetolactate synthase large subunit	E
	CAC1036	Pyruvate kinase	K
	CAC0518	Pyruvate kinase (pykA)	K
	CAC3176	Acetolactate synthase, small subunit	E
	CAC0980	Pyruvate-formate lyase	K
	CAC2660	Pyruvate carboxylase, PYKA	E
Subsystem 300	CAC0267	L-lactate dehydrogenase	K
	CA_P0025	Pyruvate decarboxylase	K
	CAC3172	3-isopropylmalate dehydratase, small subunit	E
	CAC3652	Acetolactate synthase	E
	CAC2691	D-lactate dehydrogenase	E
	CAC0534	Phosphoenolpyruvate synthase (gene pps)	E
	CAC3552	Lactate dehydrogenase	K
	CAC3169	Acetolactate synthase large subunit	E
	CAC1036	Pyruvate kinase	K
	CAC0518	Pyruvate kinase (pykA)	K
	CAC3176	Acetolactate synthase, small subunit	E
	CAC0980	Pyruvate-formate lyase	K
	CAC2660	Pyruvate carboxylase, PYKA	E
Subsystem 301	CAC0267	L-lactate dehydrogenase	K
	CA_P0025	Pyruvate decarboxylase	K
	CAC3173	3-Isopropylmalate dehydratase, large subunit	E
	CAC0534	Phosphoenolpyruvate synthase (gene pps)	E
	CAC2691	D-lactate dehydrogenase	E
	CAC3652	Acetolactate synthase	E
	CAC3552	Lactate dehydrogenase	K
	CAC3169	Acetolactate synthase large subunit	E
	CAC1036	Pyruvate kinase	K
	CAC0518	Pyruvate kinase (pykA)	K
	CAC3176	Acetolactate synthase, small subunit	E
	CAC0980	Pyruvate-formate lyase	K
	CAC2660	Pyruvate carboxylase, PYKA	E
Subsystem 302	CAC0267	L-lactate dehydrogenase	K
	CA_P0025	Pyruvate decarboxylase	K
	CAC3173	3-Isopropylmalate dehydratase, large subunit	E
	CAC0534	Phosphoenolpyruvate synthase (gene pps)	E
	CAC3174	2-isopropylmalate synthase	E
	CAC3652	Acetolactate synthase	E
	CAC3552	Lactate dehydrogenase	K
	CAC3169	Acetolactate synthase large subunit	E
	CAC1036	Pyruvate kinase	K
	CAC0518	Pyruvate kinase (pykA)	K
	CAC3176	Acetolactate synthase, small subunit	E
	CAC0980	Pyruvate-formate lyase	K
	CAC2660	Pyruvate carboxylase, PYKA	E
Subsystem 303	CAC0267	L-lactate dehydrogenase	K
	CA_P0025	Pyruvate decarboxylase	K
	CAC3173	3-Isopropylmalate dehydratase, large subunit	E
	CAC0534	Phosphoenolpyruvate synthase (gene pps)	E
	CAC1596	Malic enzyme	E
	CAC3652	Acetolactate synthase	E
	CAC3552	Lactate dehydrogenase	K
	CAC3169	Acetolactate synthase large subunit	E
	CAC1036	Pyruvate kinase	K
	CAC0518	Pyruvate kinase (pykA)	K
	CAC3176	Acetolactate synthase, small subunit	E
	CAC0980	Pyruvate-formate lyase	K
	CAC2660	Pyruvate carboxylase, PYKA	E
Subsystem 304	CAC0267	L-lactate dehydrogenase	K
	CA_P0025	Pyruvate decarboxylase	K
	CAC3173	3-Isopropylmalate dehydratase, large subunit	E
	CAC0534	Phosphoenolpyruvate synthase (gene pps)	E
	CAC1589	Malic enzyme	E
	CAC3652	Acetolactate synthase	E
	CAC3552	Lactate dehydrogenase	K
	CAC3169	Acetolactate synthase large subunit	E
	CAC1036	Pyruvate kinase	K
	CAC0518	Pyruvate kinase (pykA)	K
	CAC3176	Acetolactate synthase, small subunit	E
	CAC0980	Pyruvate-formate lyase	K
	CAC2660	Pyruvate carboxylase, PYKA	E
Subsystem 305	CAC0267	L-lactate dehydrogenase	K
	CA_P0025	Pyruvate decarboxylase	K
	CAC3173	3-Isopropylmalate dehydratase, large subunit	E
	CAC0534	Phosphoenolpyruvate synthase (gene pps)	E
	CAC1543	Lactate dehydrogenase	E
	CAC3652	Acetolactate synthase	E
	CAC3552	Lactate dehydrogenase	K
	CAC3169	Acetolactate synthase large subunit	E
	CAC1036	Pyruvate kinase	K
	CAC0518	Pyruvate kinase (pykA)	K
	CAC3176	Acetolactate synthase, small subunit	E
	CAC0980	Pyruvate-formate lyase	K
	CAC2660	Pyruvate carboxylase, PYKA	E
Subsystem 306	CAC0267	L-lactate dehydrogenase	K
	CA_P0025	Pyruvate decarboxylase	K
	CAC3173	3-Isopropylmalate dehydratase, large subunit	E
	CAC0534	Phosphoenolpyruvate synthase (gene pps)	E
	CAC0273	2-isopropylmalate synthase	E
	CAC3652	Acetolactate synthase	E
	CAC3552	Lactate dehydrogenase	K
	CAC3169	Acetolactate synthase large subunit	E
	CAC1036	Pyruvate kinase	K
	CAC0518	Pyruvate kinase (pykA)	K
	CAC3176	Acetolactate synthase, small subunit	E
	CAC0980	Pyruvate-formate lyase	K
	CAC2660	Pyruvate carboxylase, PYKA	E
Subsystem 307	CAC0267	L-lactate dehydrogenase	K
	CA_P0025	Pyruvate decarboxylase	K
	CAC3173	3-Isopropylmalate dehydratase, large subunit	E
	CAC2691	D-lactate dehydrogenase	E
	CAC0273	2-isopropylmalate synthase	E
	CAC3652	Acetolactate synthase	E
	CAC3552	Lactate dehydrogenase	K
	CAC3169	Acetolactate synthase large subunit	E
	CAC1036	Pyruvate kinase	K
	CAC0518	Pyruvate kinase (pykA)	K
	CAC3176	Acetolactate synthase, small subunit	E
	CAC0980	Pyruvate-formate lyase	K
	CAC2660	Pyruvate carboxylase, PYKA	E
Subsystem 308	CAC0267	L-lactate dehydrogenase	K
	CA_P0025	Pyruvate decarboxylase	K
	CAC3173	3-Isopropylmalate dehydratase, large subunit	E
	CAC2691	D-lactate dehydrogenase	E
	CAC3174	2-isopropylmalate synthase	E
	CAC3652	Acetolactate synthase	E
	CAC3552	Lactate dehydrogenase	K
	CAC3169	Acetolactate synthase large subunit	E
	CAC1036	Pyruvate kinase	K
	CAC0518	Pyruvate kinase (pykA)	K
	CAC3176	Acetolactate synthase, small subunit	E
	CAC0980	Pyruvate-formate lyase	K
	CAC2660	Pyruvate carboxylase, PYKA	E
Subsystem 309	CAC0267	L-lactate dehydrogenase	K
	CA_P0025	Pyruvate decarboxylase	K
	CAC3173	3-Isopropylmalate dehydratase, large subunit	E
	CAC2691	D-lactate dehydrogenase	E
	CAC1596	Malic enzyme	E
	CAC3652	Acetolactate synthase	E
	CAC3552	Lactate dehydrogenase	K
	CAC3169	Acetolactate synthase large subunit	E
	CAC1036	Pyruvate kinase	K
	CAC0518	Pyruvate kinase (pykA)	K
	CAC3176	Acetolactate synthase, small subunit	E
	CAC0980	Pyruvate-formate lyase	K
	CAC2660	Pyruvate carboxylase, PYKA	E
Subsystem 310	CAC0267	L-lactate dehydrogenase	K
	CA_P0025	Pyruvate decarboxylase	K
	CAC3173	3-Isopropylmalate dehydratase, large subunit	E
	CAC2691	D-lactate dehydrogenase	E
	CAC1589	Malic enzyme	E
	CAC3652	Acetolactate synthase	E
	CAC3552	Lactate dehydrogenase	K
	CAC3169	Acetolactate synthase large subunit	E
	CAC1036	Pyruvate kinase	K
	CAC0518	Pyruvate kinase (pykA)	K
	CAC3176	Acetolactate synthase, small subunit	E
	CAC0980	Pyruvate-formate lyase	K
	CAC2660	Pyruvate carboxylase, PYKA	E
Subsystem 311	CAC0267	L-lactate dehydrogenase	K
	CA_P0025	Pyruvate decarboxylase	K
	CAC3173	3-Isopropylmalate dehydratase, large subunit	E
	CAC2691	D-lactate dehydrogenase	E
	CAC1543	Lactate dehydrogenase	E
	CAC3652	Acetolactate synthase	E
	CAC3552	Lactate dehydrogenase	K
	CAC3169	Acetolactate synthase large subunit	E
	CAC1036	Pyruvate kinase	K
	CAC0518	Pyruvate kinase (pykA)	K
	CAC3176	Acetolactate synthase, small subunit	E
	CAC0980	Pyruvate-formate lyase	K
	CAC2660	Pyruvate carboxylase, PYKA	E
Subsystem 312	CAC0267	L-lactate dehydrogenase	K
	CA_P0025	Pyruvate decarboxylase	K
	CAC3173	3-Isopropylmalate dehydratase, large subunit	E
	CAC0273	2-isopropylmalate synthase	E
	CAC1543	Lactate dehydrogenase	E
	CAC3652	Acetolactate synthase	E
	CAC3552	Lactate dehydrogenase	K
	CAC3169	Acetolactate synthase large subunit	E
	CAC1036	Pyruvate kinase	K
	CAC0518	Pyruvate kinase (pykA)	K
	CAC3176	Acetolactate synthase, small subunit	E
	CAC0980	Pyruvate-formate lyase	K
	CAC2660	Pyruvate carboxylase, PYKA	E
Subsystem 313	CAC0267	L-lactate dehydrogenase	K
	CA_P0025	Pyruvate decarboxylase	K
	CAC3173	3-Isopropylmalate dehydratase, large subunit	E
	CAC0273	2-isopropylmalate synthase	E
	CAC3174	2-isopropylmalate synthase	E
	CAC3652	Acetolactate synthase	E
	CAC3552	Lactate dehydrogenase	K
	CAC3169	Acetolactate synthase large subunit	E
	CAC1036	Pyruvate kinase	K
	CAC0518	Pyruvate kinase (pykA)	K
	CAC3176	Acetolactate synthase, small subunit	E
	CAC0980	Pyruvate-formate lyase	K
	CAC2660	Pyruvate carboxylase, PYKA	E
Subsystem 314	CAC0267	L-lactate dehydrogenase	K
	CA_P0025	Pyruvate decarboxylase	K
	CAC3173	3-Isopropylmalate dehydratase, large subunit	E
	CAC0273	2-isopropylmalate synthase	E
	CAC1596	Malic enzyme	E
	CAC3652	Acetolactate synthase	E
	CAC3552	Lactate dehydrogenase	K
	CAC3169	Acetolactate synthase large subunit	E
	CAC1036	Pyruvate kinase	K
	CAC0518	Pyruvate kinase (pykA)	K
	CAC3176	Acetolactate synthase, small subunit	E
	CAC0980	Pyruvate-formate lyase	K
	CAC2660	Pyruvate carboxylase, PYKA	E
Subsystem 315	CAC0267	L-lactate dehydrogenase	K
	CA_P0025	Pyruvate decarboxylase	K
	CAC3173	3-Isopropylmalate dehydratase, large subunit	E
	CAC0273	2-isopropylmalate synthase	E
	CAC1589	Malic enzyme	E
	CAC3652	Acetolactate synthase	E
	CAC3552	Lactate dehydrogenase	K
	CAC3169	Acetolactate synthase large subunit	E
	CAC1036	Pyruvate kinase	K
	CAC0518	Pyruvate kinase (pykA)	K
	CAC3176	Acetolactate synthase, small subunit	E
	CAC0980	Pyruvate-formate lyase	K
	CAC2660	Pyruvate carboxylase, PYKA	E
Subsystem 316	CAC0267	L-lactate dehydrogenase	K
	CA_P0025	Pyruvate decarboxylase	K
	CAC3173	3-Isopropylmalate dehydratase, large subunit	E
	CAC1543	Lactate dehydrogenase	E
	CAC1589	Malic enzyme	E
	CAC3652	Acetolactate synthase	E
	CAC3552	Lactate dehydrogenase	K
	CAC3169	Acetolactate synthase large subunit	E
	CAC1036	Pyruvate kinase	K
	CAC0518	Pyruvate kinase (pykA)	K
	CAC3176	Acetolactate synthase, small subunit	E
	CAC0980	Pyruvate-formate lyase	K
	CAC2660	Pyruvate carboxylase, PYKA	E
Subsystem 317	CAC0267	L-lactate dehydrogenase	K
	CA_P0025	Pyruvate decarboxylase	K
	CAC3173	3-Isopropylmalate dehydratase, large subunit	E
	CAC1543	Lactate dehydrogenase	E
	CAC3174	2-isopropylmalate synthase	E
	CAC3652	Acetolactate synthase	E
	CAC3552	Lactate dehydrogenase	K
	CAC3169	Acetolactate synthase large subunit	E
	CAC1036	Pyruvate kinase	K
	CAC0518	Pyruvate kinase (pykA)	K
	CAC3176	Acetolactate synthase, small subunit	E
	CAC0980	Pyruvate-formate lyase	K
	CAC2660	Pyruvate carboxylase, PYKA	E
Subsystem 318	CAC0267	L-lactate dehydrogenase	K
	CA_P0025	Pyruvate decarboxylase	K
	CAC3173	3-Isopropylmalate dehydratase, large subunit	E
	CAC1543	Lactate dehydrogenase	E
	CAC1596	Malic enzyme	E
	CAC3652	Acetolactate synthase	E
	CAC3552	Lactate dehydrogenase	K
	CAC3169	Acetolactate synthase large subunit	E
	CAC1036	Pyruvate kinase	K
	CAC0518	Pyruvate kinase (pykA)	K
	CAC3176	Acetolactate synthase, small subunit	E
	CAC0980	Pyruvate-formate lyase	K
	CAC2660	Pyruvate carboxylase, PYKA	E
Subsystem 319	CAC0267	L-lactate dehydrogenase	K
	CA_P0025	Pyruvate decarboxylase	K
	CAC3173	3-Isopropylmalate dehydratase, large subunit	E
	CAC1589	Malic enzyme	E
	CAC1596	Malic enzyme	E
	CAC3652	Acetolactate synthase	E
	CAC3552	Lactate dehydrogenase	K
	CAC3169	Acetolactate synthase large subunit	E
	CAC1036	Pyruvate kinase	K
	CAC0518	Pyruvate kinase (pykA)	K
	CAC3176	Acetolactate synthase, small subunit	E
	CAC0980	Pyruvate-formate lyase	K
	CAC2660	Pyruvate carboxylase, PYKA	E
Subsystem 320	CAC0267	L-lactate dehydrogenase	K
	CA_P0025	Pyruvate decarboxylase	K
	CAC3173	3-Isopropylmalate dehydratase, large subunit	E
	CAC1589	Malic enzyme	E
	CAC3174	2-isopropylmalate synthase	E
	CAC3652	Acetolactate synthase	E
	CAC3552	Lactate dehydrogenase	K
	CAC3169	Acetolactate synthase large subunit	E
	CAC1036	Pyruvate kinase	K
	CAC0518	Pyruvate kinase (pykA)	K
	CAC3176	Acetolactate synthase, small subunit	E
	CAC0980	Pyruvate-formate lyase	K
	CAC2660	Pyruvate carboxylase, PYKA	E
Subsystem 321	CAC0267	L-lactate dehydrogenase	K
	CA_P0025	Pyruvate decarboxylase	K
	CAC3173	3-Isopropylmalate dehydratase, large subunit	E
	CAC1596	Malic enzyme	E
	CAC3174	2-isopropylmalate synthase	E
	CAC3652	Acetolactate synthase	E
	CAC3552	Lactate dehydrogenase	K
	CAC3169	Acetolactate synthase large subunit	E
	CAC1036	Pyruvate kinase	K
	CAC0518	Pyruvate kinase (pykA)	K
	CAC3176	Acetolactate synthase, small subunit	E
	CAC0980	Pyruvate-formate lyase	K
	CAC2660	Pyruvate carboxylase, PYKA	E
Subsystem 322	CAC0267	L-lactate dehydrogenase	K
	CA_P0025	Pyruvate decarboxylase	K
	CAC0534	Phosphoenolpyruvate synthase (gene pps)	E
	CAC1596	Malic enzyme	E
	CAC3174	2-isopropylmalate synthase	E
	CAC3652	Acetolactate synthase	E
	CAC3552	Lactate dehydrogenase	K
	CAC3169	Acetolactate synthase large subunit	E
	CAC1036	Pyruvate kinase	K
	CAC0518	Pyruvate kinase (pykA)	K
	CAC3176	Acetolactate synthase, small subunit	E
	CAC0980	Pyruvate-formate lyase	K
	CAC2660	Pyruvate carboxylase, PYKA	E
Subsystem 323	CAC0267	L-lactate dehydrogenase	K
	CA_P0025	Pyruvate decarboxylase	K
	CAC0534	Phosphoenolpyruvate synthase (gene pps)	E
	CAC1596	Malic enzyme	E
	CAC2691	D-lactate dehydrogenase	E
	CAC3652	Acetolactate synthase	E
	CAC3552	Lactate dehydrogenase	K
	CAC3169	Acetolactate synthase large subunit	E
	CAC1036	Pyruvate kinase	K
	CAC0518	Pyruvate kinase (pykA)	K
	CAC3176	Acetolactate synthase, small subunit	E
	CAC0980	Pyruvate-formate lyase	K
	CAC2660	Pyruvate carboxylase, PYKA	E
Subsystem 324	CAC0267	L-lactate dehydrogenase	K
	CA_P0025	Pyruvate decarboxylase	K
	CAC0534	Phosphoenolpyruvate synthase (gene pps)	E
	CAC1596	Malic enzyme	E
	CAC0273	2-isopropylmalate synthase	E
	CAC3652	Acetolactate synthase	E
	CAC3552	Lactate dehydrogenase	K
	CAC3169	Acetolactate synthase large subunit	E
	CAC1036	Pyruvate kinase	K
	CAC0518	Pyruvate kinase (pykA)	K
	CAC3176	Acetolactate synthase, small subunit	E
	CAC0980	Pyruvate-formate lyase	K
	CAC2660	Pyruvate carboxylase, PYKA	E
Subsystem 325	CAC0267	L-lactate dehydrogenase	K
	CA_P0025	Pyruvate decarboxylase	K
	CAC0534	Phosphoenolpyruvate synthase (gene pps)	E
	CAC1596	Malic enzyme	E
	CAC1543	Lactate dehydrogenase	E
	CAC3652	Acetolactate synthase	E
	CAC3552	Lactate dehydrogenase	K
	CAC3169	Acetolactate synthase large subunit	E
	CAC1036	Pyruvate kinase	K
	CAC0518	Pyruvate kinase (pykA)	K
	CAC3176	Acetolactate synthase, small subunit	E
	CAC0980	Pyruvate-formate lyase	K
	CAC2660	Pyruvate carboxylase, PYKA	E
Subsystem 326	CAC0267	L-lactate dehydrogenase	K
	CA_P0025	Pyruvate decarboxylase	K
	CAC0534	Phosphoenolpyruvate synthase (gene pps)	E
	CAC1596	Malic enzyme	E
	CAC1589	Malic enzyme	E
	CAC3652	Acetolactate synthase	E
	CAC3552	Lactate dehydrogenase	K
	CAC3169	Acetolactate synthase large subunit	E
	CAC1036	Pyruvate kinase	K
	CAC0518	Pyruvate kinase (pykA)	K
	CAC3176	Acetolactate synthase, small subunit	E
	CAC0980	Pyruvate-formate lyase	K
	CAC2660	Pyruvate carboxylase, PYKA	E
Subsystem 327	CAC0267	L-lactate dehydrogenase	K
	CA_P0025	Pyruvate decarboxylase	K
	CAC0534	Phosphoenolpyruvate synthase (gene pps)	E
	CAC3174	2-isopropylmalate synthase	E
	CAC1589	Malic enzyme	E
	CAC3652	Acetolactate synthase	E
	CAC3552	Lactate dehydrogenase	K
	CAC3169	Acetolactate synthase large subunit	E
	CAC1036	Pyruvate kinase	K
	CAC0518	Pyruvate kinase (pykA)	K
	CAC3176	Acetolactate synthase, small subunit	E
	CAC0980	Pyruvate-formate lyase	K
	CAC2660	Pyruvate carboxylase, PYKA	E
Subsystem 328	CAC0267	L-lactate dehydrogenase	K
	CA_P0025	Pyruvate decarboxylase	K
	CAC0534	Phosphoenolpyruvate synthase (gene pps)	E
	CAC3174	2-isopropylmalate synthase	E
	CAC2691	D-lactate dehydrogenase	E
	CAC3652	Acetolactate synthase	E
	CAC3552	Lactate dehydrogenase	K
	CAC3169	Acetolactate synthase large subunit	E
	CAC1036	Pyruvate kinase	K
	CAC0518	Pyruvate kinase (pykA)	K
	CAC3176	Acetolactate synthase, small subunit	E
	CAC0980	Pyruvate-formate lyase	K
	CAC2660	Pyruvate carboxylase, PYKA	E
Subsystem 329	CAC0267	L-lactate dehydrogenase	K
	CA_P0025	Pyruvate decarboxylase	K
	CAC0534	Phosphoenolpyruvate synthase (gene pps)	E
	CAC3174	2-isopropylmalate synthase	E
	CAC0273	2-isopropylmalate synthase	E
	CAC3652	Acetolactate synthase	E
	CAC3552	Lactate dehydrogenase	K
	CAC3169	Acetolactate synthase large subunit	E
	CAC1036	Pyruvate kinase	K
	CAC0518	Pyruvate kinase (pykA)	K
	CAC3176	Acetolactate synthase, small subunit	E
	CAC0980	Pyruvate-formate lyase	K
	CAC2660	Pyruvate carboxylase, PYKA	E
Subsystem 330	CAC0267	L-lactate dehydrogenase	K
	CA_P0025	Pyruvate decarboxylase	K
	CAC0534	Phosphoenolpyruvate synthase (gene pps)	E
	CAC3174	2-isopropylmalate synthase	E
	CAC1543	Lactate dehydrogenase	E
	CAC3652	Acetolactate synthase	E
	CAC3552	Lactate dehydrogenase	K
	CAC3169	Acetolactate synthase large subunit	E
	CAC1036	Pyruvate kinase	K
	CAC0518	Pyruvate kinase (pykA)	K
	CAC3176	Acetolactate synthase, small subunit	E
	CAC0980	Pyruvate-formate lyase	K
	CAC2660	Pyruvate carboxylase, PYKA	E
Subsystem 331	CAC0267	L-lactate dehydrogenase	K
	CA_P0025	Pyruvate decarboxylase	K
	CAC0534	Phosphoenolpyruvate synthase (gene pps)	E
	CAC1589	Malic enzyme	E
	CAC1543	Lactate dehydrogenase	E
	CAC3652	Acetolactate synthase	E
	CAC3552	Lactate dehydrogenase	K
	CAC3169	Acetolactate synthase large subunit	E
	CAC1036	Pyruvate kinase	K
	CAC0518	Pyruvate kinase (pykA)	K
	CAC3176	Acetolactate synthase, small subunit	E
	CAC0980	Pyruvate-formate lyase	K
	CAC2660	Pyruvate carboxylase, PYKA	E
Subsystem 332	CAC0267	L-lactate dehydrogenase	K
	CA_P0025	Pyruvate decarboxylase	K
	CAC0534	Phosphoenolpyruvate synthase (gene pps)	E
	CAC1589	Malic enzyme	E
	CAC2691	D-lactate dehydrogenase	E
	CAC3652	Acetolactate synthase	E
	CAC3552	Lactate dehydrogenase	K
	CAC3169	Acetolactate synthase large subunit	E
	CAC1036	Pyruvate kinase	K
	CAC0518	Pyruvate kinase (pykA)	K
	CAC3176	Acetolactate synthase, small subunit	E
	CAC0980	Pyruvate-formate lyase	K
	CAC2660	Pyruvate carboxylase, PYKA	E
Subsystem 333	CAC0267	L-lactate dehydrogenase	K
	CA_P0025	Pyruvate decarboxylase	K
	CAC0534	Phosphoenolpyruvate synthase (gene pps)	E
	CAC1589	Malic enzyme	E
	CAC0273	2-isopropylmalate synthase	E
	CAC3652	Acetolactate synthase	E
	CAC3552	Lactate dehydrogenase	K
	CAC3169	Acetolactate synthase large subunit	E
	CAC1036	Pyruvate kinase	K
	CAC0518	Pyruvate kinase (pykA)	K
	CAC3176	Acetolactate synthase, small subunit	E
	CAC0980	Pyruvate-formate lyase	K
	CAC2660	Pyruvate carboxylase, PYKA	E
Subsystem 334	CAC0267	L-lactate dehydrogenase	K
	CA_P0025	Pyruvate decarboxylase	K
	CAC0534	Phosphoenolpyruvate synthase (gene pps)	E
	CAC1543	Lactate dehydrogenase	E
	CAC0273	2-isopropylmalate synthase	E
	CAC3652	Acetolactate synthase	E
	CAC3552	Lactate dehydrogenase	K
	CAC3169	Acetolactate synthase large subunit	E
	CAC1036	Pyruvate kinase	K
	CAC0518	Pyruvate kinase (pykA)	K
	CAC3176	Acetolactate synthase, small subunit	E
	CAC0980	Pyruvate-formate lyase	K
	CAC2660	Pyruvate carboxylase, PYKA	E
Subsystem 335	CAC0267	L-lactate dehydrogenase	K
	CA_P0025	Pyruvate decarboxylase	K
	CAC0534	Phosphoenolpyruvate synthase (gene pps)	E
	CAC1543	Lactate dehydrogenase	E
	CAC2691	D-lactate dehydrogenase	E
	CAC3652	Acetolactate synthase	E
	CAC3552	Lactate dehydrogenase	K
	CAC3169	Acetolactate synthase large subunit	E
	CAC1036	Pyruvate kinase	K
	CAC0518	Pyruvate kinase (pykA)	K
	CAC3176	Acetolactate synthase, small subunit	E
	CAC0980	Pyruvate-formate lyase	K
	CAC2660	Pyruvate carboxylase, PYKA	E
Subsystem 336	CAC0267	L-lactate dehydrogenase	K
	CA_P0025	Pyruvate decarboxylase	K
	CAC0534	Phosphoenolpyruvate synthase (gene pps)	E
	CAC0273	2-isopropylmalate synthase	E
	CAC2691	D-lactate dehydrogenase	E
	CAC3652	Acetolactate synthase	E
	CAC3552	Lactate dehydrogenase	K
	CAC3169	Acetolactate synthase large subunit	E
	CAC1036	Pyruvate kinase	K
	CAC0518	Pyruvate kinase (pykA)	K
	CAC3176	Acetolactate synthase, small subunit	E
	CAC0980	Pyruvate-formate lyase	K
	CAC2660	Pyruvate carboxylase, PYKA	E
Subsystem 337	CAC0267	L-lactate dehydrogenase	K
	CA_P0025	Pyruvate decarboxylase	K
	CAC1596	Malic enzyme	E
	CAC0273	2-isopropylmalate synthase	E
	CAC2691	D-lactate dehydrogenase	E
	CAC3652	Acetolactate synthase	E
	CAC3552	Lactate dehydrogenase	K
	CAC3169	Acetolactate synthase large subunit	E
	CAC1036	Pyruvate kinase	K
	CAC0518	Pyruvate kinase (pykA)	K
	CAC3176	Acetolactate synthase, small subunit	E
	CAC0980	Pyruvate-formate lyase	K
	CAC2660	Pyruvate carboxylase, PYKA	E
Subsystem 338	CAC0267	L-lactate dehydrogenase	K
	CA_P0025	Pyruvate decarboxylase	K
	CAC1596	Malic enzyme	E
	CAC0273	2-isopropylmalate synthase	E
	CAC3174	2-isopropylmalate synthase	E
	CAC3652	Acetolactate synthase	E
	CAC3552	Lactate dehydrogenase	K
	CAC3169	Acetolactate synthase large subunit	E
	CAC1036	Pyruvate kinase	K
	CAC0518	Pyruvate kinase (pykA)	K
	CAC3176	Acetolactate synthase, small subunit	E
	CAC0980	Pyruvate-formate lyase	K
	CAC2660	Pyruvate carboxylase, PYKA	E
Subsystem 339	CAC0267	L-lactate dehydrogenase	K
	CA_P0025	Pyruvate decarboxylase	K
	CAC1596	Malic enzyme	E
	CAC0273	2-isopropylmalate synthase	E
	CAC1589	Malic enzyme	E
	CAC3652	Acetolactate synthase	E
	CAC3552	Lactate dehydrogenase	K
	CAC3169	Acetolactate synthase large subunit	E
	CAC1036	Pyruvate kinase	K
	CAC0518	Pyruvate kinase (pykA)	K
	CAC3176	Acetolactate synthase, small subunit	E
	CAC0980	Pyruvate-formate lyase	K
	CAC2660	Pyruvate carboxylase, PYKA	E
Subsystem 340	CAC0267	L-lactate dehydrogenase	K
	CA_P0025	Pyruvate decarboxylase	K
	CAC1596	Malic enzyme	E
	CAC0273	2-isopropylmalate synthase	E
	CAC1543	Lactate dehydrogenase	E
	CAC3652	Acetolactate synthase	E
	CAC3552	Lactate dehydrogenase	K
	CAC3169	Acetolactate synthase large subunit	E
	CAC1036	Pyruvate kinase	K
	CAC0518	Pyruvate kinase (pykA)	K
	CAC3176	Acetolactate synthase, small subunit	E
	CAC0980	Pyruvate-formate lyase	K
	CAC2660	Pyruvate carboxylase, PYKA	E
Subsystem 341	CAC0267	L-lactate dehydrogenase	K
	CA_P0025	Pyruvate decarboxylase	K
	CAC1596	Malic enzyme	E
	CAC2691	D-lactate dehydrogenase	E
	CAC1543	Lactate dehydrogenase	E
	CAC3652	Acetolactate synthase	E
	CAC3552	Lactate dehydrogenase	K
	CAC3169	Acetolactate synthase large subunit	E
	CAC1036	Pyruvate kinase	K
	CAC0518	Pyruvate kinase (pykA)	K
	CAC3176	Acetolactate synthase, small subunit	E
	CAC0980	Pyruvate-formate lyase	K
	CAC2660	Pyruvate carboxylase, PYKA	E
Subsystem 342	CAC0267	L-lactate dehydrogenase	K
	CA_P0025	Pyruvate decarboxylase	K
	CAC1596	Malic enzyme	E
	CAC2691	D-lactate dehydrogenase	E
	CAC3174	2-isopropylmalate synthase	E
	CAC3652	Acetolactate synthase	E
	CAC3552	Lactate dehydrogenase	K
	CAC3169	Acetolactate synthase large subunit	E
	CAC1036	Pyruvate kinase	K
	CAC0518	Pyruvate kinase (pykA)	K
	CAC3176	Acetolactate synthase, small subunit	E
	CAC0980	Pyruvate-formate lyase	K
	CAC2660	Pyruvate carboxylase, PYKA	E
Subsystem 343	CAC0267	L-lactate dehydrogenase	K
	CA_P0025	Pyruvate decarboxylase	K
	CAC1596	Malic enzyme	E
	CAC2691	D-lactate dehydrogenase	E
	CAC1589	Malic enzyme	E
	CAC3652	Acetolactate synthase	E
	CAC3552	Lactate dehydrogenase	K
	CAC3169	Acetolactate synthase large subunit	E
	CAC1036	Pyruvate kinase	K
	CAC0518	Pyruvate kinase (pykA)	K
	CAC3176	Acetolactate synthase, small subunit	E
	CAC0980	Pyruvate-formate lyase	K
	CAC2660	Pyruvate carboxylase, PYKA	E
Subsystem 344	CAC0267	L-lactate dehydrogenase	K
	CA_P0025	Pyruvate decarboxylase	K
	CAC1596	Malic enzyme	E
	CAC1543	Lactate dehydrogenase	E
	CAC1589	Malic enzyme	E
	CAC3652	Acetolactate synthase	E
	CAC3552	Lactate dehydrogenase	K
	CAC3169	Acetolactate synthase large subunit	E
	CAC1036	Pyruvate kinase	K
	CAC0518	Pyruvate kinase (pykA)	K
	CAC3176	Acetolactate synthase, small subunit	E
	CAC0980	Pyruvate-formate lyase	K
	CAC2660	Pyruvate carboxylase, PYKA	E
Subsystem 345	CAC0267	L-lactate dehydrogenase	K
	CA_P0025	Pyruvate decarboxylase	K
	CAC1596	Malic enzyme	E
	CAC1543	Lactate dehydrogenase	E
	CAC3174	2-isopropylmalate synthase	E
	CAC3652	Acetolactate synthase	E
	CAC3552	Lactate dehydrogenase	K
	CAC3169	Acetolactate synthase large subunit	E
	CAC1036	Pyruvate kinase	K
	CAC0518	Pyruvate kinase (pykA)	K
	CAC3176	Acetolactate synthase, small subunit	E
	CAC0980	Pyruvate-formate lyase	K
	CAC2660	Pyruvate carboxylase, PYKA	E
Subsystem 346	CAC0267	L-lactate dehydrogenase	K
	CA_P0025	Pyruvate decarboxylase	K
	CAC1596	Malic enzyme	E
	CAC1589	Malic enzyme	E
	CAC3174	2-isopropylmalate synthase	E
	CAC3652	Acetolactate synthase	E
	CAC3552	Lactate dehydrogenase	K
	CAC3169	Acetolactate synthase large subunit	E
	CAC1036	Pyruvate kinase	K
	CAC0518	Pyruvate kinase (pykA)	K
	CAC3176	Acetolactate synthase, small subunit	E
	CAC0980	Pyruvate-formate lyase	K
	CAC2660	Pyruvate carboxylase, PYKA	E
Subsystem 347	CAC0267	L-lactate dehydrogenase	K
	CA_P0025	Pyruvate decarboxylase	K
	CAC0273	2-isopropylmalate synthase	E
	CAC1589	Malic enzyme	E
	CAC3174	2-isopropylmalate synthase	E
	CAC3652	Acetolactate synthase	E
	CAC3552	Lactate dehydrogenase	K
	CAC3169	Acetolactate synthase large subunit	E
	CAC1036	Pyruvate kinase	K
	CAC0518	Pyruvate kinase (pykA)	K
	CAC3176	Acetolactate synthase, small subunit	E
	CAC0980	Pyruvate-formate lyase	K
	CAC2660	Pyruvate carboxylase, PYKA	E
Subsystem 348	CAC0267	L-lactate dehydrogenase	K
	CA_P0025	Pyruvate decarboxylase	K
	CAC0273	2-isopropylmalate synthase	E
	CAC1589	Malic enzyme	E
	CAC2691	D-lactate dehydrogenase	E
	CAC3652	Acetolactate synthase	E
	CAC3552	Lactate dehydrogenase	K
	CAC3169	Acetolactate synthase large subunit	E
	CAC1036	Pyruvate kinase	K
	CAC0518	Pyruvate kinase (pykA)	K
	CAC3176	Acetolactate synthase, small subunit	E
	CAC0980	Pyruvate-formate lyase	K
	CAC2660	Pyruvate carboxylase, PYKA	E
Subsystem 349	CAC0267	L-lactate dehydrogenase	K
	CA_P0025	Pyruvate decarboxylase	K
	CAC0273	2-isopropylmalate synthase	E
	CAC1589	Malic enzyme	E
	CAC1543	Lactate dehydrogenase	E
	CAC3652	Acetolactate synthase	E
	CAC3552	Lactate dehydrogenase	K
	CAC3169	Acetolactate synthase large subunit	E
	CAC1036	Pyruvate kinase	K
	CAC0518	Pyruvate kinase (pykA)	K
	CAC3176	Acetolactate synthase, small subunit	E
	CAC0980	Pyruvate-formate lyase	K
	CAC2660	Pyruvate carboxylase, PYKA	E
Subsystem 350	CAC0267	L-lactate dehydrogenase	K
	CA_P0025	Pyruvate decarboxylase	K
	CAC0273	2-isopropylmalate synthase	E
	CAC3174	2-isopropylmalate synthase	E
	CAC1543	Lactate dehydrogenase	E
	CAC3652	Acetolactate synthase	E
	CAC3552	Lactate dehydrogenase	K
	CAC3169	Acetolactate synthase large subunit	E
	CAC1036	Pyruvate kinase	K
	CAC0518	Pyruvate kinase (pykA)	K
	CAC3176	Acetolactate synthase, small subunit	E
	CAC0980	Pyruvate-formate lyase	K
	CAC2660	Pyruvate carboxylase, PYKA	E
Subsystem 351	CAC0267	L-lactate dehydrogenase	K
	CA_P0025	Pyruvate decarboxylase	K
	CAC0273	2-isopropylmalate synthase	E
	CAC3174	2-isopropylmalate synthase	E
	CAC2691	D-lactate dehydrogenase	E
	CAC3652	Acetolactate synthase	E
	CAC3552	Lactate dehydrogenase	K
	CAC3169	Acetolactate synthase large subunit	E
	CAC1036	Pyruvate kinase	K
	CAC0518	Pyruvate kinase (pykA)	K
	CAC3176	Acetolactate synthase, small subunit	E
	CAC0980	Pyruvate-formate lyase	K
	CAC2660	Pyruvate carboxylase, PYKA	E
Subsystem 352	CAC0267	L-lactate dehydrogenase	K
	CA_P0025	Pyruvate decarboxylase	K
	CAC0273	2-isopropylmalate synthase	E
	CAC1543	Lactate dehydrogenase	E
	CAC2691	D-lactate dehydrogenase	E
	CAC3652	Acetolactate synthase	E
	CAC3552	Lactate dehydrogenase	K
	CAC3169	Acetolactate synthase large subunit	E
	CAC1036	Pyruvate kinase	K
	CAC0518	Pyruvate kinase (pykA)	K
	CAC3176	Acetolactate synthase, small subunit	E
	CAC0980	Pyruvate-formate lyase	K
	CAC2660	Pyruvate carboxylase, PYKA	E
Subsystem 353	CAC0267	L-lactate dehydrogenase	K
	CA_P0025	Pyruvate decarboxylase	K
	CAC1589	Malic enzyme	E
	CAC1543	Lactate dehydrogenase	E
	CAC2691	D-lactate dehydrogenase	E
	CAC3652	Acetolactate synthase	E
	CAC3552	Lactate dehydrogenase	K
	CAC3169	Acetolactate synthase large subunit	E
	CAC1036	Pyruvate kinase	K
	CAC0518	Pyruvate kinase (pykA)	K
	CAC3176	Acetolactate synthase, small subunit	E
	CAC0980	Pyruvate-formate lyase	K
	CAC2660	Pyruvate carboxylase, PYKA	E
Subsystem 354	CAC0267	L-lactate dehydrogenase	K
	CA_P0025	Pyruvate decarboxylase	K
	CAC1589	Malic enzyme	E
	CAC1543	Lactate dehydrogenase	E
	CAC3174	2-isopropylmalate synthase	E
	CAC3652	Acetolactate synthase	E
	CAC3552	Lactate dehydrogenase	K
	CAC3169	Acetolactate synthase large subunit	E
	CAC1036	Pyruvate kinase	K
	CAC0518	Pyruvate kinase (pykA)	K
	CAC3176	Acetolactate synthase, small subunit	E
	CAC0980	Pyruvate-formate lyase	K
	CAC2660	Pyruvate carboxylase, PYKA	E
Subsystem 355	CAC0267	L-lactate dehydrogenase	K
	CA_P0025	Pyruvate decarboxylase	K
	CAC1589	Malic enzyme	E
	CAC2691	D-lactate dehydrogenase	E
	CAC3174	2-isopropylmalate synthase	E
	CAC3652	Acetolactate synthase	E
	CAC3552	Lactate dehydrogenase	K
	CAC3169	Acetolactate synthase large subunit	E
	CAC1036	Pyruvate kinase	K
	CAC0518	Pyruvate kinase (pykA)	K
	CAC3176	Acetolactate synthase, small subunit	E
	CAC0980	Pyruvate-formate lyase	K
	CAC2660	Pyruvate carboxylase, PYKA	E
Subsystem 356	CAC0267	L-lactate dehydrogenase	K
	CA_P0025	Pyruvate decarboxylase	K
	CAC1543	Lactate dehydrogenase	E
	CAC2691	D-lactate dehydrogenase	E
	CAC3174	2-isopropylmalate synthase	E
	CAC3652	Acetolactate synthase	E
	CAC3552	Lactate dehydrogenase	K
	CAC3169	Acetolactate synthase large subunit	E
	CAC1036	Pyruvate kinase	K
	CAC0518	Pyruvate kinase (pykA)	K
	CAC3176	Acetolactate synthase, small subunit	E
	CAC0980	Pyruvate-formate lyase	K
	CAC2660	Pyruvate carboxylase, PYKA	E
Subsystem 371	CAC0267	L-lactate dehydrogenase	K
	CAC1810	Aspartokinase	E
	CAC1001	Aspartate aminotransferase	K
	CAC1819	Aspartate Aminotransferase	K
	CAC2832	PLP-dependent aminotransferase	K
Subsystem 379	CAC0267	L-lactate dehydrogenase	K
	CAC0278	Aspartate kinase	E
	CAC1001	Aspartate aminotransferase	K
	CAC1819	Aspartate Aminotransferase	K
	CAC2832	PLP-dependent aminotransferase	K
Subsystem 422	CAC0267	L-lactate dehydrogenase	K
	CAC3652	Acetolactate synthase	E
	CAC3172	3-isopropylmalate dehydratase, small subunit	E
	CAC3173	3-Isopropylmalate dehydratase, large subunit	E
	CAC3552	Lactate dehydrogenase	K
	CAC3176	Acetolactate synthase, small subunit	E
	CAC2691	D-lactate dehydrogenase	E
	CAC3174	2-isopropylmalate synthase	E
	CAC3169	Acetolactate synthase large subunit	E
	CAC0980	Pyruvate-formate lyase	K
	CAC1589	Malic enzyme	E
	CAC0273	2-isopropylmalate synthase	E
	CAC1596	Malic enzyme	E
	CAC0534	Phosphoenolpyruvate synthase (gene pps)	E
	CAC0518	Pyruvate kinase (pykA)	K
	CAC1036	Pyruvate kinase	K
	CAC2660	Pyruvate carboxylase, PYKA	E
	CAC1543	Lactate dehydrogenase	E
Subsystem 423	CAC3552	Lactate dehydrogenase	K
	CAC0801	Phosphoenolpyruvate synthase	E
	CAC0518	Pyruvate kinase (pykA)	K
	CAC0534	Phosphoenolpyruvate synthase (gene pps)	E
	CAC1036	Pyruvate kinase	K
Subsystem 447	CAC3552	Lactate dehydrogenase	K
	CAC0713	Enolase	E
	CAC2660	Pyruvate carboxylase, PYKA	E
	CAC0518	Pyruvate kinase (pykA)	K
	CAC1036	Pyruvate kinase	K
Subsystem 456	CAC3552	Lactate dehydrogenase	K
	CAC3171	Isopropylmalate dehydrogenase	E
	CAC0091	Ketol-acid reductoisomerase	E
	CAC0518	Pyruvate kinase (pykA)	K
	CAC3652	Acetolactate synthase	E
	CAC3172	3-isopropylmalate dehydratase, small subunit	E
	CAC3173	3-Isopropylmalate dehydratase, large subunit	E
	CAC3169	Acetolactate synthase large subunit	E
	CAC3174	2-isopropylmalate synthase	E
	CAC3176	Acetolactate synthase, small subunit	E
Subsystem 457	CAC3552	Lactate dehydrogenase	K
	CAC3171	Isopropylmalate dehydrogenase	E
	CAC0091	Ketol-acid reductoisomerase	E
	CAC1036	Pyruvate kinase	K
	CAC3652	Acetolactate synthase	E
	CAC3172	3-isopropylmalate dehydratase, small subunit	E
	CAC3173	3-Isopropylmalate dehydratase, large subunit	E
	CAC3169	Acetolactate synthase large subunit	E
	CAC3174	2-isopropylmalate synthase	E
	CAC3176	Acetolactate synthase, small subunit	E
Subsystem 466	CAC3552	Lactate dehydrogenase	K
	CAC3171	Isopropylmalate dehydrogenase	E
	CAC3170	Dihydroxy-acid dehydratase	E
	CAC0518	Pyruvate kinase (pykA)	K
	CAC3652	Acetolactate synthase	E
	CAC3172	3-isopropylmalate dehydratase, small subunit	E
	CAC3173	3-Isopropylmalate dehydratase, large subunit	E
	CAC3169	Acetolactate synthase large subunit	E
	CAC3176	Acetolactate synthase, small subunit	E
	CAC3174	2-isopropylmalate synthase	E
Subsystem 467	CAC3552	Lactate dehydrogenase	K
	CAC3171	Isopropylmalate dehydrogenase	E
	CAC3170	Dihydroxy-acid dehydratase	E
	CAC1036	Pyruvate kinase	K
	CAC3652	Acetolactate synthase	E
	CAC3172	3-isopropylmalate dehydratase, small subunit	E
	CAC3173	3-Isopropylmalate dehydratase, large subunit	E
	CAC3169	Acetolactate synthase large subunit	E
	CAC3176	Acetolactate synthase, small subunit	E
	CAC3174	2-isopropylmalate synthase	E
Subsystem 476	CAC3552	Lactate dehydrogenase	K
	CAC0091	Ketol-acid reductoisomerase	E
	CAC3170	Dihydroxy-acid dehydratase	E
	CAC0518	Pyruvate kinase (pykA)	K
	CAC3652	Acetolactate synthase	E
	CAC3172	3-isopropylmalate dehydratase, small subunit	E
	CAC3173	3-Isopropylmalate dehydratase, large subunit	E
	CAC3169	Acetolactate synthase large subunit	E
	CAC3176	Acetolactate synthase, small subunit	E
	CAC3174	2-isopropylmalate synthase	E
Subsystem 477	CAC3552	Lactate dehydrogenase	K
	CAC0091	Ketol-acid reductoisomerase	E
	CAC3170	Dihydroxy-acid dehydratase	E
	CAC1036	Pyruvate kinase	K
	CAC3652	Acetolactate synthase	E
	CAC3172	3-isopropylmalate dehydratase, small subunit	E
	CAC3173	3-Isopropylmalate dehydratase, large subunit	E
	CAC3169	Acetolactate synthase large subunit	E
	CAC3176	Acetolactate synthase, small subunit	E
	CAC3174	2-isopropylmalate synthase	E
Subsystem 486	CAC3552	Lactate dehydrogenase	K
	CAC3170	Dihydroxy-acid dehydratase	E
	CAC0518	Pyruvate kinase (pykA)	K
	CAC3652	Acetolactate synthase	E
	CAC3172	3-isopropylmalate dehydratase, small subunit	E
	CAC3173	3-Isopropylmalate dehydratase, large subunit	E
	CAC3174	2-isopropylmalate synthase	E
	CAC3176	Acetolactate synthase, small subunit	E
	CAC3169	Acetolactate synthase large subunit	E
	CAC0273	2-isopropylmalate synthase	E
Subsystem 487	CAC3552	Lactate dehydrogenase	K
	CAC3170	Dihydroxy-acid dehydratase	E
	CAC1036	Pyruvate kinase	K
	CAC3652	Acetolactate synthase	E
	CAC3172	3-isopropylmalate dehydratase, small subunit	E
	CAC3173	3-Isopropylmalate dehydratase, large subunit	E
	CAC3174	2-isopropylmalate synthase	E
	CAC3176	Acetolactate synthase, small subunit	E
	CAC3169	Acetolactate synthase large subunit	E
	CAC0273	2-isopropylmalate synthase	E
Subsystem 537	CAC3552	Lactate dehydrogenase	K
	CAC1810	Aspartokinase	E
	CAC1001	Aspartate aminotransferase	K
	CAC2832	PLP-dependent aminotransferase	K
	CAC1819	Aspartate Aminotransferase	K
Subsystem 543	CAC3552	Lactate dehydrogenase	K
	CAC0278	Aspartate kinase	E
	CAC1001	Aspartate aminotransferase	K
	CAC2832	PLP-dependent aminotransferase	K
	CAC1819	Aspartate Aminotransferase	K
Subsystem 547	CAC0695	Altronate oxidoreductase	K
	CAC0692	Glucuronate isomerase	K
	CAC2684	Sugar kinase, ribokinase family	K
	CAC1332	D-mannonate hydrolase	K
	CAC0696	Putative altronate dehydratase	K
Subsystem 551	CAC1847	Fusion Penicillin tolerance LytB domain (N-terminus) and	K
	CAC1711	Predicted GTPase	E
	CAC1848	Cytidylate kinase	K
Subsystem 552	CAC1847	Fusion Penicillin tolerance LytB domain (N-terminus) and	K
	CAC1848	Cytidylate kinase	K
	CAC0895	5-enolpyruvylshikimate-3-phosphate synthase	K
Subsystem 584	CAC0480	Oxygen-sensitive ribonucleoside-triphosphate reductase nrdD	K
	CAC1718	Guanylate kinase, YLOD B.subtilis ortholog	E
	CAC1719	RNA polymerase-associated protein RpoZ, omega subunit (YLOH	E
	CAC1036	Pyruvate kinase	K
	CAC0518	Pyruvate kinase (pykA)	K
Subsystem 585	CAC0480	Oxygen-sensitive ribonucleoside-triphosphate reductase nrdD	K
	CAC1808	Polyribonucleotide nucleotidyltransferase	E
	CAC0592	Riboflavin biosynthes protein RIBA (GTPcyclohydrolase/3,4-dihydroxy-2-butanone 4-phosphate synthase)	K
	CAC3142	DNA-dependent RNA polymerase beta subunit	E
	CAC3104	DNA-dependent RNA polymerase alpha subunit	E
	CAC1719	RNA polymerase-associated protein RpoZ, omega subunit (YLOH	E
	CAC3143	DNA-dependent RNA polymerase beta subunit	E
	CAC1036	Pyruvate kinase	K
	CAC0518	Pyruvate kinase (pykA)	K
Subsystem 586	CAC0480	Oxygen-sensitive ribonucleoside-triphosphate reductase nrdD	K
	CAC1808	Polyribonucleotide nucleotidyltransferase	E
	CAC0642	Conserved domain seen in the bacterial SpoT	E
	CAC3142	DNA-dependent RNA polymerase beta subunit	E
	CAC3104	DNA-dependent RNA polymerase alpha subunit	E
	CAC1719	RNA polymerase-associated protein RpoZ, omega subunit (YLOH	E
	CAC3143	DNA-dependent RNA polymerase beta subunit	E
	CAC1036	Pyruvate kinase	K
	CAC0518	Pyruvate kinase (pykA)	K
Subsystem 587	CAC0480	Oxygen-sensitive ribonucleoside-triphosphate reductase nrdD	K
	CAC1808	Polyribonucleotide nucleotidyltransferase	E
	CAC1209	Anaerobic ribonucleotide reductase	K
	CAC3142	DNA-dependent RNA polymerase beta subunit	E
	CAC3104	DNA-dependent RNA polymerase alpha subunit	E
	CAC1719	RNA polymerase-associated protein RpoZ, omega subunit (YLOH	E
	CAC3143	DNA-dependent RNA polymerase beta subunit	E
	CAC1036	Pyruvate kinase	K
	CAC0518	Pyruvate kinase (pykA)	K
Subsystem 588	CAC0480	Oxygen-sensitive ribonucleoside-triphosphate reductase nrdD	K
	CAC1808	Polyribonucleotide nucleotidyltransferase	E
	CAC3626	GTP cyclohydrolase I	K
	CAC3142	DNA-dependent RNA polymerase beta subunit	E
	CAC3104	DNA-dependent RNA polymerase alpha subunit	E
	CAC1719	RNA polymerase-associated protein RpoZ, omega subunit (YLOH	E
	CAC3143	DNA-dependent RNA polymerase beta subunit	E
	CAC1036	Pyruvate kinase	K
	CAC0518	Pyruvate kinase (pykA)	K
Subsystem 589	CAC0480	Oxygen-sensitive ribonucleoside-triphosphate reductase nrdD	K
	CAC1808	Polyribonucleotide nucleotidyltransferase	E
	CAC2274	RelA/SpoT protein, (p)ppGpp synthetase/pyrophosphohydrolases	E
	CAC3142	DNA-dependent RNA polymerase beta subunit	E
	CAC3104	DNA-dependent RNA polymerase alpha subunit	E
	CAC1719	RNA polymerase-associated protein RpoZ, omega subunit (YLOH	E
	CAC3143	DNA-dependent RNA polymerase beta subunit	E
	CAC1036	Pyruvate kinase	K
	CAC0518	Pyruvate kinase (pykA)	K
Subsystem 590	CAC0480	Oxygen-sensitive ribonucleoside-triphosphate reductase nrdD	K
	CAC0300	DNA-polymerase III, gamma subunit	E
	CAC0125	DNA-directed DNA polymerase, III chain (dnaX)	E
	CAC0025	Deoxycytidine triphosphate deaminase	K
	CAC1036	Pyruvate kinase	K
	CAC1209	Anaerobic ribonucleotide reductase	K
Subsystem 591	CAC0480	Oxygen-sensitive ribonucleoside-triphosphate reductase nrdD	K
	CAC0300	DNA-polymerase III, gamma subunit	E
	CAC0125	DNA-directed DNA polymerase, III chain (dnaX)	E
	CAC0025	Deoxycytidine triphosphate deaminase	K
	CAC0518	Pyruvate kinase (pykA)	K
	CAC1209	Anaerobic ribonucleotide reductase	K
Subsystem 592	CAC0480	Oxygen-sensitive ribonucleoside-triphosphate reductase nrdD	K
	CAC0300	DNA-polymerase III, gamma subunit	E
	CAC0125	DNA-directed DNA polymerase, III chain (dnaX)	E
	CAC1036	Pyruvate kinase	K
	CAC0518	Pyruvate kinase (pykA)	K
	CAC1209	Anaerobic ribonucleotide reductase	K
Subsystem 593	CAC0480	Oxygen-sensitive ribonucleoside-triphosphate reductase nrdD	K
	CAC0300	DNA-polymerase III, gamma subunit	E
	CAC1098	DNA polymerase I, polA	E
	CAC0025	Deoxycytidine triphosphate deaminase	K
	CAC0518	Pyruvate kinase (pykA)	K
	CAC1209	Anaerobic ribonucleotide reductase	K
Subsystem 594	CAC0480	Oxygen-sensitive ribonucleoside-triphosphate reductase nrdD	K
	CAC0300	DNA-polymerase III, gamma subunit	E
	CAC1098	DNA polymerase I, polA	E
	CAC0025	Deoxycytidine triphosphate deaminase	K
	CAC1036	Pyruvate kinase	K
	CAC1209	Anaerobic ribonucleotide reductase	K
Subsystem 595	CAC0480	Oxygen-sensitive ribonucleoside-triphosphate reductase nrdD	K
	CAC0300	DNA-polymerase III, gamma subunit	E
	CAC1098	DNA polymerase I, polA	E
	CAC0518	Pyruvate kinase (pykA)	K
	CAC1036	Pyruvate kinase	K
	CAC1209	Anaerobic ribonucleotide reductase	K
Subsystem 596	CAC0480	Oxygen-sensitive ribonucleoside-triphosphate reductase nrdD	K
	CAC0300	DNA-polymerase III, gamma subunit	E
	CAC0738	DNA polymerase III epsilon subunit (3-5 exonuclease)	E
	CAC0025	Deoxycytidine triphosphate deaminase	K
	CAC1036	Pyruvate kinase	K
	CAC1209	Anaerobic ribonucleotide reductase	K
Subsystem 597	CAC0480	Oxygen-sensitive ribonucleoside-triphosphate reductase nrdD	K
	CAC0300	DNA-polymerase III, gamma subunit	E
	CAC0738	DNA polymerase III epsilon subunit (3-5 exonuclease)	E
	CAC0025	Deoxycytidine triphosphate deaminase	K
	CAC0518	Pyruvate kinase (pykA)	K
	CAC1209	Anaerobic ribonucleotide reductase	K
Subsystem 598	CAC0480	Oxygen-sensitive ribonucleoside-triphosphate reductase nrdD	K
	CAC0300	DNA-polymerase III, gamma subunit	E
	CAC0738	DNA polymerase III epsilon subunit (3-5 exonuclease)	E
	CAC1036	Pyruvate kinase	K
	CAC0518	Pyruvate kinase (pykA)	K
	CAC1209	Anaerobic ribonucleotide reductase	K
Subsystem 599	CAC0480	Oxygen-sensitive ribonucleoside-triphosphate reductase nrdD	K
	CAC0300	DNA-polymerase III, gamma subunit	E
	CAC0002	DNA polymerase III beta subunit	E
	CAC0025	Deoxycytidine triphosphate deaminase	K
	CAC0518	Pyruvate kinase (pykA)	K
	CAC1209	Anaerobic ribonucleotide reductase	K
Subsystem 600	CAC0480	Oxygen-sensitive ribonucleoside-triphosphate reductase nrdD	K
	CAC0300	DNA-polymerase III, gamma subunit	E
	CAC0002	DNA polymerase III beta subunit	E
	CAC0025	Deoxycytidine triphosphate deaminase	K
	CAC1036	Pyruvate kinase	K
	CAC1209	Anaerobic ribonucleotide reductase	K
Subsystem 601	CAC0480	Oxygen-sensitive ribonucleoside-triphosphate reductase nrdD	K
	CAC0300	DNA-polymerase III, gamma subunit	E
	CAC0002	DNA polymerase III beta subunit	E
	CAC0518	Pyruvate kinase (pykA)	K
	CAC1036	Pyruvate kinase	K
	CAC1209	Anaerobic ribonucleotide reductase	K
Subsystem 602	CAC0480	Oxygen-sensitive ribonucleoside-triphosphate reductase nrdD	K
	CAC0300	DNA-polymerase III, gamma subunit	E
	CAC1273	Uncharacterized protein, YQEN B.subtilis homolog	E
	CAC0025	Deoxycytidine triphosphate deaminase	K
	CAC1036	Pyruvate kinase	K
	CAC1209	Anaerobic ribonucleotide reductase	K
Subsystem 603	CAC0480	Oxygen-sensitive ribonucleoside-triphosphate reductase nrdD	K
	CAC0300	DNA-polymerase III, gamma subunit	E
	CAC1273	Uncharacterized protein, YQEN B.subtilis homolog	E
	CAC0025	Deoxycytidine triphosphate deaminase	K
	CAC0518	Pyruvate kinase (pykA)	K
	CAC1209	Anaerobic ribonucleotide reductase	K
Subsystem 604	CAC0480	Oxygen-sensitive ribonucleoside-triphosphate reductase nrdD	K
	CAC0300	DNA-polymerase III, gamma subunit	E
	CAC1273	Uncharacterized protein, YQEN B.subtilis homolog	E
	CAC1036	Pyruvate kinase	K
	CAC0518	Pyruvate kinase (pykA)	K
	CAC1209	Anaerobic ribonucleotide reductase	K
Subsystem 605	CAC0480	Oxygen-sensitive ribonucleoside-triphosphate reductase nrdD	K
	CAC0300	DNA-polymerase III, gamma subunit	E
	CAC3442	DNA polymerase III (alpha subunit)	E
	CAC0025	Deoxycytidine triphosphate deaminase	K
	CAC0518	Pyruvate kinase (pykA)	K
	CAC1209	Anaerobic ribonucleotide reductase	K
Subsystem 606	CAC0480	Oxygen-sensitive ribonucleoside-triphosphate reductase nrdD	K
	CAC0300	DNA-polymerase III, gamma subunit	E
	CAC3442	DNA polymerase III (alpha subunit)	E
	CAC0025	Deoxycytidine triphosphate deaminase	K
	CAC1036	Pyruvate kinase	K
	CAC1209	Anaerobic ribonucleotide reductase	K
Subsystem 607	CAC0480	Oxygen-sensitive ribonucleoside-triphosphate reductase nrdD	K
	CAC0300	DNA-polymerase III, gamma subunit	E
	CAC3442	DNA polymerase III (alpha subunit)	E
	CAC0518	Pyruvate kinase (pykA)	K
	CAC1036	Pyruvate kinase	K
	CAC1209	Anaerobic ribonucleotide reductase	K
Subsystem 608	CAC0480	Oxygen-sensitive ribonucleoside-triphosphate reductase nrdD	K
	CAC0300	DNA-polymerase III, gamma subunit	E
	CAC0516	DNA polimerase III, alpha chain (dnaE)	E
	CAC0025	Deoxycytidine triphosphate deaminase	K
	CAC1036	Pyruvate kinase	K
	CAC1209	Anaerobic ribonucleotide reductase	K
Subsystem 609	CAC0480	Oxygen-sensitive ribonucleoside-triphosphate reductase nrdD	K
	CAC0300	DNA-polymerase III, gamma subunit	E
	CAC0516	DNA polimerase III, alpha chain (dnaE)	E
	CAC0025	Deoxycytidine triphosphate deaminase	K
	CAC0518	Pyruvate kinase (pykA)	K
	CAC1209	Anaerobic ribonucleotide reductase	K
Subsystem 610	CAC0480	Oxygen-sensitive ribonucleoside-triphosphate reductase nrdD	K
	CAC0300	DNA-polymerase III, gamma subunit	E
	CAC0516	DNA polimerase III, alpha chain (dnaE)	E
	CAC1036	Pyruvate kinase	K
	CAC0518	Pyruvate kinase (pykA)	K
	CAC1209	Anaerobic ribonucleotide reductase	K
Subsystem 611	CAC0480	Oxygen-sensitive ribonucleoside-triphosphate reductase nrdD	K
	CAC0300	DNA-polymerase III, gamma subunit	E
	CAC1223	DNA Polymerase III Alpha chain (dnaE)	E
	CAC0025	Deoxycytidine triphosphate deaminase	K
	CAC0518	Pyruvate kinase (pykA)	K
	CAC1209	Anaerobic ribonucleotide reductase	K
Subsystem 612	CAC0480	Oxygen-sensitive ribonucleoside-triphosphate reductase nrdD	K
	CAC0300	DNA-polymerase III, gamma subunit	E
	CAC1223	DNA Polymerase III Alpha chain (dnaE)	E
	CAC0025	Deoxycytidine triphosphate deaminase	K
	CAC1036	Pyruvate kinase	K
	CAC1209	Anaerobic ribonucleotide reductase	K
Subsystem 613	CAC0480	Oxygen-sensitive ribonucleoside-triphosphate reductase nrdD	K
	CAC0300	DNA-polymerase III, gamma subunit	E
	CAC1223	DNA Polymerase III Alpha chain (dnaE)	E
	CAC0518	Pyruvate kinase (pykA)	K
	CAC1036	Pyruvate kinase	K
	CAC1209	Anaerobic ribonucleotide reductase	K
Subsystem 614	CAC0480	Oxygen-sensitive ribonucleoside-triphosphate reductase nrdD	K
	CAC0300	DNA-polymerase III, gamma subunit	E
	CAC0025	Deoxycytidine triphosphate deaminase	K
	CAC3143	DNA-dependent RNA polymerase beta subunit	E
	CAC1036	Pyruvate kinase	K
	CAC1209	Anaerobic ribonucleotide reductase	K
Subsystem 615	CAC0480	Oxygen-sensitive ribonucleoside-triphosphate reductase nrdD	K
	CAC0300	DNA-polymerase III, gamma subunit	E
	CAC0025	Deoxycytidine triphosphate deaminase	K
	CAC3143	DNA-dependent RNA polymerase beta subunit	E
	CAC0518	Pyruvate kinase (pykA)	K
	CAC1209	Anaerobic ribonucleotide reductase	K
Subsystem 616	CAC0480	Oxygen-sensitive ribonucleoside-triphosphate reductase nrdD	K
	CAC0300	DNA-polymerase III, gamma subunit	E
	CAC0025	Deoxycytidine triphosphate deaminase	K
	CAC3104	DNA-dependent RNA polymerase alpha subunit	E
	CAC0518	Pyruvate kinase (pykA)	K
	CAC1209	Anaerobic ribonucleotide reductase	K
Subsystem 617	CAC0480	Oxygen-sensitive ribonucleoside-triphosphate reductase nrdD	K
	CAC0300	DNA-polymerase III, gamma subunit	E
	CAC0025	Deoxycytidine triphosphate deaminase	K
	CAC3104	DNA-dependent RNA polymerase alpha subunit	E
	CAC1036	Pyruvate kinase	K
	CAC1209	Anaerobic ribonucleotide reductase	K
Subsystem 618	CAC0480	Oxygen-sensitive ribonucleoside-triphosphate reductase nrdD	K
	CAC0300	DNA-polymerase III, gamma subunit	E
	CAC0025	Deoxycytidine triphosphate deaminase	K
	CAC3142	DNA-dependent RNA polymerase beta subunit	E
	CAC1036	Pyruvate kinase	K
	CAC1209	Anaerobic ribonucleotide reductase	K
Subsystem 619	CAC0480	Oxygen-sensitive ribonucleoside-triphosphate reductase nrdD	K
	CAC0300	DNA-polymerase III, gamma subunit	E
	CAC0025	Deoxycytidine triphosphate deaminase	K
	CAC3142	DNA-dependent RNA polymerase beta subunit	E
	CAC0518	Pyruvate kinase (pykA)	K
	CAC1209	Anaerobic ribonucleotide reductase	K
Subsystem 620	CAC0480	Oxygen-sensitive ribonucleoside-triphosphate reductase nrdD	K
	CAC0300	DNA-polymerase III, gamma subunit	E
	CAC0025	Deoxycytidine triphosphate deaminase	K
	CAC1719	RNA polymerase-associated protein RpoZ, omega subunit (YLOH	E
	CAC0518	Pyruvate kinase (pykA)	K
	CAC1209	Anaerobic ribonucleotide reductase	K
Subsystem 621	CAC0480	Oxygen-sensitive ribonucleoside-triphosphate reductase nrdD	K
	CAC0300	DNA-polymerase III, gamma subunit	E
	CAC0025	Deoxycytidine triphosphate deaminase	K
	CAC1719	RNA polymerase-associated protein RpoZ, omega subunit (YLOH	E
	CAC1036	Pyruvate kinase	K
	CAC1209	Anaerobic ribonucleotide reductase	K
Subsystem 622	CAC0480	Oxygen-sensitive ribonucleoside-triphosphate reductase nrdD	K
	CAC0300	DNA-polymerase III, gamma subunit	E
	CAC3626	GTP cyclohydrolase I	K
	CAC1036	Pyruvate kinase	K
	CAC1209	Anaerobic ribonucleotide reductase	K
	CAC0518	Pyruvate kinase (pykA)	K
Subsystem 623	CAC0480	Oxygen-sensitive ribonucleoside-triphosphate reductase nrdD	K
	CAC0300	DNA-polymerase III, gamma subunit	E
	CAC1719	RNA polymerase-associated protein RpoZ, omega subunit (YLOH	E
	CAC1036	Pyruvate kinase	K
	CAC1209	Anaerobic ribonucleotide reductase	K
	CAC0518	Pyruvate kinase (pykA)	K
Subsystem 624	CAC0480	Oxygen-sensitive ribonucleoside-triphosphate reductase nrdD	K
	CAC0300	DNA-polymerase III, gamma subunit	E
	CAC3142	DNA-dependent RNA polymerase beta subunit	E
	CAC1036	Pyruvate kinase	K
	CAC1209	Anaerobic ribonucleotide reductase	K
	CAC0518	Pyruvate kinase (pykA)	K
Subsystem 625	CAC0480	Oxygen-sensitive ribonucleoside-triphosphate reductase nrdD	K
	CAC0300	DNA-polymerase III, gamma subunit	E
	CAC3104	DNA-dependent RNA polymerase alpha subunit	E
	CAC1036	Pyruvate kinase	K
	CAC1209	Anaerobic ribonucleotide reductase	K
	CAC0518	Pyruvate kinase (pykA)	K
Subsystem 626	CAC0480	Oxygen-sensitive ribonucleoside-triphosphate reductase nrdD	K
	CAC0300	DNA-polymerase III, gamma subunit	E
	CAC3143	DNA-dependent RNA polymerase beta subunit	E
	CAC1036	Pyruvate kinase	K
	CAC1209	Anaerobic ribonucleotide reductase	K
	CAC0518	Pyruvate kinase (pykA)	K
Subsystem 627	CAC0480	Oxygen-sensitive ribonucleoside-triphosphate reductase nrdD	K
	CAC0300	DNA-polymerase III, gamma subunit	E
	CAC0642	Conserved domain seen in the bacterial SpoT	E
	CAC1036	Pyruvate kinase	K
	CAC1209	Anaerobic ribonucleotide reductase	K
	CAC0518	Pyruvate kinase (pykA)	K
Subsystem 628	CAC0480	Oxygen-sensitive ribonucleoside-triphosphate reductase nrdD	K
	CAC0300	DNA-polymerase III, gamma subunit	E
	CAC2274	RelA/SpoT protein, (p)ppGpp synthetase/pyrophosphohydrolases	E
	CAC1036	Pyruvate kinase	K
	CAC1209	Anaerobic ribonucleotide reductase	K
	CAC0518	Pyruvate kinase (pykA)	K
Subsystem 629	CAC0480	Oxygen-sensitive ribonucleoside-triphosphate reductase nrdD	K
	CAC0300	DNA-polymerase III, gamma subunit	E
	CAC0592	Riboflavin biosynthes protein RIBA (GTPcyclohydrolase/3,4-dihydroxy-2-butanone 4-phosphate synthase)	K
	CAC1036	Pyruvate kinase	K
	CAC1209	Anaerobic ribonucleotide reductase	K
	CAC0518	Pyruvate kinase (pykA)	K
Subsystem 630	CAC0480	Oxygen-sensitive ribonucleoside-triphosphate reductase nrdD	K
	CAC1273	Uncharacterized protein, YQEN B.subtilis homolog	E
	CAC0125	DNA-directed DNA polymerase, III chain (dnaX)	E
	CAC0025	Deoxycytidine triphosphate deaminase	K
	CAC0518	Pyruvate kinase (pykA)	K
	CAC1209	Anaerobic ribonucleotide reductase	K
Subsystem 631	CAC0480	Oxygen-sensitive ribonucleoside-triphosphate reductase nrdD	K
	CAC1273	Uncharacterized protein, YQEN B.subtilis homolog	E
	CAC0125	DNA-directed DNA polymerase, III chain (dnaX)	E
	CAC0025	Deoxycytidine triphosphate deaminase	K
	CAC1036	Pyruvate kinase	K
	CAC1209	Anaerobic ribonucleotide reductase	K
Subsystem 632	CAC0480	Oxygen-sensitive ribonucleoside-triphosphate reductase nrdD	K
	CAC1273	Uncharacterized protein, YQEN B.subtilis homolog	E
	CAC0125	DNA-directed DNA polymerase, III chain (dnaX)	E
	CAC0518	Pyruvate kinase (pykA)	K
	CAC1036	Pyruvate kinase	K
	CAC1209	Anaerobic ribonucleotide reductase	K
Subsystem 633	CAC0480	Oxygen-sensitive ribonucleoside-triphosphate reductase nrdD	K
	CAC1273	Uncharacterized protein, YQEN B.subtilis homolog	E
	CAC1098	DNA polymerase I, polA	E
	CAC0025	Deoxycytidine triphosphate deaminase	K
	CAC1036	Pyruvate kinase	K
	CAC1209	Anaerobic ribonucleotide reductase	K
Subsystem 634	CAC0480	Oxygen-sensitive ribonucleoside-triphosphate reductase nrdD	K
	CAC1273	Uncharacterized protein, YQEN B.subtilis homolog	E
	CAC1098	DNA polymerase I, polA	E
	CAC0025	Deoxycytidine triphosphate deaminase	K
	CAC0518	Pyruvate kinase (pykA)	K
	CAC1209	Anaerobic ribonucleotide reductase	K
Subsystem 635	CAC0480	Oxygen-sensitive ribonucleoside-triphosphate reductase nrdD	K
	CAC1273	Uncharacterized protein, YQEN B.subtilis homolog	E
	CAC1098	DNA polymerase I, polA	E
	CAC1036	Pyruvate kinase	K
	CAC0518	Pyruvate kinase (pykA)	K
	CAC1209	Anaerobic ribonucleotide reductase	K
Subsystem 636	CAC0480	Oxygen-sensitive ribonucleoside-triphosphate reductase nrdD	K
	CAC1273	Uncharacterized protein, YQEN B.subtilis homolog	E
	CAC0738	DNA polymerase III epsilon subunit (3-5 exonuclease)	E
	CAC0025	Deoxycytidine triphosphate deaminase	K
	CAC0518	Pyruvate kinase (pykA)	K
	CAC1209	Anaerobic ribonucleotide reductase	K
Subsystem 637	CAC0480	Oxygen-sensitive ribonucleoside-triphosphate reductase nrdD	K
	CAC1273	Uncharacterized protein, YQEN B.subtilis homolog	E
	CAC0738	DNA polymerase III epsilon subunit (3-5 exonuclease)	E
	CAC0025	Deoxycytidine triphosphate deaminase	K
	CAC1036	Pyruvate kinase	K
	CAC1209	Anaerobic ribonucleotide reductase	K
Subsystem 638	CAC0480	Oxygen-sensitive ribonucleoside-triphosphate reductase nrdD	K
	CAC1273	Uncharacterized protein, YQEN B.subtilis homolog	E
	CAC0738	DNA polymerase III epsilon subunit (3-5 exonuclease)	E
	CAC0518	Pyruvate kinase (pykA)	K
	CAC1036	Pyruvate kinase	K
	CAC1209	Anaerobic ribonucleotide reductase	K
Subsystem 639	CAC0480	Oxygen-sensitive ribonucleoside-triphosphate reductase nrdD	K
	CAC1273	Uncharacterized protein, YQEN B.subtilis homolog	E
	CAC0002	DNA polymerase III beta subunit	E
	CAC0025	Deoxycytidine triphosphate deaminase	K
	CAC1036	Pyruvate kinase	K
	CAC1209	Anaerobic ribonucleotide reductase	K
Subsystem 640	CAC0480	Oxygen-sensitive ribonucleoside-triphosphate reductase nrdD	K
	CAC1273	Uncharacterized protein, YQEN B.subtilis homolog	E
	CAC0002	DNA polymerase III beta subunit	E
	CAC0025	Deoxycytidine triphosphate deaminase	K
	CAC0518	Pyruvate kinase (pykA)	K
	CAC1209	Anaerobic ribonucleotide reductase	K
Subsystem 641	CAC0480	Oxygen-sensitive ribonucleoside-triphosphate reductase nrdD	K
	CAC1273	Uncharacterized protein, YQEN B.subtilis homolog	E
	CAC0002	DNA polymerase III beta subunit	E
	CAC1036	Pyruvate kinase	K
	CAC0518	Pyruvate kinase (pykA)	K
	CAC1209	Anaerobic ribonucleotide reductase	K
Subsystem 642	CAC0480	Oxygen-sensitive ribonucleoside-triphosphate reductase nrdD	K
	CAC1273	Uncharacterized protein, YQEN B.subtilis homolog	E
	CAC3442	DNA polymerase III (alpha subunit)	E
	CAC0025	Deoxycytidine triphosphate deaminase	K
	CAC0518	Pyruvate kinase (pykA)	K
[truncated: 16,437 more rows]

## Sheet: Regulatory
ID	Protein ID	Protein Name	Knowledge Prior-K, Expanded Set -E
Subsystem 372	CAC0267	L-lactate dehydrogenase	K
	CAC2653	Aspartate carbamoyltransferase regulatory subunit	E
	CAC1001	Aspartate aminotransferase	K
	CAC1819	Aspartate Aminotransferase	K
	CAC2832	PLP-dependent aminotransferase	K
Subsystem 533	CAC3552	Lactate dehydrogenase	K
	CAC2653	Aspartate carbamoyltransferase regulatory subunit	E
	CAC1001	Aspartate aminotransferase	K
	CAC2832	PLP-dependent aminotransferase	K
	CAC1819	Aspartate Aminotransferase	K
Subsystem 917	CAC0253	Nitrogenase iron protein (nitrogenase component II) gene	K
	CAC0261	Homocitrate synthase,alpha subunit nifV(nioA)	E
	CAC0254	Nitrogen regulatory protein PII (nitrogen fixation nifHD)	E
	CAC0256	Nitrogenase molybdenum-iron protein, alpha chain (nitrogenase component	K
	CAC0257	Nitrogenase molibdenum-iron protein, beta chain, gene nifK	K
	CAC0259	Fusion nifN/K+nifB (nifN-nitrogenase iron molybdenum cofactor biosinthesis	E
	CAC0258	Nitrogenase iron-molibdenum cofactor biosinthesis protein, gene nifE	E
Subsystem 918	CAC0253	Nitrogenase iron protein (nitrogenase component II) gene	K
	CAC0261	Homocitrate synthase,alpha subunit nifV(nioA)	E
	CAC0255	Nitrogen regulatory protein PII (nitrogen fixation nifHD)	E
	CAC0256	Nitrogenase molybdenum-iron protein, alpha chain (nitrogenase component	K
	CAC0257	Nitrogenase molibdenum-iron protein, beta chain, gene nifK	K
	CAC0259	Fusion nifN/K+nifB (nifN-nitrogenase iron molybdenum cofactor biosinthesis	E
	CAC0258	Nitrogenase iron-molibdenum cofactor biosinthesis protein, gene nifE	E
Subsystem 929	CAC0253	Nitrogenase iron protein (nitrogenase component II) gene	K
	CAC0259	Fusion nifN/K+nifB (nifN-nitrogenase iron molybdenum cofactor biosinthesis	E
	CAC0255	Nitrogen regulatory protein PII (nitrogen fixation nifHD)	E
	CAC0256	Nitrogenase molybdenum-iron protein, alpha chain (nitrogenase component	K
	CAC0257	Nitrogenase molibdenum-iron protein, beta chain, gene nifK	K
	CAC0254	Nitrogen regulatory protein PII (nitrogen fixation nifHD)	E
	CAC0258	Nitrogenase iron-molibdenum cofactor biosinthesis protein, gene nifE	E
Subsystem 930	CAC0253	Nitrogenase iron protein (nitrogenase component II) gene	K
	CAC0255	Nitrogen regulatory protein PII (nitrogen fixation nifHD)	E
	CAC0391	Cystathionine beta-lyase	E
	CAC0256	Nitrogenase molybdenum-iron protein, alpha chain (nitrogenase component	K
	CAC0257	Nitrogenase molibdenum-iron protein, beta chain, gene nifK	K
Subsystem 931	CAC0253	Nitrogenase iron protein (nitrogenase component II) gene	K
	CAC0255	Nitrogen regulatory protein PII (nitrogen fixation nifHD)	E
	CAC2658	Glutamine synthetase type III	E
	CAC0256	Nitrogenase molybdenum-iron protein, alpha chain (nitrogenase component	K
	CAC0257	Nitrogenase molibdenum-iron protein, beta chain, gene nifK	K
Subsystem 932	CAC0253	Nitrogenase iron protein (nitrogenase component II) gene	K
	CAC0255	Nitrogen regulatory protein PII (nitrogen fixation nifHD)	E
	CAC1652	Aspartate ammonia-lyase	K
	CAC0256	Nitrogenase molybdenum-iron protein, alpha chain (nitrogenase component	K
	CAC0257	Nitrogenase molibdenum-iron protein, beta chain, gene nifK	K
Subsystem 933	CAC0253	Nitrogenase iron protein (nitrogenase component II) gene	K
	CAC0255	Nitrogen regulatory protein PII (nitrogen fixation nifHD)	E
	CAC0094	Ferredoxin-nitrite reductase	E
	CAC0256	Nitrogenase molybdenum-iron protein, alpha chain (nitrogenase component	K
	CAC0257	Nitrogenase molibdenum-iron protein, beta chain, gene nifK	K
Subsystem 934	CAC0253	Nitrogenase iron protein (nitrogenase component II) gene	K
	CAC0255	Nitrogen regulatory protein PII (nitrogen fixation nifHD)	E
	CAC1714	L-asparaginase	E
	CAC0256	Nitrogenase molybdenum-iron protein, alpha chain (nitrogenase component	K
	CAC0257	Nitrogenase molibdenum-iron protein, beta chain, gene nifK	K
Subsystem 935	CAC0253	Nitrogenase iron protein (nitrogenase component II) gene	K
	CAC0255	Nitrogen regulatory protein PII (nitrogen fixation nifHD)	E
	CAC0274	Aspartate ammonia-lyase (aspartase) gene ansB(aspA)	K
	CAC0256	Nitrogenase molybdenum-iron protein, alpha chain (nitrogenase component	K
	CAC0257	Nitrogenase molibdenum-iron protein, beta chain, gene nifK	K
Subsystem 936	CAC0253	Nitrogenase iron protein (nitrogenase component II) gene	K
	CAC0254	Nitrogen regulatory protein PII (nitrogen fixation nifHD)	E
	CAC0391	Cystathionine beta-lyase	E
	CAC0256	Nitrogenase molybdenum-iron protein, alpha chain (nitrogenase component	K
	CAC0257	Nitrogenase molibdenum-iron protein, beta chain, gene nifK	K
Subsystem 937	CAC0253	Nitrogenase iron protein (nitrogenase component II) gene	K
	CAC0254	Nitrogen regulatory protein PII (nitrogen fixation nifHD)	E
	CAC2658	Glutamine synthetase type III	E
	CAC0256	Nitrogenase molybdenum-iron protein, alpha chain (nitrogenase component	K
	CAC0257	Nitrogenase molibdenum-iron protein, beta chain, gene nifK	K
Subsystem 938	CAC0253	Nitrogenase iron protein (nitrogenase component II) gene	K
	CAC0254	Nitrogen regulatory protein PII (nitrogen fixation nifHD)	E
	CAC1652	Aspartate ammonia-lyase	K
	CAC0256	Nitrogenase molybdenum-iron protein, alpha chain (nitrogenase component	K
	CAC0257	Nitrogenase molibdenum-iron protein, beta chain, gene nifK	K
Subsystem 939	CAC0253	Nitrogenase iron protein (nitrogenase component II) gene	K
	CAC0254	Nitrogen regulatory protein PII (nitrogen fixation nifHD)	E
	CAC0094	Ferredoxin-nitrite reductase	E
	CAC0256	Nitrogenase molybdenum-iron protein, alpha chain (nitrogenase component	K
	CAC0257	Nitrogenase molibdenum-iron protein, beta chain, gene nifK	K
Subsystem 940	CAC0253	Nitrogenase iron protein (nitrogenase component II) gene	K
	CAC0254	Nitrogen regulatory protein PII (nitrogen fixation nifHD)	E
	CAC1714	L-asparaginase	E
	CAC0256	Nitrogenase molybdenum-iron protein, alpha chain (nitrogenase component	K
	CAC0257	Nitrogenase molibdenum-iron protein, beta chain, gene nifK	K
Subsystem 941	CAC0253	Nitrogenase iron protein (nitrogenase component II) gene	K
	CAC0254	Nitrogen regulatory protein PII (nitrogen fixation nifHD)	E
	CAC0274	Aspartate ammonia-lyase (aspartase) gene ansB(aspA)	K
	CAC0256	Nitrogenase molybdenum-iron protein, alpha chain (nitrogenase component	K
	CAC0257	Nitrogenase molibdenum-iron protein, beta chain, gene nifK	K
Subsystem 967	CAC0253	Nitrogenase iron protein (nitrogenase component II) gene	K
	CAC2653	Aspartate carbamoyltransferase regulatory subunit	E
	CAC1652	Aspartate ammonia-lyase	K
	CAC0274	Aspartate ammonia-lyase (aspartase) gene ansB(aspA)	K
	CAC1714	L-asparaginase	E
Subsystem 977	CAC0256	Nitrogenase molybdenum-iron protein, alpha chain (nitrogenase component	K
	CAC2653	Aspartate carbamoyltransferase regulatory subunit	E
	CAC0274	Aspartate ammonia-lyase (aspartase) gene ansB(aspA)	K
	CAC1652	Aspartate ammonia-lyase	K
	CAC1714	L-asparaginase	E
Subsystem 995	CAC0257	Nitrogenase molibdenum-iron protein, beta chain, gene nifK	K
	CAC2653	Aspartate carbamoyltransferase regulatory subunit	E
	CAC1714	L-asparaginase	E
	CAC1652	Aspartate ammonia-lyase	K
	CAC0274	Aspartate ammonia-lyase (aspartase) gene ansB(aspA)	K
Subsystem 1014	CAC2390	N-acetyl-gamma-glutamyl-phosphate reductase	K
	CAC0316	Ornithine carbomoyltransferase	K
	CAC2644	Carbamoylphosphate synthase large subunit	E
	CAC2653	Aspartate carbamoyltransferase regulatory subunit	E
	CAC0973	Argininosuccinate synthase	E
Subsystem 1106	CAC2458	2-oxoacid ferredoxin oxidoreductase, beta subunit	K
	CAC2653	Aspartate carbamoyltransferase regulatory subunit	E
	CAC1001	Aspartate aminotransferase	K
	CAC1819	Aspartate Aminotransferase	K
	CAC2832	PLP-dependent aminotransferase	K
Subsystem 1172	CAC2459	2-oxoacid:ferredoxin oxidoreductase, alpha subunit	K
	CAC2653	Aspartate carbamoyltransferase regulatory subunit	E
	CAC1001	Aspartate aminotransferase	K
	CAC2832	PLP-dependent aminotransferase	K
	CAC1819	Aspartate Aminotransferase	K
Subsystem 1189	CAC3576	Dioxygenase related to 2-nitropropane dioxygenase	K
	CAC3579	Transcriptional regulator, MarR/EmrR family	E
	CAC3572	Biotin carboxyl carrier protein of acetyl-CoA carboxylase	E
	CAC3577	Acyl Carrier Protein, ACP	E
	CAC3578	3-oxoacyl-[acyl-carrier-protein] synthase III	K
	CAC3575	Malonyl CoA-acyl carrier protein transacylase	E
Subsystem 1190	CAC3576	Dioxygenase related to 2-nitropropane dioxygenase	K
	CAC3579	Transcriptional regulator, MarR/EmrR family	E
	CAC3574	3-ketoacyl-acyl carrier protein reductase	E
	CAC3577	Acyl Carrier Protein, ACP	E
	CAC3578	3-oxoacyl-[acyl-carrier-protein] synthase III	K
	CAC3575	Malonyl CoA-acyl carrier protein transacylase	E
Subsystem 1191	CAC3576	Dioxygenase related to 2-nitropropane dioxygenase	K
	CAC3579	Transcriptional regulator, MarR/EmrR family	E
	CAC3571	Hydroxymyristoyl-(acyl carrier protein) dehydratase	K
	CAC3577	Acyl Carrier Protein, ACP	E
	CAC3578	3-oxoacyl-[acyl-carrier-protein] synthase III	K
	CAC3575	Malonyl CoA-acyl carrier protein transacylase	E
Subsystem 1192	CAC3576	Dioxygenase related to 2-nitropropane dioxygenase	K
	CAC3579	Transcriptional regulator, MarR/EmrR family	E
	CAC3573	3-oxoacyl-(acyl-carrier-protein) synthase I	K
	CAC3577	Acyl Carrier Protein, ACP	E
	CAC3578	3-oxoacyl-[acyl-carrier-protein] synthase III	K
	CAC3575	Malonyl CoA-acyl carrier protein transacylase	E
Subsystem 1284	CAC0893	Prephenate dehydrogenase	K
	CAC2653	Aspartate carbamoyltransferase regulatory subunit	E
	CAC2832	PLP-dependent aminotransferase	K
	CAC1001	Aspartate aminotransferase	K
	CAC1819	Aspartate Aminotransferase	K
Subsystem 1979	CAC0737	NADP-specific glutamate dehydrogenase	K
	CAC2653	Aspartate carbamoyltransferase regulatory subunit	E
	CAC2243	N-terminal domain of asparagine synthase	K
	CAC1819	Aspartate Aminotransferase	K
	CAC1001	Aspartate aminotransferase	K
	CAC2832	PLP-dependent aminotransferase	K
Subsystem 1995	CAC1024	Aspartate oxidase	K
	CAC3200	Predicted transcriptional regulator, homolog of Bvg accessory	E
	CAC2916	Aspartate 1-decarboxylase	K
	CAC2915	Pantoate--beta-alanine ligase	E
	CAC1023	Nicotinate-nucleotide pyrophosphorylase	K
Subsystem 2007	CAC1024	Aspartate oxidase	K
	CAC0316	Ornithine carbomoyltransferase	K
	CAC2654	Aspartate carbamoyltransferase catalytic subunit	E
	CAC0973	Argininosuccinate synthase	E
	CAC2653	Aspartate carbamoyltransferase regulatory subunit	E
Subsystem 2008	CAC1024	Aspartate oxidase	K
	CAC2644	Carbamoylphosphate synthase large subunit	E
	CAC2653	Aspartate carbamoyltransferase regulatory subunit	E
	CAC2654	Aspartate carbamoyltransferase catalytic subunit	E
	CAC0973	Argininosuccinate synthase	E
Subsystem 2009	CAC1024	Aspartate oxidase	K
	CAC2645	Carbamoylphosphate synthase small subunit	E
	CAC0973	Argininosuccinate synthase	E
	CAC2653	Aspartate carbamoyltransferase regulatory subunit	E
	CAC2654	Aspartate carbamoyltransferase catalytic subunit	E
Subsystem 2030	CAC1024	Aspartate oxidase	K
	CAC0566	Malate dehydrogenase	E
	CAC2653	Aspartate carbamoyltransferase regulatory subunit	E
	CAC2832	PLP-dependent aminotransferase	K
	CAC1819	Aspartate Aminotransferase	K
	CAC1001	Aspartate aminotransferase	K
Subsystem 2045	CAC1024	Aspartate oxidase	K
	CAC2660	Pyruvate carboxylase, PYKA	E
	CAC2653	Aspartate carbamoyltransferase regulatory subunit	E
	CAC2832	PLP-dependent aminotransferase	K
	CAC1001	Aspartate aminotransferase	K
	CAC1819	Aspartate Aminotransferase	K
Subsystem 2057	CAC1024	Aspartate oxidase	K
	CAC2243	N-terminal domain of asparagine synthase	K
	CAC1714	L-asparaginase	E
	CAC2832	PLP-dependent aminotransferase	K
	CAC1001	Aspartate aminotransferase	K
	CAC1819	Aspartate Aminotransferase	K
	CAC2916	Aspartate 1-decarboxylase	K
	CAC0973	Argininosuccinate synthase	E
	CAC0274	Aspartate ammonia-lyase (aspartase) gene ansB(aspA)	K
	CAC2979	Aspartyl-tRNA synthetase	E
	CAC3564	Aspartyl/asparaginyl-tRNA synthetase	E
	CAC1810	Aspartokinase	E
	CAC2269	Aspartyl-tRNA synthetase	E
	CAC0278	Aspartate kinase	E
	CAC1652	Aspartate ammonia-lyase	K
	CAC2654	Aspartate carbamoyltransferase catalytic subunit	E
	CAC2653	Aspartate carbamoyltransferase regulatory subunit	E
	CAC3593	Adenylosuccinate synthase	E
Subsystem 2799	CAC2914	Ketopantoate hydroxymethyltransferase	K
	CAC2927	Dihydroneopterin aldolase fused to 7,8-dihydro-6-hydroxymethylpterin-pyrophosphokinase	K
	CAC3200	Predicted transcriptional regulator, homolog of Bvg accessory	E
	CAC2916	Aspartate 1-decarboxylase	K
	CAC2915	Pantoate--beta-alanine ligase	E
Subsystem 2800	CAC2914	Ketopantoate hydroxymethyltransferase	K
	CAC2915	Pantoate--beta-alanine ligase	E
	CAC3200	Predicted transcriptional regulator, homolog of Bvg accessory	E
	CAC1023	Nicotinate-nucleotide pyrophosphorylase	K
	CAC2916	Aspartate 1-decarboxylase	K
Subsystem 2801	CAC2914	Ketopantoate hydroxymethyltransferase	K
	CAC3200	Predicted transcriptional regulator, homolog of Bvg accessory	E
	CAC1720	Flavoprotein involved in panthothenate metabolism, YLOI B.subtilis	K
Subsystem 2806	CAC0316	Ornithine carbomoyltransferase	K
	CAC0519	Dihydroorotase	E
	CAC2653	Aspartate carbamoyltransferase regulatory subunit	E
	CAC2644	Carbamoylphosphate synthase large subunit	E
	CAC2645	Carbamoylphosphate synthase small subunit	E
	CAC2654	Aspartate carbamoyltransferase catalytic subunit	E
Subsystem 2807	CAC0316	Ornithine carbomoyltransferase	K
	CAC2650	Dihydroorotate dehydrogenase	E
	CAC2653	Aspartate carbamoyltransferase regulatory subunit	E
	CAC2644	Carbamoylphosphate synthase large subunit	E
	CAC2645	Carbamoylphosphate synthase small subunit	E
	CAC2654	Aspartate carbamoyltransferase catalytic subunit	E
Subsystem 2808	CAC0316	Ornithine carbomoyltransferase	K
	CAC2651	Dihydroorotate dehydrogenase electron transfer subunit	E
	CAC2653	Aspartate carbamoyltransferase regulatory subunit	E
	CAC2644	Carbamoylphosphate synthase large subunit	E
	CAC2645	Carbamoylphosphate synthase small subunit	E
	CAC2654	Aspartate carbamoyltransferase catalytic subunit	E
Subsystem 2815	CAC0316	Ornithine carbomoyltransferase	K
	CAC0974	Argininosuccinate lyase	E
	CAC2644	Carbamoylphosphate synthase large subunit	E
	CAC2645	Carbamoylphosphate synthase small subunit	E
	CAC2653	Aspartate carbamoyltransferase regulatory subunit	E
	CAC0973	Argininosuccinate synthase	E
Subsystem 2818	CAC0316	Ornithine carbomoyltransferase	K
	CAC0974	Argininosuccinate lyase	E
	CAC1652	Aspartate ammonia-lyase	K
	CAC2653	Aspartate carbamoyltransferase regulatory subunit	E
	CAC0973	Argininosuccinate synthase	E
Subsystem 2821	CAC0316	Ornithine carbomoyltransferase	K
	CAC0974	Argininosuccinate lyase	E
	CAC1714	L-asparaginase	E
	CAC2653	Aspartate carbamoyltransferase regulatory subunit	E
	CAC0973	Argininosuccinate synthase	E
Subsystem 2822	CAC0316	Ornithine carbomoyltransferase	K
	CAC0974	Argininosuccinate lyase	E
	CAC0274	Aspartate ammonia-lyase (aspartase) gene ansB(aspA)	K
	CAC2653	Aspartate carbamoyltransferase regulatory subunit	E
	CAC0973	Argininosuccinate synthase	E
Subsystem 2824	CAC0316	Ornithine carbomoyltransferase	K
	CAC2645	Carbamoylphosphate synthase small subunit	E
	CAC2644	Carbamoylphosphate synthase large subunit	E
	CAC2653	Aspartate carbamoyltransferase regulatory subunit	E
	CAC0973	Argininosuccinate synthase	E
	CAC2654	Aspartate carbamoyltransferase catalytic subunit	E
Subsystem 2831	CAC0316	Ornithine carbomoyltransferase	K
	CAC2391	Ornithine acetyltransferase	K
	CAC2653	Aspartate carbamoyltransferase regulatory subunit	E
	CAC1001	Aspartate aminotransferase	K
	CAC0973	Argininosuccinate synthase	E
Subsystem 2832	CAC0316	Ornithine carbomoyltransferase	K
	CAC2391	Ornithine acetyltransferase	K
	CAC2653	Aspartate carbamoyltransferase regulatory subunit	E
	CAC2832	PLP-dependent aminotransferase	K
	CAC0973	Argininosuccinate synthase	E
Subsystem 2833	CAC0316	Ornithine carbomoyltransferase	K
	CAC2391	Ornithine acetyltransferase	K
	CAC2653	Aspartate carbamoyltransferase regulatory subunit	E
	CAC1819	Aspartate Aminotransferase	K
	CAC0973	Argininosuccinate synthase	E
Subsystem 2834	CAC0316	Ornithine carbomoyltransferase	K
	CAC1714	L-asparaginase	E
	CAC0973	Argininosuccinate synthase	E
	CAC2654	Aspartate carbamoyltransferase catalytic subunit	E
	CAC2653	Aspartate carbamoyltransferase regulatory subunit	E
Subsystem 2835	CAC0316	Ornithine carbomoyltransferase	K
	CAC1001	Aspartate aminotransferase	K
	CAC0973	Argininosuccinate synthase	E
	CAC2654	Aspartate carbamoyltransferase catalytic subunit	E
	CAC2653	Aspartate carbamoyltransferase regulatory subunit	E
Subsystem 2836	CAC0316	Ornithine carbomoyltransferase	K
	CAC1819	Aspartate Aminotransferase	K
	CAC0973	Argininosuccinate synthase	E
	CAC2654	Aspartate carbamoyltransferase catalytic subunit	E
	CAC2653	Aspartate carbamoyltransferase regulatory subunit	E
Subsystem 2837	CAC0316	Ornithine carbomoyltransferase	K
	CAC2832	PLP-dependent aminotransferase	K
	CAC0973	Argininosuccinate synthase	E
	CAC2654	Aspartate carbamoyltransferase catalytic subunit	E
	CAC2653	Aspartate carbamoyltransferase regulatory subunit	E
Subsystem 2838	CAC0316	Ornithine carbomoyltransferase	K
	CAC3593	Adenylosuccinate synthase	E
	CAC0973	Argininosuccinate synthase	E
	CAC2654	Aspartate carbamoyltransferase catalytic subunit	E
	CAC2653	Aspartate carbamoyltransferase regulatory subunit	E
Subsystem 2839	CAC0316	Ornithine carbomoyltransferase	K
	CAC1652	Aspartate ammonia-lyase	K
	CAC0973	Argininosuccinate synthase	E
	CAC2654	Aspartate carbamoyltransferase catalytic subunit	E
	CAC2653	Aspartate carbamoyltransferase regulatory subunit	E
Subsystem 2840	CAC0316	Ornithine carbomoyltransferase	K
	CAC1810	Aspartokinase	E
	CAC0973	Argininosuccinate synthase	E
	CAC2654	Aspartate carbamoyltransferase catalytic subunit	E
	CAC2653	Aspartate carbamoyltransferase regulatory subunit	E
Subsystem 2841	CAC0316	Ornithine carbomoyltransferase	K
	CAC2979	Aspartyl-tRNA synthetase	E
	CAC0973	Argininosuccinate synthase	E
	CAC2654	Aspartate carbamoyltransferase catalytic subunit	E
	CAC2653	Aspartate carbamoyltransferase regulatory subunit	E
Subsystem 2842	CAC0316	Ornithine carbomoyltransferase	K
	CAC0274	Aspartate ammonia-lyase (aspartase) gene ansB(aspA)	K
	CAC0973	Argininosuccinate synthase	E
	CAC2654	Aspartate carbamoyltransferase catalytic subunit	E
	CAC2653	Aspartate carbamoyltransferase regulatory subunit	E
Subsystem 2843	CAC0316	Ornithine carbomoyltransferase	K
	CAC2916	Aspartate 1-decarboxylase	K
	CAC0973	Argininosuccinate synthase	E
	CAC2654	Aspartate carbamoyltransferase catalytic subunit	E
	CAC2653	Aspartate carbamoyltransferase regulatory subunit	E
Subsystem 2844	CAC0316	Ornithine carbomoyltransferase	K
	CAC3564	Aspartyl/asparaginyl-tRNA synthetase	E
	CAC0973	Argininosuccinate synthase	E
	CAC2654	Aspartate carbamoyltransferase catalytic subunit	E
	CAC2653	Aspartate carbamoyltransferase regulatory subunit	E
Subsystem 2845	CAC0316	Ornithine carbomoyltransferase	K
	CAC2269	Aspartyl-tRNA synthetase	E
	CAC0973	Argininosuccinate synthase	E
	CAC2654	Aspartate carbamoyltransferase catalytic subunit	E
	CAC2653	Aspartate carbamoyltransferase regulatory subunit	E
Subsystem 2846	CAC0316	Ornithine carbomoyltransferase	K
	CAC0278	Aspartate kinase	E
	CAC0973	Argininosuccinate synthase	E
	CAC2654	Aspartate carbamoyltransferase catalytic subunit	E
	CAC2653	Aspartate carbamoyltransferase regulatory subunit	E
Subsystem 2847	CAC0316	Ornithine carbomoyltransferase	K
	CAC2243	N-terminal domain of asparagine synthase	K
	CAC0973	Argininosuccinate synthase	E
	CAC2654	Aspartate carbamoyltransferase catalytic subunit	E
	CAC2653	Aspartate carbamoyltransferase regulatory subunit	E
Subsystem 2848	CAC0944	Transketolase	K
	CAC1349	Aldose-1-epimerase	E
	CAC2613	Transcriptional regulators of NagC/XylR family	K
	CAC1347	Transaldolase, TAL	E
	CAC1348	Transketolase, TKT	K
Subsystem 2849	CAC0944	Transketolase	K
	CAC3426	6-phospho-alpha-glucosidase	E
	CAC3425	PTS system, (possibly glucose-specific) IIBC component	E
	CAC2613	Transcriptional regulators of NagC/XylR family	K
	CAC0532	PTS system, arbutin-like IIBC component	E
	CAC2680	Glucose-6-phosphate isomerase	E
Subsystem 2886	CAC0944	Transketolase	K
	CAC1572	Fructose-1,6-bisphosphatase (YYDE B.subtils ortholog)	E
	CAC0711	Triosephosphate isomerase	E
	CAC1088	GlpX-like protein (Fructose-1,6-bisphosphatase related protein)	E
	CAC2613	Transcriptional regulators of NagC/XylR family	K
	CA_P0064	Fructose-bisphosphate aldolase class I	E
	CAC2680	Glucose-6-phosphate isomerase	E
	CAC0827	Fructose-bisphosphate aldolase	E
	CAC1348	Transketolase, TKT	K
Subsystem 2887	CAC0944	Transketolase	K
	CAC1572	Fructose-1,6-bisphosphatase (YYDE B.subtils ortholog)	E
	CAC0711	Triosephosphate isomerase	E
	CAC0517	6-phosphofructokinase	K
	CAC2613	Transcriptional regulators of NagC/XylR family	K
	CA_P0064	Fructose-bisphosphate aldolase class I	E
	CAC2680	Glucose-6-phosphate isomerase	E
	CAC0827	Fructose-bisphosphate aldolase	E
	CAC1348	Transketolase, TKT	K
Subsystem 2890	CAC0944	Transketolase	K
	CAC1572	Fructose-1,6-bisphosphatase (YYDE B.subtils ortholog)	E
	CAC0709	Glyceraldehyde 3-phosphate dehydrogenase, gene gapC	E
	CAC1088	GlpX-like protein (Fructose-1,6-bisphosphatase related protein)	E
	CAC2613	Transcriptional regulators of NagC/XylR family	K
	CA_P0064	Fructose-bisphosphate aldolase class I	E
	CAC2680	Glucose-6-phosphate isomerase	E
	CAC1348	Transketolase, TKT	K
	CAC0827	Fructose-bisphosphate aldolase	E
Subsystem 2893	CAC0944	Transketolase	K
	CAC1572	Fructose-1,6-bisphosphatase (YYDE B.subtils ortholog)	E
	CAC0709	Glyceraldehyde 3-phosphate dehydrogenase, gene gapC	E
	CAC0517	6-phosphofructokinase	K
	CAC2613	Transcriptional regulators of NagC/XylR family	K
	CA_P0064	Fructose-bisphosphate aldolase class I	E
	CAC2680	Glucose-6-phosphate isomerase	E
	CAC1348	Transketolase, TKT	K
	CAC0827	Fructose-bisphosphate aldolase	E
Subsystem 2894	CAC0944	Transketolase	K
	CAC1572	Fructose-1,6-bisphosphatase (YYDE B.subtils ortholog)	E
	CAC1088	GlpX-like protein (Fructose-1,6-bisphosphatase related protein)	E
	CAC2995	PTS system (Glucose-specific) component IIA	E
	CAC2613	Transcriptional regulators of NagC/XylR family	K
	CAC0827	Fructose-bisphosphate aldolase	E
	CAC2680	Glucose-6-phosphate isomerase	E
	CAC1348	Transketolase, TKT	K
	CA_P0064	Fructose-bisphosphate aldolase class I	E
Subsystem 2901	CAC0944	Transketolase	K
	CAC1572	Fructose-1,6-bisphosphatase (YYDE B.subtils ortholog)	E
	CAC1088	GlpX-like protein (Fructose-1,6-bisphosphatase related protein)	E
	CAC0570	PTS enzyme II, ABC component	E
	CAC2613	Transcriptional regulators of NagC/XylR family	K
	CAC0827	Fructose-bisphosphate aldolase	E
	CAC2680	Glucose-6-phosphate isomerase	E
	CAC1348	Transketolase, TKT	K
	CA_P0064	Fructose-bisphosphate aldolase class I	E
Subsystem 2908	CAC0944	Transketolase	K
	CAC1572	Fructose-1,6-bisphosphatase (YYDE B.subtils ortholog)	E
	CAC1088	GlpX-like protein (Fructose-1,6-bisphosphatase related protein)	E
	CAC3425	PTS system, (possibly glucose-specific) IIBC component	E
	CAC2613	Transcriptional regulators of NagC/XylR family	K
	CAC0827	Fructose-bisphosphate aldolase	E
	CAC2680	Glucose-6-phosphate isomerase	E
	CAC1348	Transketolase, TKT	K
	CA_P0064	Fructose-bisphosphate aldolase class I	E
Subsystem 2909	CAC0944	Transketolase	K
	CAC1572	Fructose-1,6-bisphosphatase (YYDE B.subtils ortholog)	E
	CAC1088	GlpX-like protein (Fructose-1,6-bisphosphatase related protein)	E
	CAC3427	PTS system, (possibly glucose-specific) IIA component	E
	CAC2613	Transcriptional regulators of NagC/XylR family	K
	CAC0827	Fructose-bisphosphate aldolase	E
	CAC2680	Glucose-6-phosphate isomerase	E
	CAC1348	Transketolase, TKT	K
	CA_P0064	Fructose-bisphosphate aldolase class I	E
Subsystem 2912	CAC0944	Transketolase	K
	CAC1572	Fructose-1,6-bisphosphatase (YYDE B.subtils ortholog)	E
	CAC1088	GlpX-like protein (Fructose-1,6-bisphosphatase related protein)	E
	CAC2613	Transcriptional regulators of NagC/XylR family	K
	CAC0532	PTS system, arbutin-like IIBC component	E
	CAC0827	Fructose-bisphosphate aldolase	E
	CAC2680	Glucose-6-phosphate isomerase	E
	CAC1348	Transketolase, TKT	K
	CA_P0064	Fructose-bisphosphate aldolase class I	E
Subsystem 2913	CAC0944	Transketolase	K
	CAC1572	Fructose-1,6-bisphosphatase (YYDE B.subtils ortholog)	E
	CAC1088	GlpX-like protein (Fructose-1,6-bisphosphatase related protein)	E
	CAC2613	Transcriptional regulators of NagC/XylR family	K
	CAC1545	Deoxyribose-phosphate aldolase	E
	CAC0827	Fructose-bisphosphate aldolase	E
	CAC2680	Glucose-6-phosphate isomerase	E
	CAC1348	Transketolase, TKT	K
	CA_P0064	Fructose-bisphosphate aldolase class I	E
Subsystem 2920	CAC0944	Transketolase	K
	CAC1572	Fructose-1,6-bisphosphatase (YYDE B.subtils ortholog)	E
	CAC0517	6-phosphofructokinase	K
	CAC2995	PTS system (Glucose-specific) component IIA	E
	CAC2613	Transcriptional regulators of NagC/XylR family	K
	CAC0827	Fructose-bisphosphate aldolase	E
	CAC2680	Glucose-6-phosphate isomerase	E
	CAC1348	Transketolase, TKT	K
	CA_P0064	Fructose-bisphosphate aldolase class I	E
Subsystem 2926	CAC0944	Transketolase	K
	CAC1572	Fructose-1,6-bisphosphatase (YYDE B.subtils ortholog)	E
	CAC0517	6-phosphofructokinase	K
	CAC1545	Deoxyribose-phosphate aldolase	E
	CAC2613	Transcriptional regulators of NagC/XylR family	K
	CAC0827	Fructose-bisphosphate aldolase	E
	CAC2680	Glucose-6-phosphate isomerase	E
	CAC1348	Transketolase, TKT	K
	CA_P0064	Fructose-bisphosphate aldolase class I	E
Subsystem 2927	CAC0944	Transketolase	K
	CAC1572	Fructose-1,6-bisphosphatase (YYDE B.subtils ortholog)	E
	CAC0517	6-phosphofructokinase	K
	CAC0532	PTS system, arbutin-like IIBC component	E
	CAC2613	Transcriptional regulators of NagC/XylR family	K
	CAC0827	Fructose-bisphosphate aldolase	E
	CAC2680	Glucose-6-phosphate isomerase	E
	CAC1348	Transketolase, TKT	K
	CA_P0064	Fructose-bisphosphate aldolase class I	E
Subsystem 2931	CAC0944	Transketolase	K
	CAC1572	Fructose-1,6-bisphosphatase (YYDE B.subtils ortholog)	E
	CAC0517	6-phosphofructokinase	K
	CAC2613	Transcriptional regulators of NagC/XylR family	K
	CAC3427	PTS system, (possibly glucose-specific) IIA component	E
	CAC0827	Fructose-bisphosphate aldolase	E
	CAC2680	Glucose-6-phosphate isomerase	E
	CAC1348	Transketolase, TKT	K
	CA_P0064	Fructose-bisphosphate aldolase class I	E
Subsystem 2932	CAC0944	Transketolase	K
	CAC1572	Fructose-1,6-bisphosphatase (YYDE B.subtils ortholog)	E
	CAC0517	6-phosphofructokinase	K
	CAC2613	Transcriptional regulators of NagC/XylR family	K
	CAC0570	PTS enzyme II, ABC component	E
	CAC0827	Fructose-bisphosphate aldolase	E
	CAC2680	Glucose-6-phosphate isomerase	E
	CAC1348	Transketolase, TKT	K
	CA_P0064	Fructose-bisphosphate aldolase class I	E
Subsystem 2933	CAC0944	Transketolase	K
	CAC1572	Fructose-1,6-bisphosphatase (YYDE B.subtils ortholog)	E
	CAC0517	6-phosphofructokinase	K
	CAC2613	Transcriptional regulators of NagC/XylR family	K
	CAC3425	PTS system, (possibly glucose-specific) IIBC component	E
	CAC0827	Fructose-bisphosphate aldolase	E
	CAC2680	Glucose-6-phosphate isomerase	E
	CAC1348	Transketolase, TKT	K
	CA_P0064	Fructose-bisphosphate aldolase class I	E
Subsystem 2939	CAC0944	Transketolase	K
	CAC1088	GlpX-like protein (Fructose-1,6-bisphosphatase related protein)	E
	CAC0517	6-phosphofructokinase	K
	CAC0711	Triosephosphate isomerase	E
	CAC2613	Transcriptional regulators of NagC/XylR family	K
	CA_P0064	Fructose-bisphosphate aldolase class I	E
	CAC0827	Fructose-bisphosphate aldolase	E
	CAC1348	Transketolase, TKT	K
	CAC2680	Glucose-6-phosphate isomerase	E
Subsystem 2940	CAC0944	Transketolase	K
	CAC1088	GlpX-like protein (Fructose-1,6-bisphosphatase related protein)	E
	CAC0517	6-phosphofructokinase	K
	CAC0709	Glyceraldehyde 3-phosphate dehydrogenase, gene gapC	E
	CAC2613	Transcriptional regulators of NagC/XylR family	K
	CA_P0064	Fructose-bisphosphate aldolase class I	E
	CAC0827	Fructose-bisphosphate aldolase	E
	CAC1348	Transketolase, TKT	K
	CAC2680	Glucose-6-phosphate isomerase	E
Subsystem 2947	CAC0944	Transketolase	K
	CAC1088	GlpX-like protein (Fructose-1,6-bisphosphatase related protein)	E
	CAC0517	6-phosphofructokinase	K
	CAC3425	PTS system, (possibly glucose-specific) IIBC component	E
	CAC2613	Transcriptional regulators of NagC/XylR family	K
	CA_P0064	Fructose-bisphosphate aldolase class I	E
	CAC0827	Fructose-bisphosphate aldolase	E
	CAC1348	Transketolase, TKT	K
	CAC2680	Glucose-6-phosphate isomerase	E
Subsystem 2948	CAC0944	Transketolase	K
	CAC1088	GlpX-like protein (Fructose-1,6-bisphosphatase related protein)	E
	CAC0517	6-phosphofructokinase	K
	CAC1545	Deoxyribose-phosphate aldolase	E
	CAC2613	Transcriptional regulators of NagC/XylR family	K
	CA_P0064	Fructose-bisphosphate aldolase class I	E
	CAC0827	Fructose-bisphosphate aldolase	E
	CAC1348	Transketolase, TKT	K
	CAC2680	Glucose-6-phosphate isomerase	E
Subsystem 2953	CAC0944	Transketolase	K
	CAC1088	GlpX-like protein (Fructose-1,6-bisphosphatase related protein)	E
	CAC0517	6-phosphofructokinase	K
	CAC2613	Transcriptional regulators of NagC/XylR family	K
	CAC2995	PTS system (Glucose-specific) component IIA	E
	CA_P0064	Fructose-bisphosphate aldolase class I	E
	CAC0827	Fructose-bisphosphate aldolase	E
	CAC1348	Transketolase, TKT	K
	CAC2680	Glucose-6-phosphate isomerase	E
Subsystem 2954	CAC0944	Transketolase	K
	CAC1088	GlpX-like protein (Fructose-1,6-bisphosphatase related protein)	E
	CAC0517	6-phosphofructokinase	K
	CAC2613	Transcriptional regulators of NagC/XylR family	K
	CAC3427	PTS system, (possibly glucose-specific) IIA component	E
	CA_P0064	Fructose-bisphosphate aldolase class I	E
	CAC0827	Fructose-bisphosphate aldolase	E
	CAC1348	Transketolase, TKT	K
	CAC2680	Glucose-6-phosphate isomerase	E
Subsystem 2955	CAC0944	Transketolase	K
	CAC1088	GlpX-like protein (Fructose-1,6-bisphosphatase related protein)	E
	CAC0517	6-phosphofructokinase	K
	CAC2613	Transcriptional regulators of NagC/XylR family	K
	CAC0532	PTS system, arbutin-like IIBC component	E
	CA_P0064	Fructose-bisphosphate aldolase class I	E
	CAC0827	Fructose-bisphosphate aldolase	E
	CAC1348	Transketolase, TKT	K
	CAC2680	Glucose-6-phosphate isomerase	E
Subsystem 2956	CAC0944	Transketolase	K
	CAC1088	GlpX-like protein (Fructose-1,6-bisphosphatase related protein)	E
	CAC0517	6-phosphofructokinase	K
	CAC2613	Transcriptional regulators of NagC/XylR family	K
	CAC0570	PTS enzyme II, ABC component	E
	CA_P0064	Fructose-bisphosphate aldolase class I	E
	CAC0827	Fructose-bisphosphate aldolase	E
	CAC1348	Transketolase, TKT	K
	CAC2680	Glucose-6-phosphate isomerase	E
Subsystem 2969	CAC0944	Transketolase	K
	CAC0517	6-phosphofructokinase	K
	CAC0709	Glyceraldehyde 3-phosphate dehydrogenase, gene gapC	E
	CAC2952	Tagatose-bisphosphate aldolase	E
	CAC2613	Transcriptional regulators of NagC/XylR family	K
	CAC1348	Transketolase, TKT	K
	CAC0827	Fructose-bisphosphate aldolase	E
	CAC2680	Glucose-6-phosphate isomerase	E
	CA_P0064	Fructose-bisphosphate aldolase class I	E
Subsystem 2975	CAC0944	Transketolase	K
	CAC0517	6-phosphofructokinase	K
	CAC0711	Triosephosphate isomerase	E
	CAC2952	Tagatose-bisphosphate aldolase	E
	CAC2613	Transcriptional regulators of NagC/XylR family	K
	CAC1348	Transketolase, TKT	K
	CAC0827	Fructose-bisphosphate aldolase	E
	CAC2680	Glucose-6-phosphate isomerase	E
	CA_P0064	Fructose-bisphosphate aldolase class I	E
Subsystem 2976	CAC0944	Transketolase	K
	CAC0517	6-phosphofructokinase	K
	CAC2952	Tagatose-bisphosphate aldolase	E
	CAC1348	Transketolase, TKT	K
	CAC2613	Transcriptional regulators of NagC/XylR family	K
	CAC0532	PTS system, arbutin-like IIBC component	E
	CAC0827	Fructose-bisphosphate aldolase	E
	CAC2680	Glucose-6-phosphate isomerase	E
	CA_P0064	Fructose-bisphosphate aldolase class I	E
Subsystem 2977	CAC0944	Transketolase	K
	CAC0517	6-phosphofructokinase	K
	CAC2952	Tagatose-bisphosphate aldolase	E
	CAC1348	Transketolase, TKT	K
	CAC2613	Transcriptional regulators of NagC/XylR family	K
	CAC3427	PTS system, (possibly glucose-specific) IIA component	E
	CAC0827	Fructose-bisphosphate aldolase	E
	CAC2680	Glucose-6-phosphate isomerase	E
	CA_P0064	Fructose-bisphosphate aldolase class I	E
Subsystem 2978	CAC0944	Transketolase	K
	CAC0517	6-phosphofructokinase	K
	CAC2952	Tagatose-bisphosphate aldolase	E
	CAC1348	Transketolase, TKT	K
	CAC2613	Transcriptional regulators of NagC/XylR family	K
	CAC2995	PTS system (Glucose-specific) component IIA	E
	CAC0827	Fructose-bisphosphate aldolase	E
	CAC2680	Glucose-6-phosphate isomerase	E
	CA_P0064	Fructose-bisphosphate aldolase class I	E
Subsystem 2979	CAC0944	Transketolase	K
	CAC0517	6-phosphofructokinase	K
	CAC2952	Tagatose-bisphosphate aldolase	E
	CAC1348	Transketolase, TKT	K
	CAC2613	Transcriptional regulators of NagC/XylR family	K
	CAC0570	PTS enzyme II, ABC component	E
	CAC0827	Fructose-bisphosphate aldolase	E
	CAC2680	Glucose-6-phosphate isomerase	E
	CA_P0064	Fructose-bisphosphate aldolase class I	E
Subsystem 2980	CAC0944	Transketolase	K
	CAC0517	6-phosphofructokinase	K
	CAC2952	Tagatose-bisphosphate aldolase	E
	CAC1348	Transketolase, TKT	K
	CAC2613	Transcriptional regulators of NagC/XylR family	K
	CAC3425	PTS system, (possibly glucose-specific) IIBC component	E
	CAC0827	Fructose-bisphosphate aldolase	E
	CAC2680	Glucose-6-phosphate isomerase	E
	CA_P0064	Fructose-bisphosphate aldolase class I	E
Subsystem 3054	CAC0944	Transketolase	K
	CAC2065	Phosphopentomutase	E
	CAC2613	Transcriptional regulators of NagC/XylR family	K
	CAC1545	Deoxyribose-phosphate aldolase	E
	CAC1348	Transketolase, TKT	K
Subsystem 3062	CAC0944	Transketolase	K
	CAC2952	Tagatose-bisphosphate aldolase	E
	CAC2973	2-keto-3-deoxy-6-phosphogluconate aldolase, eda/kdgA	K
	CAC0394	Deoxyphosphogluconate aldolase (gene kdgA)	K
	CAC0709	Glyceraldehyde 3-phosphate dehydrogenase, gene gapC	E
	CAC0570	PTS enzyme II, ABC component	E
	CAC0711	Triosephosphate isomerase	E
	CAC2995	PTS system (Glucose-specific) component IIA	E
	CAC3427	PTS system, (possibly glucose-specific) IIA component	E
	CAC2680	Glucose-6-phosphate isomerase	E
	CAC0827	Fructose-bisphosphate aldolase	E
	CAC2613	Transcriptional regulators of NagC/XylR family	K
	CA_P0064	Fructose-bisphosphate aldolase class I	E
Subsystem 3063	CAC0944	Transketolase	K
	CAC2952	Tagatose-bisphosphate aldolase	E
	CAC2973	2-keto-3-deoxy-6-phosphogluconate aldolase, eda/kdgA	K
	CAC0394	Deoxyphosphogluconate aldolase (gene kdgA)	K
	CAC0709	Glyceraldehyde 3-phosphate dehydrogenase, gene gapC	E
	CAC0570	PTS enzyme II, ABC component	E
	CAC0711	Triosephosphate isomerase	E
	CAC2995	PTS system (Glucose-specific) component IIA	E
	CAC0532	PTS system, arbutin-like IIBC component	E
	CAC2680	Glucose-6-phosphate isomerase	E
	CAC0827	Fructose-bisphosphate aldolase	E
	CAC2613	Transcriptional regulators of NagC/XylR family	K
	CA_P0064	Fructose-bisphosphate aldolase class I	E
Subsystem 3064	CAC0944	Transketolase	K
	CAC2952	Tagatose-bisphosphate aldolase	E
	CAC2973	2-keto-3-deoxy-6-phosphogluconate aldolase, eda/kdgA	K
	CAC0394	Deoxyphosphogluconate aldolase (gene kdgA)	K
	CAC0709	Glyceraldehyde 3-phosphate dehydrogenase, gene gapC	E
	CAC0570	PTS enzyme II, ABC component	E
	CAC0711	Triosephosphate isomerase	E
	CAC2995	PTS system (Glucose-specific) component IIA	E
	CAC3425	PTS system, (possibly glucose-specific) IIBC component	E
	CAC2680	Glucose-6-phosphate isomerase	E
	CAC0827	Fructose-bisphosphate aldolase	E
	CAC2613	Transcriptional regulators of NagC/XylR family	K
	CA_P0064	Fructose-bisphosphate aldolase class I	E
Subsystem 3065	CAC0944	Transketolase	K
	CAC2952	Tagatose-bisphosphate aldolase	E
	CAC2973	2-keto-3-deoxy-6-phosphogluconate aldolase, eda/kdgA	K
	CAC0394	Deoxyphosphogluconate aldolase (gene kdgA)	K
	CAC0709	Glyceraldehyde 3-phosphate dehydrogenase, gene gapC	E
	CAC0570	PTS enzyme II, ABC component	E
	CAC0711	Triosephosphate isomerase	E
	CAC3427	PTS system, (possibly glucose-specific) IIA component	E
	CAC3425	PTS system, (possibly glucose-specific) IIBC component	E
	CAC2680	Glucose-6-phosphate isomerase	E
	CAC0827	Fructose-bisphosphate aldolase	E
	CAC2613	Transcriptional regulators of NagC/XylR family	K
	CA_P0064	Fructose-bisphosphate aldolase class I	E
Subsystem 3066	CAC0944	Transketolase	K
	CAC2952	Tagatose-bisphosphate aldolase	E
	CAC2973	2-keto-3-deoxy-6-phosphogluconate aldolase, eda/kdgA	K
	CAC0394	Deoxyphosphogluconate aldolase (gene kdgA)	K
	CAC0709	Glyceraldehyde 3-phosphate dehydrogenase, gene gapC	E
	CAC0570	PTS enzyme II, ABC component	E
	CAC0711	Triosephosphate isomerase	E
	CAC3427	PTS system, (possibly glucose-specific) IIA component	E
	CAC0532	PTS system, arbutin-like IIBC component	E
	CAC2680	Glucose-6-phosphate isomerase	E
	CAC0827	Fructose-bisphosphate aldolase	E
	CAC2613	Transcriptional regulators of NagC/XylR family	K
	CA_P0064	Fructose-bisphosphate aldolase class I	E
Subsystem 3067	CAC0944	Transketolase	K
	CAC2952	Tagatose-bisphosphate aldolase	E
	CAC2973	2-keto-3-deoxy-6-phosphogluconate aldolase, eda/kdgA	K
	CAC0394	Deoxyphosphogluconate aldolase (gene kdgA)	K
	CAC0709	Glyceraldehyde 3-phosphate dehydrogenase, gene gapC	E
	CAC0570	PTS enzyme II, ABC component	E
	CAC0711	Triosephosphate isomerase	E
	CAC3425	PTS system, (possibly glucose-specific) IIBC component	E
	CAC0532	PTS system, arbutin-like IIBC component	E
	CAC2680	Glucose-6-phosphate isomerase	E
	CAC0827	Fructose-bisphosphate aldolase	E
	CAC2613	Transcriptional regulators of NagC/XylR family	K
	CA_P0064	Fructose-bisphosphate aldolase class I	E
Subsystem 3068	CAC0944	Transketolase	K
	CAC2952	Tagatose-bisphosphate aldolase	E
	CAC2973	2-keto-3-deoxy-6-phosphogluconate aldolase, eda/kdgA	K
	CAC0394	Deoxyphosphogluconate aldolase (gene kdgA)	K
	CAC0709	Glyceraldehyde 3-phosphate dehydrogenase, gene gapC	E
	CAC0532	PTS system, arbutin-like IIBC component	E
	CAC0711	Triosephosphate isomerase	E
	CAC3425	PTS system, (possibly glucose-specific) IIBC component	E
	CAC3427	PTS system, (possibly glucose-specific) IIA component	E
	CAC2680	Glucose-6-phosphate isomerase	E
	CAC0827	Fructose-bisphosphate aldolase	E
	CAC2613	Transcriptional regulators of NagC/XylR family	K
	CA_P0064	Fructose-bisphosphate aldolase class I	E
Subsystem 3069	CAC0944	Transketolase	K
	CAC2952	Tagatose-bisphosphate aldolase	E
	CAC2973	2-keto-3-deoxy-6-phosphogluconate aldolase, eda/kdgA	K
	CAC0394	Deoxyphosphogluconate aldolase (gene kdgA)	K
	CAC0709	Glyceraldehyde 3-phosphate dehydrogenase, gene gapC	E
	CAC0532	PTS system, arbutin-like IIBC component	E
	CAC0711	Triosephosphate isomerase	E
	CAC3425	PTS system, (possibly glucose-specific) IIBC component	E
	CAC2995	PTS system (Glucose-specific) component IIA	E
	CAC2680	Glucose-6-phosphate isomerase	E
	CAC0827	Fructose-bisphosphate aldolase	E
	CAC2613	Transcriptional regulators of NagC/XylR family	K
	CA_P0064	Fructose-bisphosphate aldolase class I	E
Subsystem 3070	CAC0944	Transketolase	K
	CAC2952	Tagatose-bisphosphate aldolase	E
	CAC2973	2-keto-3-deoxy-6-phosphogluconate aldolase, eda/kdgA	K
	CAC0394	Deoxyphosphogluconate aldolase (gene kdgA)	K
	CAC0709	Glyceraldehyde 3-phosphate dehydrogenase, gene gapC	E
	CAC0532	PTS system, arbutin-like IIBC component	E
	CAC0711	Triosephosphate isomerase	E
	CAC3427	PTS system, (possibly glucose-specific) IIA component	E
	CAC2995	PTS system (Glucose-specific) component IIA	E
	CAC2680	Glucose-6-phosphate isomerase	E
	CAC0827	Fructose-bisphosphate aldolase	E
	CAC2613	Transcriptional regulators of NagC/XylR family	K
	CA_P0064	Fructose-bisphosphate aldolase class I	E
Subsystem 3071	CAC0944	Transketolase	K
	CAC2952	Tagatose-bisphosphate aldolase	E
	CAC2973	2-keto-3-deoxy-6-phosphogluconate aldolase, eda/kdgA	K
	CAC0394	Deoxyphosphogluconate aldolase (gene kdgA)	K
	CAC0709	Glyceraldehyde 3-phosphate dehydrogenase, gene gapC	E
	CAC2995	PTS system (Glucose-specific) component IIA	E
	CAC0711	Triosephosphate isomerase	E
	CAC3427	PTS system, (possibly glucose-specific) IIA component	E
	CAC3425	PTS system, (possibly glucose-specific) IIBC component	E
	CAC2680	Glucose-6-phosphate isomerase	E
	CAC0827	Fructose-bisphosphate aldolase	E
	CAC2613	Transcriptional regulators of NagC/XylR family	K
	CA_P0064	Fructose-bisphosphate aldolase class I	E
Subsystem 3072	CAC0944	Transketolase	K
	CAC2952	Tagatose-bisphosphate aldolase	E
	CAC2973	2-keto-3-deoxy-6-phosphogluconate aldolase, eda/kdgA	K
	CAC0394	Deoxyphosphogluconate aldolase (gene kdgA)	K
	CAC2995	PTS system (Glucose-specific) component IIA	E
	CAC3425	PTS system, (possibly glucose-specific) IIBC component	E
	CAC0532	PTS system, arbutin-like IIBC component	E
	CAC2613	Transcriptional regulators of NagC/XylR family	K
	CA_P0064	Fructose-bisphosphate aldolase class I	E
	CAC2680	Glucose-6-phosphate isomerase	E
	CAC0827	Fructose-bisphosphate aldolase	E
	CAC3427	PTS system, (possibly glucose-specific) IIA component	E
	CAC0570	PTS enzyme II, ABC component	E
Subsystem 3073	CAC0944	Transketolase	K
	CAC2952	Tagatose-bisphosphate aldolase	E
	CAC2973	2-keto-3-deoxy-6-phosphogluconate aldolase, eda/kdgA	K
	CAC1545	Deoxyribose-phosphate aldolase	E
	CAC0711	Triosephosphate isomerase	E
	CAC3425	PTS system, (possibly glucose-specific) IIBC component	E
	CAC0709	Glyceraldehyde 3-phosphate dehydrogenase, gene gapC	E
	CAC3427	PTS system, (possibly glucose-specific) IIA component	E
	CAC0570	PTS enzyme II, ABC component	E
	CAC2680	Glucose-6-phosphate isomerase	E
	CAC0827	Fructose-bisphosphate aldolase	E
	CAC2613	Transcriptional regulators of NagC/XylR family	K
	CA_P0064	Fructose-bisphosphate aldolase class I	E
Subsystem 3074	CAC0944	Transketolase	K
	CAC2952	Tagatose-bisphosphate aldolase	E
	CAC2973	2-keto-3-deoxy-6-phosphogluconate aldolase, eda/kdgA	K
	CAC1545	Deoxyribose-phosphate aldolase	E
	CAC0711	Triosephosphate isomerase	E
	CAC3425	PTS system, (possibly glucose-specific) IIBC component	E
	CAC0709	Glyceraldehyde 3-phosphate dehydrogenase, gene gapC	E
	CAC3427	PTS system, (possibly glucose-specific) IIA component	E
	CAC0532	PTS system, arbutin-like IIBC component	E
	CAC2680	Glucose-6-phosphate isomerase	E
	CAC0827	Fructose-bisphosphate aldolase	E
	CAC2613	Transcriptional regulators of NagC/XylR family	K
	CA_P0064	Fructose-bisphosphate aldolase class I	E
Subsystem 3075	CAC0944	Transketolase	K
	CAC2952	Tagatose-bisphosphate aldolase	E
	CAC2973	2-keto-3-deoxy-6-phosphogluconate aldolase, eda/kdgA	K
	CAC1545	Deoxyribose-phosphate aldolase	E
	CAC0711	Triosephosphate isomerase	E
	CAC3425	PTS system, (possibly glucose-specific) IIBC component	E
	CAC0709	Glyceraldehyde 3-phosphate dehydrogenase, gene gapC	E
	CAC3427	PTS system, (possibly glucose-specific) IIA component	E
	CAC2995	PTS system (Glucose-specific) component IIA	E
	CAC2680	Glucose-6-phosphate isomerase	E
	CAC0827	Fructose-bisphosphate aldolase	E
	CAC2613	Transcriptional regulators of NagC/XylR family	K
	CA_P0064	Fructose-bisphosphate aldolase class I	E
Subsystem 3076	CAC0944	Transketolase	K
	CAC2952	Tagatose-bisphosphate aldolase	E
	CAC2973	2-keto-3-deoxy-6-phosphogluconate aldolase, eda/kdgA	K
	CAC1545	Deoxyribose-phosphate aldolase	E
	CAC0711	Triosephosphate isomerase	E
	CAC3425	PTS system, (possibly glucose-specific) IIBC component	E
	CAC0709	Glyceraldehyde 3-phosphate dehydrogenase, gene gapC	E
	CAC0570	PTS enzyme II, ABC component	E
	CAC2995	PTS system (Glucose-specific) component IIA	E
	CAC2680	Glucose-6-phosphate isomerase	E
	CAC0827	Fructose-bisphosphate aldolase	E
	CAC2613	Transcriptional regulators of NagC/XylR family	K
	CA_P0064	Fructose-bisphosphate aldolase class I	E
Subsystem 3077	CAC0944	Transketolase	K
	CAC2952	Tagatose-bisphosphate aldolase	E
	CAC2973	2-keto-3-deoxy-6-phosphogluconate aldolase, eda/kdgA	K
	CAC1545	Deoxyribose-phosphate aldolase	E
	CAC0711	Triosephosphate isomerase	E
	CAC3425	PTS system, (possibly glucose-specific) IIBC component	E
	CAC0709	Glyceraldehyde 3-phosphate dehydrogenase, gene gapC	E
	CAC0570	PTS enzyme II, ABC component	E
	CAC0532	PTS system, arbutin-like IIBC component	E
	CAC2680	Glucose-6-phosphate isomerase	E
	CAC0827	Fructose-bisphosphate aldolase	E
	CAC2613	Transcriptional regulators of NagC/XylR family	K
	CA_P0064	Fructose-bisphosphate aldolase class I	E
Subsystem 3078	CAC0944	Transketolase	K
	CAC2952	Tagatose-bisphosphate aldolase	E
	CAC2973	2-keto-3-deoxy-6-phosphogluconate aldolase, eda/kdgA	K
	CAC1545	Deoxyribose-phosphate aldolase	E
	CAC0711	Triosephosphate isomerase	E
	CAC3425	PTS system, (possibly glucose-specific) IIBC component	E
	CAC0709	Glyceraldehyde 3-phosphate dehydrogenase, gene gapC	E
	CAC2995	PTS system (Glucose-specific) component IIA	E
	CAC0532	PTS system, arbutin-like IIBC component	E
	CAC2680	Glucose-6-phosphate isomerase	E
	CAC0827	Fructose-bisphosphate aldolase	E
	CAC2613	Transcriptional regulators of NagC/XylR family	K
	CA_P0064	Fructose-bisphosphate aldolase class I	E
Subsystem 3079	CAC0944	Transketolase	K
	CAC2952	Tagatose-bisphosphate aldolase	E
	CAC2973	2-keto-3-deoxy-6-phosphogluconate aldolase, eda/kdgA	K
	CAC1545	Deoxyribose-phosphate aldolase	E
	CAC0711	Triosephosphate isomerase	E
	CAC0532	PTS system, arbutin-like IIBC component	E
	CAC0709	Glyceraldehyde 3-phosphate dehydrogenase, gene gapC	E
	CAC2995	PTS system (Glucose-specific) component IIA	E
	CAC0570	PTS enzyme II, ABC component	E
	CAC2680	Glucose-6-phosphate isomerase	E
	CAC0827	Fructose-bisphosphate aldolase	E
	CAC2613	Transcriptional regulators of NagC/XylR family	K
	CA_P0064	Fructose-bisphosphate aldolase class I	E
Subsystem 3080	CAC0944	Transketolase	K
	CAC2952	Tagatose-bisphosphate aldolase	E
	CAC2973	2-keto-3-deoxy-6-phosphogluconate aldolase, eda/kdgA	K
	CAC1545	Deoxyribose-phosphate aldolase	E
	CAC0711	Triosephosphate isomerase	E
	CAC0532	PTS system, arbutin-like IIBC component	E
	CAC0709	Glyceraldehyde 3-phosphate dehydrogenase, gene gapC	E
	CAC2995	PTS system (Glucose-specific) component IIA	E
	CAC3427	PTS system, (possibly glucose-specific) IIA component	E
	CAC2680	Glucose-6-phosphate isomerase	E
	CAC0827	Fructose-bisphosphate aldolase	E
	CAC2613	Transcriptional regulators of NagC/XylR family	K
	CA_P0064	Fructose-bisphosphate aldolase class I	E
Subsystem 3081	CAC0944	Transketolase	K
	CAC2952	Tagatose-bisphosphate aldolase	E
	CAC2973	2-keto-3-deoxy-6-phosphogluconate aldolase, eda/kdgA	K
	CAC1545	Deoxyribose-phosphate aldolase	E
	CAC0711	Triosephosphate isomerase	E
	CAC0532	PTS system, arbutin-like IIBC component	E
	CAC0709	Glyceraldehyde 3-phosphate dehydrogenase, gene gapC	E
	CAC0570	PTS enzyme II, ABC component	E
	CAC3427	PTS system, (possibly glucose-specific) IIA component	E
	CAC2680	Glucose-6-phosphate isomerase	E
	CAC0827	Fructose-bisphosphate aldolase	E
	CAC2613	Transcriptional regulators of NagC/XylR family	K
	CA_P0064	Fructose-bisphosphate aldolase class I	E
Subsystem 3082	CAC0944	Transketolase	K
	CAC2952	Tagatose-bisphosphate aldolase	E
	CAC2973	2-keto-3-deoxy-6-phosphogluconate aldolase, eda/kdgA	K
	CAC1545	Deoxyribose-phosphate aldolase	E
	CAC0711	Triosephosphate isomerase	E
	CAC3427	PTS system, (possibly glucose-specific) IIA component	E
	CAC0709	Glyceraldehyde 3-phosphate dehydrogenase, gene gapC	E
	CAC0570	PTS enzyme II, ABC component	E
	CAC2995	PTS system (Glucose-specific) component IIA	E
	CAC2680	Glucose-6-phosphate isomerase	E
	CAC0827	Fructose-bisphosphate aldolase	E
	CAC2613	Transcriptional regulators of NagC/XylR family	K
	CA_P0064	Fructose-bisphosphate aldolase class I	E
Subsystem 3083	CAC0944	Transketolase	K
	CAC2952	Tagatose-bisphosphate aldolase	E
	CAC2973	2-keto-3-deoxy-6-phosphogluconate aldolase, eda/kdgA	K
	CAC1545	Deoxyribose-phosphate aldolase	E
	CAC3427	PTS system, (possibly glucose-specific) IIA component	E
	CAC2995	PTS system (Glucose-specific) component IIA	E
	CAC0532	PTS system, arbutin-like IIBC component	E
	CAC2613	Transcriptional regulators of NagC/XylR family	K
	CA_P0064	Fructose-bisphosphate aldolase class I	E
	CAC2680	Glucose-6-phosphate isomerase	E
	CAC0827	Fructose-bisphosphate aldolase	E
	CAC0570	PTS enzyme II, ABC component	E
	CAC3425	PTS system, (possibly glucose-specific) IIBC component	E
Subsystem 3084	CAC0944	Transketolase	K
	CAC2952	Tagatose-bisphosphate aldolase	E
	CAC2973	2-keto-3-deoxy-6-phosphogluconate aldolase, eda/kdgA	K
	CAC1348	Transketolase, TKT	K
	CAC0709	Glyceraldehyde 3-phosphate dehydrogenase, gene gapC	E
	CAC2995	PTS system (Glucose-specific) component IIA	E
	CAC0711	Triosephosphate isomerase	E
	CAC0570	PTS enzyme II, ABC component	E
	CAC3425	PTS system, (possibly glucose-specific) IIBC component	E
	CAC2680	Glucose-6-phosphate isomerase	E
	CAC0827	Fructose-bisphosphate aldolase	E
	CAC2613	Transcriptional regulators of NagC/XylR family	K
	CA_P0064	Fructose-bisphosphate aldolase class I	E
Subsystem 3085	CAC0944	Transketolase	K
	CAC2952	Tagatose-bisphosphate aldolase	E
	CAC2973	2-keto-3-deoxy-6-phosphogluconate aldolase, eda/kdgA	K
	CAC1348	Transketolase, TKT	K
	CAC0709	Glyceraldehyde 3-phosphate dehydrogenase, gene gapC	E
	CAC2995	PTS system (Glucose-specific) component IIA	E
	CAC0711	Triosephosphate isomerase	E
	CAC0570	PTS enzyme II, ABC component	E
	CAC0532	PTS system, arbutin-like IIBC component	E
	CAC2680	Glucose-6-phosphate isomerase	E
	CAC0827	Fructose-bisphosphate aldolase	E
	CAC2613	Transcriptional regulators of NagC/XylR family	K
	CA_P0064	Fructose-bisphosphate aldolase class I	E
Subsystem 3086	CAC0944	Transketolase	K
	CAC2952	Tagatose-bisphosphate aldolase	E
	CAC2973	2-keto-3-deoxy-6-phosphogluconate aldolase, eda/kdgA	K
	CAC1348	Transketolase, TKT	K
	CAC0709	Glyceraldehyde 3-phosphate dehydrogenase, gene gapC	E
	CAC2995	PTS system (Glucose-specific) component IIA	E
	CAC0711	Triosephosphate isomerase	E
	CAC0570	PTS enzyme II, ABC component	E
	CAC3427	PTS system, (possibly glucose-specific) IIA component	E
	CAC2680	Glucose-6-phosphate isomerase	E
	CAC0827	Fructose-bisphosphate aldolase	E
	CAC2613	Transcriptional regulators of NagC/XylR family	K
	CA_P0064	Fructose-bisphosphate aldolase class I	E
Subsystem 3087	CAC0944	Transketolase	K
	CAC2952	Tagatose-bisphosphate aldolase	E
	CAC2973	2-keto-3-deoxy-6-phosphogluconate aldolase, eda/kdgA	K
	CAC1348	Transketolase, TKT	K
	CAC0709	Glyceraldehyde 3-phosphate dehydrogenase, gene gapC	E
	CAC2995	PTS system (Glucose-specific) component IIA	E
	CAC0711	Triosephosphate isomerase	E
	CAC3425	PTS system, (possibly glucose-specific) IIBC component	E
	CAC3427	PTS system, (possibly glucose-specific) IIA component	E
	CAC2680	Glucose-6-phosphate isomerase	E
	CAC0827	Fructose-bisphosphate aldolase	E
	CAC2613	Transcriptional regulators of NagC/XylR family	K
	CA_P0064	Fructose-bisphosphate aldolase class I	E
Subsystem 3088	CAC0944	Transketolase	K
	CAC2952	Tagatose-bisphosphate aldolase	E
	CAC2973	2-keto-3-deoxy-6-phosphogluconate aldolase, eda/kdgA	K
	CAC1348	Transketolase, TKT	K
	CAC0709	Glyceraldehyde 3-phosphate dehydrogenase, gene gapC	E
	CAC2995	PTS system (Glucose-specific) component IIA	E
	CAC0711	Triosephosphate isomerase	E
	CAC3425	PTS system, (possibly glucose-specific) IIBC component	E
	CAC0532	PTS system, arbutin-like IIBC component	E
	CAC2680	Glucose-6-phosphate isomerase	E
	CAC0827	Fructose-bisphosphate aldolase	E
	CAC2613	Transcriptional regulators of NagC/XylR family	K
	CA_P0064	Fructose-bisphosphate aldolase class I	E
Subsystem 3089	CAC0944	Transketolase	K
	CAC2952	Tagatose-bisphosphate aldolase	E
	CAC2973	2-keto-3-deoxy-6-phosphogluconate aldolase, eda/kdgA	K
	CAC1348	Transketolase, TKT	K
	CAC0709	Glyceraldehyde 3-phosphate dehydrogenase, gene gapC	E
	CAC2995	PTS system (Glucose-specific) component IIA	E
	CAC0711	Triosephosphate isomerase	E
	CAC3427	PTS system, (possibly glucose-specific) IIA component	E
	CAC0532	PTS system, arbutin-like IIBC component	E
	CAC2680	Glucose-6-phosphate isomerase	E
	CAC0827	Fructose-bisphosphate aldolase	E
	CAC2613	Transcriptional regulators of NagC/XylR family	K
	CA_P0064	Fructose-bisphosphate aldolase class I	E
Subsystem 3090	CAC0944	Transketolase	K
	CAC2952	Tagatose-bisphosphate aldolase	E
	CAC2973	2-keto-3-deoxy-6-phosphogluconate aldolase, eda/kdgA	K
	CAC1348	Transketolase, TKT	K
	CAC0709	Glyceraldehyde 3-phosphate dehydrogenase, gene gapC	E
	CAC0532	PTS system, arbutin-like IIBC component	E
	CAC0711	Triosephosphate isomerase	E
	CAC3427	PTS system, (possibly glucose-specific) IIA component	E
	CAC3425	PTS system, (possibly glucose-specific) IIBC component	E
	CAC2680	Glucose-6-phosphate isomerase	E
	CAC0827	Fructose-bisphosphate aldolase	E
	CAC2613	Transcriptional regulators of NagC/XylR family	K
	CA_P0064	Fructose-bisphosphate aldolase class I	E
Subsystem 3091	CAC0944	Transketolase	K
	CAC2952	Tagatose-bisphosphate aldolase	E
	CAC2973	2-keto-3-deoxy-6-phosphogluconate aldolase, eda/kdgA	K
	CAC1348	Transketolase, TKT	K
	CAC0709	Glyceraldehyde 3-phosphate dehydrogenase, gene gapC	E
	CAC0532	PTS system, arbutin-like IIBC component	E
	CAC0711	Triosephosphate isomerase	E
	CAC3427	PTS system, (possibly glucose-specific) IIA component	E
	CAC0570	PTS enzyme II, ABC component	E
	CAC2680	Glucose-6-phosphate isomerase	E
	CAC0827	Fructose-bisphosphate aldolase	E
	CAC2613	Transcriptional regulators of NagC/XylR family	K
	CA_P0064	Fructose-bisphosphate aldolase class I	E
Subsystem 3092	CAC0944	Transketolase	K
	CAC2952	Tagatose-bisphosphate aldolase	E
	CAC2973	2-keto-3-deoxy-6-phosphogluconate aldolase, eda/kdgA	K
	CAC1348	Transketolase, TKT	K
	CAC0709	Glyceraldehyde 3-phosphate dehydrogenase, gene gapC	E
	CAC0532	PTS system, arbutin-like IIBC component	E
	CAC0711	Triosephosphate isomerase	E
	CAC3425	PTS system, (possibly glucose-specific) IIBC component	E
	CAC0570	PTS enzyme II, ABC component	E
	CAC2680	Glucose-6-phosphate isomerase	E
	CAC0827	Fructose-bisphosphate aldolase	E
	CAC2613	Transcriptional regulators of NagC/XylR family	K
	CA_P0064	Fructose-bisphosphate aldolase class I	E
Subsystem 3093	CAC0944	Transketolase	K
	CAC2952	Tagatose-bisphosphate aldolase	E
	CAC2973	2-keto-3-deoxy-6-phosphogluconate aldolase, eda/kdgA	K
	CAC1348	Transketolase, TKT	K
	CAC0709	Glyceraldehyde 3-phosphate dehydrogenase, gene gapC	E
	CAC0570	PTS enzyme II, ABC component	E
	CAC0711	Triosephosphate isomerase	E
	CAC3425	PTS system, (possibly glucose-specific) IIBC component	E
	CAC3427	PTS system, (possibly glucose-specific) IIA component	E
	CAC2680	Glucose-6-phosphate isomerase	E
	CAC0827	Fructose-bisphosphate aldolase	E
	CAC2613	Transcriptional regulators of NagC/XylR family	K
	CA_P0064	Fructose-bisphosphate aldolase class I	E
Subsystem 3094	CAC0944	Transketolase	K
	CAC2952	Tagatose-bisphosphate aldolase	E
	CAC2973	2-keto-3-deoxy-6-phosphogluconate aldolase, eda/kdgA	K
	CAC1348	Transketolase, TKT	K
	CAC0570	PTS enzyme II, ABC component	E
	CAC3427	PTS system, (possibly glucose-specific) IIA component	E
	CAC0532	PTS system, arbutin-like IIBC component	E
	CAC2613	Transcriptional regulators of NagC/XylR family	K
	CA_P0064	Fructose-bisphosphate aldolase class I	E
	CAC2680	Glucose-6-phosphate isomerase	E
	CAC0827	Fructose-bisphosphate aldolase	E
	CAC3425	PTS system, (possibly glucose-specific) IIBC component	E
	CAC2995	PTS system (Glucose-specific) component IIA	E
Subsystem 3095	CAC0944	Transketolase	K
	CAC2952	Tagatose-bisphosphate aldolase	E
	CAC0394	Deoxyphosphogluconate aldolase (gene kdgA)	K
	CAC1348	Transketolase, TKT	K
	CAC0711	Triosephosphate isomerase	E
	CAC3425	PTS system, (possibly glucose-specific) IIBC component	E
	CAC0709	Glyceraldehyde 3-phosphate dehydrogenase, gene gapC	E
	CAC0532	PTS system, arbutin-like IIBC component	E
	CAC3427	PTS system, (possibly glucose-specific) IIA component	E
	CAC2680	Glucose-6-phosphate isomerase	E
	CAC2613	Transcriptional regulators of NagC/XylR family	K
	CA_P0064	Fructose-bisphosphate aldolase class I	E
	CAC0827	Fructose-bisphosphate aldolase	E
Subsystem 3096	CAC0944	Transketolase	K
	CAC2952	Tagatose-bisphosphate aldolase	E
	CAC0394	Deoxyphosphogluconate aldolase (gene kdgA)	K
	CAC1348	Transketolase, TKT	K
	CAC0711	Triosephosphate isomerase	E
	CAC3425	PTS system, (possibly glucose-specific) IIBC component	E
	CAC0709	Glyceraldehyde 3-phosphate dehydrogenase, gene gapC	E
	CAC0532	PTS system, arbutin-like IIBC component	E
	CAC0570	PTS enzyme II, ABC component	E
	CAC2680	Glucose-6-phosphate isomerase	E
	CAC2613	Transcriptional regulators of NagC/XylR family	K
	CA_P0064	Fructose-bisphosphate aldolase class I	E
	CAC0827	Fructose-bisphosphate aldolase	E
Subsystem 3097	CAC0944	Transketolase	K
	CAC2952	Tagatose-bisphosphate aldolase	E
	CAC0394	Deoxyphosphogluconate aldolase (gene kdgA)	K
	CAC1348	Transketolase, TKT	K
	CAC0711	Triosephosphate isomerase	E
	CAC3425	PTS system, (possibly glucose-specific) IIBC component	E
	CAC0709	Glyceraldehyde 3-phosphate dehydrogenase, gene gapC	E
	CAC0532	PTS system, arbutin-like IIBC component	E
	CAC2995	PTS system (Glucose-specific) component IIA	E
	CAC2680	Glucose-6-phosphate isomerase	E
	CAC2613	Transcriptional regulators of NagC/XylR family	K
	CA_P0064	Fructose-bisphosphate aldolase class I	E
	CAC0827	Fructose-bisphosphate aldolase	E
Subsystem 3098	CAC0944	Transketolase	K
	CAC2952	Tagatose-bisphosphate aldolase	E
	CAC0394	Deoxyphosphogluconate aldolase (gene kdgA)	K
	CAC1348	Transketolase, TKT	K
	CAC0711	Triosephosphate isomerase	E
	CAC3425	PTS system, (possibly glucose-specific) IIBC component	E
	CAC0709	Glyceraldehyde 3-phosphate dehydrogenase, gene gapC	E
	CAC3427	PTS system, (possibly glucose-specific) IIA component	E
	CAC2995	PTS system (Glucose-specific) component IIA	E
	CAC2680	Glucose-6-phosphate isomerase	E
	CAC2613	Transcriptional regulators of NagC/XylR family	K
	CA_P0064	Fructose-bisphosphate aldolase class I	E
	CAC0827	Fructose-bisphosphate aldolase	E
Subsystem 3099	CAC0944	Transketolase	K
	CAC2952	Tagatose-bisphosphate aldolase	E
	CAC0394	Deoxyphosphogluconate aldolase (gene kdgA)	K
	CAC1348	Transketolase, TKT	K
	CAC0711	Triosephosphate isomerase	E
	CAC3425	PTS system, (possibly glucose-specific) IIBC component	E
	CAC0709	Glyceraldehyde 3-phosphate dehydrogenase, gene gapC	E
	CAC3427	PTS system, (possibly glucose-specific) IIA component	E
	CAC0570	PTS enzyme II, ABC component	E
	CAC2680	Glucose-6-phosphate isomerase	E
	CAC2613	Transcriptional regulators of NagC/XylR family	K
	CA_P0064	Fructose-bisphosphate aldolase class I	E
	CAC0827	Fructose-bisphosphate aldolase	E
Subsystem 3100	CAC0944	Transketolase	K
	CAC2952	Tagatose-bisphosphate aldolase	E
	CAC0394	Deoxyphosphogluconate aldolase (gene kdgA)	K
	CAC1348	Transketolase, TKT	K
	CAC0711	Triosephosphate isomerase	E
	CAC3425	PTS system, (possibly glucose-specific) IIBC component	E
	CAC0709	Glyceraldehyde 3-phosphate dehydrogenase, gene gapC	E
	CAC2995	PTS system (Glucose-specific) component IIA	E
	CAC0570	PTS enzyme II, ABC component	E
	CAC2680	Glucose-6-phosphate isomerase	E
	CAC2613	Transcriptional regulators of NagC/XylR family	K
	CA_P0064	Fructose-bisphosphate aldolase class I	E
	CAC0827	Fructose-bisphosphate aldolase	E
Subsystem 3101	CAC0944	Transketolase	K
	CAC2952	Tagatose-bisphosphate aldolase	E
	CAC0394	Deoxyphosphogluconate aldolase (gene kdgA)	K
	CAC1348	Transketolase, TKT	K
	CAC0711	Triosephosphate isomerase	E
	CAC0570	PTS enzyme II, ABC component	E
	CAC0709	Glyceraldehyde 3-phosphate dehydrogenase, gene gapC	E
	CAC2995	PTS system (Glucose-specific) component IIA	E
	CAC3427	PTS system, (possibly glucose-specific) IIA component	E
	CAC2680	Glucose-6-phosphate isomerase	E
	CAC2613	Transcriptional regulators of NagC/XylR family	K
	CA_P0064	Fructose-bisphosphate aldolase class I	E
	CAC0827	Fructose-bisphosphate aldolase	E
Subsystem 3102	CAC0944	Transketolase	K
	CAC2952	Tagatose-bisphosphate aldolase	E
	CAC0394	Deoxyphosphogluconate aldolase (gene kdgA)	K
	CAC1348	Transketolase, TKT	K
	CAC0711	Triosephosphate isomerase	E
	CAC0570	PTS enzyme II, ABC component	E
	CAC0709	Glyceraldehyde 3-phosphate dehydrogenase, gene gapC	E
	CAC2995	PTS system (Glucose-specific) component IIA	E
	CAC0532	PTS system, arbutin-like IIBC component	E
	CAC2680	Glucose-6-phosphate isomerase	E
	CAC2613	Transcriptional regulators of NagC/XylR family	K
	CA_P0064	Fructose-bisphosphate aldolase class I	E
	CAC0827	Fructose-bisphosphate aldolase	E
Subsystem 3103	CAC0944	Transketolase	K
	CAC2952	Tagatose-bisphosphate aldolase	E
	CAC0394	Deoxyphosphogluconate aldolase (gene kdgA)	K
	CAC1348	Transketolase, TKT	K
	CAC0711	Triosephosphate isomerase	E
	CAC0570	PTS enzyme II, ABC component	E
	CAC0709	Glyceraldehyde 3-phosphate dehydrogenase, gene gapC	E
	CAC3427	PTS system, (possibly glucose-specific) IIA component	E
	CAC0532	PTS system, arbutin-like IIBC component	E
	CAC2680	Glucose-6-phosphate isomerase	E
	CAC2613	Transcriptional regulators of NagC/XylR family	K
	CA_P0064	Fructose-bisphosphate aldolase class I	E
	CAC0827	Fructose-bisphosphate aldolase	E
Subsystem 3104	CAC0944	Transketolase	K
	CAC2952	Tagatose-bisphosphate aldolase	E
	CAC0394	Deoxyphosphogluconate aldolase (gene kdgA)	K
	CAC1348	Transketolase, TKT	K
	CAC0711	Triosephosphate isomerase	E
	CAC0532	PTS system, arbutin-like IIBC component	E
	CAC0709	Glyceraldehyde 3-phosphate dehydrogenase, gene gapC	E
	CAC3427	PTS system, (possibly glucose-specific) IIA component	E
	CAC2995	PTS system (Glucose-specific) component IIA	E
	CAC2680	Glucose-6-phosphate isomerase	E
	CAC2613	Transcriptional regulators of NagC/XylR family	K
	CA_P0064	Fructose-bisphosphate aldolase class I	E
	CAC0827	Fructose-bisphosphate aldolase	E
Subsystem 3105	CAC0944	Transketolase	K
	CAC2952	Tagatose-bisphosphate aldolase	E
	CAC0394	Deoxyphosphogluconate aldolase (gene kdgA)	K
	CAC1348	Transketolase, TKT	K
	CAC0532	PTS system, arbutin-like IIBC component	E
	CAC2995	PTS system (Glucose-specific) component IIA	E
	CAC0570	PTS enzyme II, ABC component	E
	CA_P0064	Fructose-bisphosphate aldolase class I	E
	CAC0827	Fructose-bisphosphate aldolase	E
	CAC2680	Glucose-6-phosphate isomerase	E
	CAC2613	Transcriptional regulators of NagC/XylR family	K
	CAC3427	PTS system, (possibly glucose-specific) IIA component	E
	CAC3425	PTS system, (possibly glucose-specific) IIBC component	E
Subsystem 3106	CAC0944	Transketolase	K
	CAC2952	Tagatose-bisphosphate aldolase	E
	CAC0394	Deoxyphosphogluconate aldolase (gene kdgA)	K
	CAC1545	Deoxyribose-phosphate aldolase	E
	CAC0709	Glyceraldehyde 3-phosphate dehydrogenase, gene gapC	E
	CAC2995	PTS system (Glucose-specific) component IIA	E
	CAC0711	Triosephosphate isomerase	E
	CAC3427	PTS system, (possibly glucose-specific) IIA component	E
	CAC3425	PTS system, (possibly glucose-specific) IIBC component	E
	CAC2680	Glucose-6-phosphate isomerase	E
	CAC2613	Transcriptional regulators of NagC/XylR family	K
	CA_P0064	Fructose-bisphosphate aldolase class I	E
	CAC0827	Fructose-bisphosphate aldolase	E
Subsystem 3107	CAC0944	Transketolase	K
	CAC2952	Tagatose-bisphosphate aldolase	E
	CAC0394	Deoxyphosphogluconate aldolase (gene kdgA)	K
	CAC1545	Deoxyribose-phosphate aldolase	E
	CAC0709	Glyceraldehyde 3-phosphate dehydrogenase, gene gapC	E
	CAC2995	PTS system (Glucose-specific) component IIA	E
	CAC0711	Triosephosphate isomerase	E
	CAC3427	PTS system, (possibly glucose-specific) IIA component	E
	CAC0570	PTS enzyme II, ABC component	E
	CAC2680	Glucose-6-phosphate isomerase	E
	CAC2613	Transcriptional regulators of NagC/XylR family	K
	CA_P0064	Fructose-bisphosphate aldolase class I	E
	CAC0827	Fructose-bisphosphate aldolase	E
Subsystem 3108	CAC0944	Transketolase	K
	CAC2952	Tagatose-bisphosphate aldolase	E
	CAC0394	Deoxyphosphogluconate aldolase (gene kdgA)	K
	CAC1545	Deoxyribose-phosphate aldolase	E
	CAC0709	Glyceraldehyde 3-phosphate dehydrogenase, gene gapC	E
	CAC2995	PTS system (Glucose-specific) component IIA	E
	CAC0711	Triosephosphate isomerase	E
	CAC3427	PTS system, (possibly glucose-specific) IIA component	E
	CAC0532	PTS system, arbutin-like IIBC component	E
	CAC2680	Glucose-6-phosphate isomerase	E
	CAC2613	Transcriptional regulators of NagC/XylR family	K
	CA_P0064	Fructose-bisphosphate aldolase class I	E
	CAC0827	Fructose-bisphosphate aldolase	E
Subsystem 3109	CAC0944	Transketolase	K
	CAC2952	Tagatose-bisphosphate aldolase	E
	CAC0394	Deoxyphosphogluconate aldolase (gene kdgA)	K
	CAC1545	Deoxyribose-phosphate aldolase	E
	CAC0709	Glyceraldehyde 3-phosphate dehydrogenase, gene gapC	E
	CAC2995	PTS system (Glucose-specific) component IIA	E
	CAC0711	Triosephosphate isomerase	E
	CAC3425	PTS system, (possibly glucose-specific) IIBC component	E
	CAC0532	PTS system, arbutin-like IIBC component	E
	CAC2680	Glucose-6-phosphate isomerase	E
	CAC2613	Transcriptional regulators of NagC/XylR family	K
	CA_P0064	Fructose-bisphosphate aldolase class I	E
	CAC0827	Fructose-bisphosphate aldolase	E
Subsystem 3110	CAC0944	Transketolase	K
	CAC2952	Tagatose-bisphosphate aldolase	E
	CAC0394	Deoxyphosphogluconate aldolase (gene kdgA)	K
	CAC1545	Deoxyribose-phosphate aldolase	E
	CAC0709	Glyceraldehyde 3-phosphate dehydrogenase, gene gapC	E
	CAC2995	PTS system (Glucose-specific) component IIA	E
	CAC0711	Triosephosphate isomerase	E
	CAC3425	PTS system, (possibly glucose-specific) IIBC component	E
	CAC0570	PTS enzyme II, ABC component	E
	CAC2680	Glucose-6-phosphate isomerase	E
	CAC2613	Transcriptional regulators of NagC/XylR family	K
	CA_P0064	Fructose-bisphosphate aldolase class I	E
	CAC0827	Fructose-bisphosphate aldolase	E
Subsystem 3111	CAC0944	Transketolase	K
	CAC2952	Tagatose-bisphosphate aldolase	E
	CAC0394	Deoxyphosphogluconate aldolase (gene kdgA)	K
	CAC1545	Deoxyribose-phosphate aldolase	E
	CAC0709	Glyceraldehyde 3-phosphate dehydrogenase, gene gapC	E
	CAC2995	PTS system (Glucose-specific) component IIA	E
	CAC0711	Triosephosphate isomerase	E
	CAC0532	PTS system, arbutin-like IIBC component	E
	CAC0570	PTS enzyme II, ABC component	E
	CAC2680	Glucose-6-phosphate isomerase	E
	CAC2613	Transcriptional regulators of NagC/XylR family	K
	CA_P0064	Fructose-bisphosphate aldolase class I	E
	CAC0827	Fructose-bisphosphate aldolase	E
Subsystem 3112	CAC0944	Transketolase	K
	CAC2952	Tagatose-bisphosphate aldolase	E
	CAC0394	Deoxyphosphogluconate aldolase (gene kdgA)	K
	CAC1545	Deoxyribose-phosphate aldolase	E
	CAC0709	Glyceraldehyde 3-phosphate dehydrogenase, gene gapC	E
	CAC0570	PTS enzyme II, ABC component	E
	CAC0711	Triosephosphate isomerase	E
	CAC0532	PTS system, arbutin-like IIBC component	E
	CAC3425	PTS system, (possibly glucose-specific) IIBC component	E
	CAC2680	Glucose-6-phosphate isomerase	E
	CAC2613	Transcriptional regulators of NagC/XylR family	K
	CA_P0064	Fructose-bisphosphate aldolase class I	E
	CAC0827	Fructose-bisphosphate aldolase	E
Subsystem 3113	CAC0944	Transketolase	K
	CAC2952	Tagatose-bisphosphate aldolase	E
	CAC0394	Deoxyphosphogluconate aldolase (gene kdgA)	K
	CAC1545	Deoxyribose-phosphate aldolase	E
	CAC0709	Glyceraldehyde 3-phosphate dehydrogenase, gene gapC	E
	CAC0570	PTS enzyme II, ABC component	E
	CAC0711	Triosephosphate isomerase	E
	CAC0532	PTS system, arbutin-like IIBC component	E
	CAC3427	PTS system, (possibly glucose-specific) IIA component	E
	CAC2680	Glucose-6-phosphate isomerase	E
	CAC2613	Transcriptional regulators of NagC/XylR family	K
	CA_P0064	Fructose-bisphosphate aldolase class I	E
	CAC0827	Fructose-bisphosphate aldolase	E
Subsystem 3114	CAC0944	Transketolase	K
	CAC2952	Tagatose-bisphosphate aldolase	E
	CAC0394	Deoxyphosphogluconate aldolase (gene kdgA)	K
	CAC1545	Deoxyribose-phosphate aldolase	E
	CAC0709	Glyceraldehyde 3-phosphate dehydrogenase, gene gapC	E
	CAC0570	PTS enzyme II, ABC component	E
	CAC0711	Triosephosphate isomerase	E
	CAC3425	PTS system, (possibly glucose-specific) IIBC component	E
	CAC3427	PTS system, (possibly glucose-specific) IIA component	E
	CAC2680	Glucose-6-phosphate isomerase	E
	CAC2613	Transcriptional regulators of NagC/XylR family	K
	CA_P0064	Fructose-bisphosphate aldolase class I	E
	CAC0827	Fructose-bisphosphate aldolase	E
Subsystem 3115	CAC0944	Transketolase	K
	CAC2952	Tagatose-bisphosphate aldolase	E
	CAC0394	Deoxyphosphogluconate aldolase (gene kdgA)	K
	CAC1545	Deoxyribose-phosphate aldolase	E
	CAC0709	Glyceraldehyde 3-phosphate dehydrogenase, gene gapC	E
	CAC3427	PTS system, (possibly glucose-specific) IIA component	E
	CAC0711	Triosephosphate isomerase	E
	CAC3425	PTS system, (possibly glucose-specific) IIBC component	E
	CAC0532	PTS system, arbutin-like IIBC component	E
	CAC2680	Glucose-6-phosphate isomerase	E
	CAC2613	Transcriptional regulators of NagC/XylR family	K
	CA_P0064	Fructose-bisphosphate aldolase class I	E
	CAC0827	Fructose-bisphosphate aldolase	E
Subsystem 3116	CAC0944	Transketolase	K
	CAC2952	Tagatose-bisphosphate aldolase	E
	CAC0394	Deoxyphosphogluconate aldolase (gene kdgA)	K
	CAC1545	Deoxyribose-phosphate aldolase	E
	CAC3427	PTS system, (possibly glucose-specific) IIA component	E
	CAC0532	PTS system, arbutin-like IIBC component	E
	CAC0570	PTS enzyme II, ABC component	E
	CA_P0064	Fructose-bisphosphate aldolase class I	E
	CAC0827	Fructose-bisphosphate aldolase	E
	CAC2680	Glucose-6-phosphate isomerase	E
	CAC2613	Transcriptional regulators of NagC/XylR family	K
	CAC3425	PTS system, (possibly glucose-specific) IIBC component	E
	CAC2995	PTS system (Glucose-specific) component IIA	E
Subsystem 3117	CAC0944	Transketolase	K
	CAC2952	Tagatose-bisphosphate aldolase	E
	CAC0711	Triosephosphate isomerase	E
	CAC3427	PTS system, (possibly glucose-specific) IIA component	E
	CAC0709	Glyceraldehyde 3-phosphate dehydrogenase, gene gapC	E
	CAC3425	PTS system, (possibly glucose-specific) IIBC component	E
	CAC0570	PTS enzyme II, ABC component	E
	CAC1545	Deoxyribose-phosphate aldolase	E
	CAC1348	Transketolase, TKT	K
	CAC2680	Glucose-6-phosphate isomerase	E
	CAC2613	Transcriptional regulators of NagC/XylR family	K
	CA_P0064	Fructose-bisphosphate aldolase class I	E
	CAC0827	Fructose-bisphosphate aldolase	E
Subsystem 3118	CAC0944	Transketolase	K
	CAC2952	Tagatose-bisphosphate aldolase	E
	CAC0711	Triosephosphate isomerase	E
	CAC3427	PTS system, (possibly glucose-specific) IIA component	E
	CAC0709	Glyceraldehyde 3-phosphate dehydrogenase, gene gapC	E
	CAC3425	PTS system, (possibly glucose-specific) IIBC component	E
	CAC2995	PTS system (Glucose-specific) component IIA	E
	CAC1545	Deoxyribose-phosphate aldolase	E
	CAC1348	Transketolase, TKT	K
	CAC2680	Glucose-6-phosphate isomerase	E
	CAC2613	Transcriptional regulators of NagC/XylR family	K
	CA_P0064	Fructose-bisphosphate aldolase class I	E
	CAC0827	Fructose-bisphosphate aldolase	E
Subsystem 3119	CAC0944	Transketolase	K
	CAC2952	Tagatose-bisphosphate aldolase	E
	CAC0711	Triosephosphate isomerase	E
	CAC3427	PTS system, (possibly glucose-specific) IIA component	E
	CAC0709	Glyceraldehyde 3-phosphate dehydrogenase, gene gapC	E
	CAC3425	PTS system, (possibly glucose-specific) IIBC component	E
	CAC0532	PTS system, arbutin-like IIBC component	E
	CAC1545	Deoxyribose-phosphate aldolase	E
	CAC1348	Transketolase, TKT	K
	CAC2680	Glucose-6-phosphate isomerase	E
	CAC2613	Transcriptional regulators of NagC/XylR family	K
	CA_P0064	Fructose-bisphosphate aldolase class I	E
	CAC0827	Fructose-bisphosphate aldolase	E
Subsystem 3120	CAC0944	Transketolase	K
	CAC2952	Tagatose-bisphosphate aldolase	E
	CAC0711	Triosephosphate isomerase	E
	CAC3427	PTS system, (possibly glucose-specific) IIA component	E
	CAC0709	Glyceraldehyde 3-phosphate dehydrogenase, gene gapC	E
	CAC0570	PTS enzyme II, ABC component	E
	CAC0532	PTS system, arbutin-like IIBC component	E
	CAC1545	Deoxyribose-phosphate aldolase	E
	CAC1348	Transketolase, TKT	K
	CAC2680	Glucose-6-phosphate isomerase	E
	CAC2613	Transcriptional regulators of NagC/XylR family	K
	CA_P0064	Fructose-bisphosphate aldolase class I	E
	CAC0827	Fructose-bisphosphate aldolase	E
Subsystem 3121	CAC0944	Transketolase	K
	CAC2952	Tagatose-bisphosphate aldolase	E
	CAC0711	Triosephosphate isomerase	E
	CAC3427	PTS system, (possibly glucose-specific) IIA component	E
	CAC0709	Glyceraldehyde 3-phosphate dehydrogenase, gene gapC	E
	CAC0570	PTS enzyme II, ABC component	E
	CAC2995	PTS system (Glucose-specific) component IIA	E
	CAC1545	Deoxyribose-phosphate aldolase	E
	CAC1348	Transketolase, TKT	K
	CAC2680	Glucose-6-phosphate isomerase	E
	CAC2613	Transcriptional regulators of NagC/XylR family	K
	CA_P0064	Fructose-bisphosphate aldolase class I	E
	CAC0827	Fructose-bisphosphate aldolase	E
Subsystem 3122	CAC0944	Transketolase	K
	CAC2952	Tagatose-bisphosphate aldolase	E
	CAC0711	Triosephosphate isomerase	E
	CAC3427	PTS system, (possibly glucose-specific) IIA component	E
	CAC0709	Glyceraldehyde 3-phosphate dehydrogenase, gene gapC	E
	CAC0532	PTS system, arbutin-like IIBC component	E
	CAC2995	PTS system (Glucose-specific) component IIA	E
	CAC1545	Deoxyribose-phosphate aldolase	E
	CAC1348	Transketolase, TKT	K
	CAC2680	Glucose-6-phosphate isomerase	E
	CAC2613	Transcriptional regulators of NagC/XylR family	K
	CA_P0064	Fructose-bisphosphate aldolase class I	E
	CAC0827	Fructose-bisphosphate aldolase	E
Subsystem 3123	CAC0944	Transketolase	K
	CAC2952	Tagatose-bisphosphate aldolase	E
	CAC0711	Triosephosphate isomerase	E
	CAC2995	PTS system (Glucose-specific) component IIA	E
	CAC0709	Glyceraldehyde 3-phosphate dehydrogenase, gene gapC	E
	CAC0532	PTS system, arbutin-like IIBC component	E
	CAC0570	PTS enzyme II, ABC component	E
	CAC1545	Deoxyribose-phosphate aldolase	E
	CAC1348	Transketolase, TKT	K
	CAC2680	Glucose-6-phosphate isomerase	E
	CAC2613	Transcriptional regulators of NagC/XylR family	K
	CA_P0064	Fructose-bisphosphate aldolase class I	E
	CAC0827	Fructose-bisphosphate aldolase	E
Subsystem 3124	CAC0944	Transketolase	K
	CAC2952	Tagatose-bisphosphate aldolase	E
	CAC0711	Triosephosphate isomerase	E
	CAC2995	PTS system (Glucose-specific) component IIA	E
	CAC0709	Glyceraldehyde 3-phosphate dehydrogenase, gene gapC	E
	CAC0532	PTS system, arbutin-like IIBC component	E
	CAC3425	PTS system, (possibly glucose-specific) IIBC component	E
	CAC1545	Deoxyribose-phosphate aldolase	E
	CAC1348	Transketolase, TKT	K
	CAC2680	Glucose-6-phosphate isomerase	E
	CAC2613	Transcriptional regulators of NagC/XylR family	K
	CA_P0064	Fructose-bisphosphate aldolase class I	E
	CAC0827	Fructose-bisphosphate aldolase	E
Subsystem 3125	CAC0944	Transketolase	K
	CAC2952	Tagatose-bisphosphate aldolase	E
	CAC0711	Triosephosphate isomerase	E
	CAC2995	PTS system (Glucose-specific) component IIA	E
	CAC0709	Glyceraldehyde 3-phosphate dehydrogenase, gene gapC	E
	CAC0570	PTS enzyme II, ABC component	E
	CAC3425	PTS system, (possibly glucose-specific) IIBC component	E
	CAC1545	Deoxyribose-phosphate aldolase	E
	CAC1348	Transketolase, TKT	K
	CAC2680	Glucose-6-phosphate isomerase	E
	CAC2613	Transcriptional regulators of NagC/XylR family	K
	CA_P0064	Fructose-bisphosphate aldolase class I	E
	CAC0827	Fructose-bisphosphate aldolase	E
Subsystem 3126	CAC0944	Transketolase	K
	CAC2952	Tagatose-bisphosphate aldolase	E
	CAC0711	Triosephosphate isomerase	E
	CAC3425	PTS system, (possibly glucose-specific) IIBC component	E
	CAC0709	Glyceraldehyde 3-phosphate dehydrogenase, gene gapC	E
	CAC0570	PTS enzyme II, ABC component	E
	CAC0532	PTS system, arbutin-like IIBC component	E
	CAC1545	Deoxyribose-phosphate aldolase	E
	CAC1348	Transketolase, TKT	K
	CAC2680	Glucose-6-phosphate isomerase	E
	CAC2613	Transcriptional regulators of NagC/XylR family	K
	CA_P0064	Fructose-bisphosphate aldolase class I	E
	CAC0827	Fructose-bisphosphate aldolase	E
Subsystem 3127	CAC0944	Transketolase	K
	CAC2952	Tagatose-bisphosphate aldolase	E
	CAC1545	Deoxyribose-phosphate aldolase	E
	CAC1348	Transketolase, TKT	K
	CAC2995	PTS system (Glucose-specific) component IIA	E
	CA_P0064	Fructose-bisphosphate aldolase class I	E
	CAC0827	Fructose-bisphosphate aldolase	E
	CAC3425	PTS system, (possibly glucose-specific) IIBC component	E
	CAC0532	PTS system, arbutin-like IIBC component	E
	CAC2680	Glucose-6-phosphate isomerase	E
	CAC2613	Transcriptional regulators of NagC/XylR family	K
	CAC0570	PTS enzyme II, ABC component	E
	CAC3427	PTS system, (possibly glucose-specific) IIA component	E
Subsystem 3129	CAC0944	Transketolase	K
	CAC0709	Glyceraldehyde 3-phosphate dehydrogenase, gene gapC	E
	CAC2973	2-keto-3-deoxy-6-phosphogluconate aldolase, eda/kdgA	K
	CAC0394	Deoxyphosphogluconate aldolase (gene kdgA)	K
	CAC1348	Transketolase, TKT	K
	CAC1545	Deoxyribose-phosphate aldolase	E
	CAC2995	PTS system (Glucose-specific) component IIA	E
	CAC0711	Triosephosphate isomerase	E
	CAC3425	PTS system, (possibly glucose-specific) IIBC component	E
	CAC0532	PTS system, arbutin-like IIBC component	E
	CAC2680	Glucose-6-phosphate isomerase	E
	CAC0827	Fructose-bisphosphate aldolase	E
	CA_P0064	Fructose-bisphosphate aldolase class I	E
	CAC2613	Transcriptional regulators of NagC/XylR family	K
Subsystem 3130	CAC0944	Transketolase	K
	CAC0709	Glyceraldehyde 3-phosphate dehydrogenase, gene gapC	E
	CAC2973	2-keto-3-deoxy-6-phosphogluconate aldolase, eda/kdgA	K
	CAC0394	Deoxyphosphogluconate aldolase (gene kdgA)	K
	CAC1348	Transketolase, TKT	K
	CAC1545	Deoxyribose-phosphate aldolase	E
	CAC2995	PTS system (Glucose-specific) component IIA	E
	CAC0711	Triosephosphate isomerase	E
	CAC3425	PTS system, (possibly glucose-specific) IIBC component	E
	CAC0570	PTS enzyme II, ABC component	E
	CAC2680	Glucose-6-phosphate isomerase	E
	CAC0827	Fructose-bisphosphate aldolase	E
	CA_P0064	Fructose-bisphosphate aldolase class I	E
	CAC2613	Transcriptional regulators of NagC/XylR family	K
Subsystem 3131	CAC0944	Transketolase	K
	CAC0709	Glyceraldehyde 3-phosphate dehydrogenase, gene gapC	E
	CAC2973	2-keto-3-deoxy-6-phosphogluconate aldolase, eda/kdgA	K
	CAC0394	Deoxyphosphogluconate aldolase (gene kdgA)	K
	CAC1348	Transketolase, TKT	K
	CAC1545	Deoxyribose-phosphate aldolase	E
	CAC2995	PTS system (Glucose-specific) component IIA	E
	CAC0711	Triosephosphate isomerase	E
	CAC3425	PTS system, (possibly glucose-specific) IIBC component	E
	CAC3427	PTS system, (possibly glucose-specific) IIA component	E
	CAC2680	Glucose-6-phosphate isomerase	E
	CAC0827	Fructose-bisphosphate aldolase	E
	CA_P0064	Fructose-bisphosphate aldolase class I	E
	CAC2613	Transcriptional regulators of NagC/XylR family	K
Subsystem 3132	CAC0944	Transketolase	K
	CAC0709	Glyceraldehyde 3-phosphate dehydrogenase, gene gapC	E
	CAC2973	2-keto-3-deoxy-6-phosphogluconate aldolase, eda/kdgA	K
	CAC0394	Deoxyphosphogluconate aldolase (gene kdgA)	K
	CAC1348	Transketolase, TKT	K
	CAC1545	Deoxyribose-phosphate aldolase	E
	CAC2995	PTS system (Glucose-specific) component IIA	E
	CAC0711	Triosephosphate isomerase	E
	CAC0532	PTS system, arbutin-like IIBC component	E
	CAC3427	PTS system, (possibly glucose-specific) IIA component	E
	CAC2680	Glucose-6-phosphate isomerase	E
	CAC0827	Fructose-bisphosphate aldolase	E
	CA_P0064	Fructose-bisphosphate aldolase class I	E
	CAC2613	Transcriptional regulators of NagC/XylR family	K
Subsystem 3133	CAC0944	Transketolase	K
	CAC0709	Glyceraldehyde 3-phosphate dehydrogenase, gene gapC	E
	CAC2973	2-keto-3-deoxy-6-phosphogluconate aldolase, eda/kdgA	K
	CAC0394	Deoxyphosphogluconate aldolase (gene kdgA)	K
	CAC1348	Transketolase, TKT	K
	CAC1545	Deoxyribose-phosphate aldolase	E
	CAC2995	PTS system (Glucose-specific) component IIA	E
	CAC0711	Triosephosphate isomerase	E
	CAC0532	PTS system, arbutin-like IIBC component	E
	CAC0570	PTS enzyme II, ABC component	E
	CAC2680	Glucose-6-phosphate isomerase	E
	CAC0827	Fructose-bisphosphate aldolase	E
	CA_P0064	Fructose-bisphosphate aldolase class I	E
	CAC2613	Transcriptional regulators of NagC/XylR family	K
Subsystem 3134	CAC0944	Transketolase	K
	CAC0709	Glyceraldehyde 3-phosphate dehydrogenase, gene gapC	E
	CAC2973	2-keto-3-deoxy-6-phosphogluconate aldolase, eda/kdgA	K
	CAC0394	Deoxyphosphogluconate aldolase (gene kdgA)	K
	CAC1348	Transketolase, TKT	K
	CAC1545	Deoxyribose-phosphate aldolase	E
	CAC2995	PTS system (Glucose-specific) component IIA	E
	CAC0711	Triosephosphate isomerase	E
	CAC3427	PTS system, (possibly glucose-specific) IIA component	E
	CAC0570	PTS enzyme II, ABC component	E
	CAC2680	Glucose-6-phosphate isomerase	E
	CAC0827	Fructose-bisphosphate aldolase	E
	CA_P0064	Fructose-bisphosphate aldolase class I	E
	CAC2613	Transcriptional regulators of NagC/XylR family	K
Subsystem 3135	CAC0944	Transketolase	K
	CAC0709	Glyceraldehyde 3-phosphate dehydrogenase, gene gapC	E
	CAC2973	2-keto-3-deoxy-6-phosphogluconate aldolase, eda/kdgA	K
	CAC0394	Deoxyphosphogluconate aldolase (gene kdgA)	K
	CAC1348	Transketolase, TKT	K
	CAC1545	Deoxyribose-phosphate aldolase	E
	CAC0570	PTS enzyme II, ABC component	E
	CAC0711	Triosephosphate isomerase	E
	CAC0532	PTS system, arbutin-like IIBC component	E
	CAC3427	PTS system, (possibly glucose-specific) IIA component	E
	CAC2680	Glucose-6-phosphate isomerase	E
	CAC0827	Fructose-bisphosphate aldolase	E
	CA_P0064	Fructose-bisphosphate aldolase class I	E
	CAC2613	Transcriptional regulators of NagC/XylR family	K
Subsystem 3136	CAC0944	Transketolase	K
	CAC0709	Glyceraldehyde 3-phosphate dehydrogenase, gene gapC	E
	CAC2973	2-keto-3-deoxy-6-phosphogluconate aldolase, eda/kdgA	K
	CAC0394	Deoxyphosphogluconate aldolase (gene kdgA)	K
	CAC1348	Transketolase, TKT	K
	CAC1545	Deoxyribose-phosphate aldolase	E
	CAC0570	PTS enzyme II, ABC component	E
	CAC0711	Triosephosphate isomerase	E
	CAC0532	PTS system, arbutin-like IIBC component	E
	CAC3425	PTS system, (possibly glucose-specific) IIBC component	E
	CAC2680	Glucose-6-phosphate isomerase	E
	CAC0827	Fructose-bisphosphate aldolase	E
	CA_P0064	Fructose-bisphosphate aldolase class I	E
	CAC2613	Transcriptional regulators of NagC/XylR family	K
Subsystem 3137	CAC0944	Transketolase	K
	CAC0709	Glyceraldehyde 3-phosphate dehydrogenase, gene gapC	E
	CAC2973	2-keto-3-deoxy-6-phosphogluconate aldolase, eda/kdgA	K
	CAC0394	Deoxyphosphogluconate aldolase (gene kdgA)	K
	CAC1348	Transketolase, TKT	K
	CAC1545	Deoxyribose-phosphate aldolase	E
	CAC0570	PTS enzyme II, ABC component	E
	CAC0711	Triosephosphate isomerase	E
	CAC3427	PTS system, (possibly glucose-specific) IIA component	E
	CAC3425	PTS system, (possibly glucose-specific) IIBC component	E
	CAC2680	Glucose-6-phosphate isomerase	E
	CAC0827	Fructose-bisphosphate aldolase	E
	CA_P0064	Fructose-bisphosphate aldolase class I	E
	CAC2613	Transcriptional regulators of NagC/XylR family	K
Subsystem 3138	CAC0944	Transketolase	K
	CAC0709	Glyceraldehyde 3-phosphate dehydrogenase, gene gapC	E
	CAC2973	2-keto-3-deoxy-6-phosphogluconate aldolase, eda/kdgA	K
	CAC0394	Deoxyphosphogluconate aldolase (gene kdgA)	K
	CAC1348	Transketolase, TKT	K
	CAC1545	Deoxyribose-phosphate aldolase	E
	CAC3427	PTS system, (possibly glucose-specific) IIA component	E
	CAC0711	Triosephosphate isomerase	E
	CAC3425	PTS system, (possibly glucose-specific) IIBC component	E
	CAC0532	PTS system, arbutin-like IIBC component	E
	CAC2680	Glucose-6-phosphate isomerase	E
	CAC0827	Fructose-bisphosphate aldolase	E
	CA_P0064	Fructose-bisphosphate aldolase class I	E
	CAC2613	Transcriptional regulators of NagC/XylR family	K
Subsystem 3139	CAC0944	Transketolase	K
	CAC2973	2-keto-3-deoxy-6-phosphogluconate aldolase, eda/kdgA	K
	CAC0394	Deoxyphosphogluconate aldolase (gene kdgA)	K
	CAC1348	Transketolase, TKT	K
	CAC1545	Deoxyribose-phosphate aldolase	E
	CAC2995	PTS system (Glucose-specific) component IIA	E
	CAC3427	PTS system, (possibly glucose-specific) IIA component	E
	CA_P0064	Fructose-bisphosphate aldolase class I	E
	CAC0570	PTS enzyme II, ABC component	E
	CAC2613	Transcriptional regulators of NagC/XylR family	K
	CAC3425	PTS system, (possibly glucose-specific) IIBC component	E
	CAC0532	PTS system, arbutin-like IIBC component	E
	CAC2680	Glucose-6-phosphate isomerase	E
	CAC0827	Fructose-bisphosphate aldolase	E
Subsystem 3141	CAC1348	Transketolase, TKT	K
	CAC3426	6-phospho-alpha-glucosidase	E
	CAC2613	Transcriptional regulators of NagC/XylR family	K
	CAC3425	PTS system, (possibly glucose-specific) IIBC component	E
	CAC2680	Glucose-6-phosphate isomerase	E
	CAC0532	PTS system, arbutin-like IIBC component	E
Subsystem 3159	CAC1348	Transketolase, TKT	K
	CAC2952	Tagatose-bisphosphate aldolase	E
	CAC0394	Deoxyphosphogluconate aldolase (gene kdgA)	K
	CAC1545	Deoxyribose-phosphate aldolase	E
	CAC0709	Glyceraldehyde 3-phosphate dehydrogenase, gene gapC	E
	CAC3425	PTS system, (possibly glucose-specific) IIBC component	E
	CAC0711	Triosephosphate isomerase	E
	CAC0570	PTS enzyme II, ABC component	E
	CAC3427	PTS system, (possibly glucose-specific) IIA component	E
	CA_P0064	Fructose-bisphosphate aldolase class I	E
	CAC2680	Glucose-6-phosphate isomerase	E
	CAC0827	Fructose-bisphosphate aldolase	E
	CAC2613	Transcriptional regulators of NagC/XylR family	K
Subsystem 3160	CAC1348	Transketolase, TKT	K
	CAC2952	Tagatose-bisphosphate aldolase	E
	CAC0394	Deoxyphosphogluconate aldolase (gene kdgA)	K
	CAC1545	Deoxyribose-phosphate aldolase	E
	CAC0709	Glyceraldehyde 3-phosphate dehydrogenase, gene gapC	E
	CAC3425	PTS system, (possibly glucose-specific) IIBC component	E
	CAC0711	Triosephosphate isomerase	E
	CAC0570	PTS enzyme II, ABC component	E
	CAC2995	PTS system (Glucose-specific) component IIA	E
	CA_P0064	Fructose-bisphosphate aldolase class I	E
	CAC2680	Glucose-6-phosphate isomerase	E
	CAC0827	Fructose-bisphosphate aldolase	E
	CAC2613	Transcriptional regulators of NagC/XylR family	K
Subsystem 3161	CAC1348	Transketolase, TKT	K
	CAC2952	Tagatose-bisphosphate aldolase	E
	CAC0394	Deoxyphosphogluconate aldolase (gene kdgA)	K
	CAC1545	Deoxyribose-phosphate aldolase	E
	CAC0709	Glyceraldehyde 3-phosphate dehydrogenase, gene gapC	E
	CAC3425	PTS system, (possibly glucose-specific) IIBC component	E
	CAC0711	Triosephosphate isomerase	E
	CAC0570	PTS enzyme II, ABC component	E
	CAC0532	PTS system, arbutin-like IIBC component	E
	CA_P0064	Fructose-bisphosphate aldolase class I	E
	CAC2680	Glucose-6-phosphate isomerase	E
	CAC0827	Fructose-bisphosphate aldolase	E
	CAC2613	Transcriptional regulators of NagC/XylR family	K
Subsystem 3162	CAC1348	Transketolase, TKT	K
	CAC2952	Tagatose-bisphosphate aldolase	E
	CAC0394	Deoxyphosphogluconate aldolase (gene kdgA)	K
	CAC1545	Deoxyribose-phosphate aldolase	E
	CAC0709	Glyceraldehyde 3-phosphate dehydrogenase, gene gapC	E
	CAC3425	PTS system, (possibly glucose-specific) IIBC component	E
	CAC0711	Triosephosphate isomerase	E
	CAC3427	PTS system, (possibly glucose-specific) IIA component	E
	CAC0532	PTS system, arbutin-like IIBC component	E
	CA_P0064	Fructose-bisphosphate aldolase class I	E
	CAC2680	Glucose-6-phosphate isomerase	E
	CAC0827	Fructose-bisphosphate aldolase	E
	CAC2613	Transcriptional regulators of NagC/XylR family	K
Subsystem 3163	CAC1348	Transketolase, TKT	K
	CAC2952	Tagatose-bisphosphate aldolase	E
	CAC0394	Deoxyphosphogluconate aldolase (gene kdgA)	K
	CAC1545	Deoxyribose-phosphate aldolase	E
	CAC0709	Glyceraldehyde 3-phosphate dehydrogenase, gene gapC	E
	CAC3425	PTS system, (possibly glucose-specific) IIBC component	E
	CAC0711	Triosephosphate isomerase	E
	CAC3427	PTS system, (possibly glucose-specific) IIA component	E
	CAC2995	PTS system (Glucose-specific) component IIA	E
	CA_P0064	Fructose-bisphosphate aldolase class I	E
	CAC2680	Glucose-6-phosphate isomerase	E
	CAC0827	Fructose-bisphosphate aldolase	E
	CAC2613	Transcriptional regulators of NagC/XylR family	K
Subsystem 3164	CAC1348	Transketolase, TKT	K
	CAC2952	Tagatose-bisphosphate aldolase	E
	CAC0394	Deoxyphosphogluconate aldolase (gene kdgA)	K
	CAC1545	Deoxyribose-phosphate aldolase	E
	CAC0709	Glyceraldehyde 3-phosphate dehydrogenase, gene gapC	E
	CAC3425	PTS system, (possibly glucose-specific) IIBC component	E
	CAC0711	Triosephosphate isomerase	E
	CAC0532	PTS system, arbutin-like IIBC component	E
	CAC2995	PTS system (Glucose-specific) component IIA	E
	CA_P0064	Fructose-bisphosphate aldolase class I	E
	CAC2680	Glucose-6-phosphate isomerase	E
	CAC0827	Fructose-bisphosphate aldolase	E
	CAC2613	Transcriptional regulators of NagC/XylR family	K
Subsystem 3165	CAC1348	Transketolase, TKT	K
	CAC2952	Tagatose-bisphosphate aldolase	E
	CAC0394	Deoxyphosphogluconate aldolase (gene kdgA)	K
	CAC1545	Deoxyribose-phosphate aldolase	E
	CAC0709	Glyceraldehyde 3-phosphate dehydrogenase, gene gapC	E
	CAC2995	PTS system (Glucose-specific) component IIA	E
	CAC0711	Triosephosphate isomerase	E
	CAC0532	PTS system, arbutin-like IIBC component	E
	CAC3427	PTS system, (possibly glucose-specific) IIA component	E
	CA_P0064	Fructose-bisphosphate aldolase class I	E
	CAC2680	Glucose-6-phosphate isomerase	E
	CAC0827	Fructose-bisphosphate aldolase	E
	CAC2613	Transcriptional regulators of NagC/XylR family	K
Subsystem 3166	CAC1348	Transketolase, TKT	K
	CAC2952	Tagatose-bisphosphate aldolase	E
	CAC0394	Deoxyphosphogluconate aldolase (gene kdgA)	K
	CAC1545	Deoxyribose-phosphate aldolase	E
	CAC0709	Glyceraldehyde 3-phosphate dehydrogenase, gene gapC	E
	CAC2995	PTS system (Glucose-specific) component IIA	E
	CAC0711	Triosephosphate isomerase	E
	CAC0532	PTS system, arbutin-like IIBC component	E
	CAC0570	PTS enzyme II, ABC component	E
	CA_P0064	Fructose-bisphosphate aldolase class I	E
	CAC2680	Glucose-6-phosphate isomerase	E
	CAC0827	Fructose-bisphosphate aldolase	E
	CAC2613	Transcriptional regulators of NagC/XylR family	K
Subsystem 3167	CAC1348	Transketolase, TKT	K
	CAC2952	Tagatose-bisphosphate aldolase	E
	CAC0394	Deoxyphosphogluconate aldolase (gene kdgA)	K
	CAC1545	Deoxyribose-phosphate aldolase	E
	CAC0709	Glyceraldehyde 3-phosphate dehydrogenase, gene gapC	E
	CAC2995	PTS system (Glucose-specific) component IIA	E
	CAC0711	Triosephosphate isomerase	E
	CAC3427	PTS system, (possibly glucose-specific) IIA component	E
	CAC0570	PTS enzyme II, ABC component	E
	CA_P0064	Fructose-bisphosphate aldolase class I	E
	CAC2680	Glucose-6-phosphate isomerase	E
	CAC0827	Fructose-bisphosphate aldolase	E
	CAC2613	Transcriptional regulators of NagC/XylR family	K
Subsystem 3168	CAC1348	Transketolase, TKT	K
	CAC2952	Tagatose-bisphosphate aldolase	E
	CAC0394	Deoxyphosphogluconate aldolase (gene kdgA)	K
	CAC1545	Deoxyribose-phosphate aldolase	E
	CAC0709	Glyceraldehyde 3-phosphate dehydrogenase, gene gapC	E
	CAC0570	PTS enzyme II, ABC component	E
	CAC0711	Triosephosphate isomerase	E
	CAC3427	PTS system, (possibly glucose-specific) IIA component	E
	CAC0532	PTS system, arbutin-like IIBC component	E
	CA_P0064	Fructose-bisphosphate aldolase class I	E
	CAC2680	Glucose-6-phosphate isomerase	E
	CAC0827	Fructose-bisphosphate aldolase	E
	CAC2613	Transcriptional regulators of NagC/XylR family	K
Subsystem 3169	CAC1348	Transketolase, TKT	K
	CAC2952	Tagatose-bisphosphate aldolase	E
	CAC0394	Deoxyphosphogluconate aldolase (gene kdgA)	K
	CAC1545	Deoxyribose-phosphate aldolase	E
	CAC0570	PTS enzyme II, ABC component	E
	CAC0532	PTS system, arbutin-like IIBC component	E
	CAC2995	PTS system (Glucose-specific) component IIA	E
	CAC0827	Fructose-bisphosphate aldolase	E
	CAC2613	Transcriptional regulators of NagC/XylR family	K
	CA_P0064	Fructose-bisphosphate aldolase class I	E
	CAC2680	Glucose-6-phosphate isomerase	E
	CAC3427	PTS system, (possibly glucose-specific) IIA component	E
	CAC3425	PTS system, (possibly glucose-specific) IIBC component	E
Subsystem 3170	CAC1348	Transketolase, TKT	K
	CAC2952	Tagatose-bisphosphate aldolase	E
	CAC0394	Deoxyphosphogluconate aldolase (gene kdgA)	K
	CAC2973	2-keto-3-deoxy-6-phosphogluconate aldolase, eda/kdgA	K
	CAC0711	Triosephosphate isomerase	E
	CAC0532	PTS system, arbutin-like IIBC component	E
	CAC0709	Glyceraldehyde 3-phosphate dehydrogenase, gene gapC	E
	CAC3427	PTS system, (possibly glucose-specific) IIA component	E
	CAC3425	PTS system, (possibly glucose-specific) IIBC component	E
	CA_P0064	Fructose-bisphosphate aldolase class I	E
	CAC2680	Glucose-6-phosphate isomerase	E
	CAC0827	Fructose-bisphosphate aldolase	E
	CAC2613	Transcriptional regulators of NagC/XylR family	K
Subsystem 3171	CAC1348	Transketolase, TKT	K
	CAC2952	Tagatose-bisphosphate aldolase	E
	CAC0394	Deoxyphosphogluconate aldolase (gene kdgA)	K
	CAC2973	2-keto-3-deoxy-6-phosphogluconate aldolase, eda/kdgA	K
	CAC0711	Triosephosphate isomerase	E
	CAC0532	PTS system, arbutin-like IIBC component	E
	CAC0709	Glyceraldehyde 3-phosphate dehydrogenase, gene gapC	E
	CAC3427	PTS system, (possibly glucose-specific) IIA component	E
	CAC2995	PTS system (Glucose-specific) component IIA	E
	CA_P0064	Fructose-bisphosphate aldolase class I	E
	CAC2680	Glucose-6-phosphate isomerase	E
	CAC0827	Fructose-bisphosphate aldolase	E
	CAC2613	Transcriptional regulators of NagC/XylR family	K
Subsystem 3172	CAC1348	Transketolase, TKT	K
	CAC2952	Tagatose-bisphosphate aldolase	E
	CAC0394	Deoxyphosphogluconate aldolase (gene kdgA)	K
	CAC2973	2-keto-3-deoxy-6-phosphogluconate aldolase, eda/kdgA	K
	CAC0711	Triosephosphate isomerase	E
	CAC0532	PTS system, arbutin-like IIBC component	E
	CAC0709	Glyceraldehyde 3-phosphate dehydrogenase, gene gapC	E
	CAC3427	PTS system, (possibly glucose-specific) IIA component	E
	CAC0570	PTS enzyme II, ABC component	E
	CA_P0064	Fructose-bisphosphate aldolase class I	E
	CAC2680	Glucose-6-phosphate isomerase	E
	CAC0827	Fructose-bisphosphate aldolase	E
	CAC2613	Transcriptional regulators of NagC/XylR family	K
Subsystem 3173	CAC1348	Transketolase, TKT	K
	CAC2952	Tagatose-bisphosphate aldolase	E
	CAC0394	Deoxyphosphogluconate aldolase (gene kdgA)	K
	CAC2973	2-keto-3-deoxy-6-phosphogluconate aldolase, eda/kdgA	K
	CAC0711	Triosephosphate isomerase	E
	CAC0532	PTS system, arbutin-like IIBC component	E
	CAC0709	Glyceraldehyde 3-phosphate dehydrogenase, gene gapC	E
	CAC3425	PTS system, (possibly glucose-specific) IIBC component	E
	CAC0570	PTS enzyme II, ABC component	E
	CA_P0064	Fructose-bisphosphate aldolase class I	E
	CAC2680	Glucose-6-phosphate isomerase	E
	CAC0827	Fructose-bisphosphate aldolase	E
	CAC2613	Transcriptional regulators of NagC/XylR family	K
Subsystem 3174	CAC1348	Transketolase, TKT	K
	CAC2952	Tagatose-bisphosphate aldolase	E
	CAC0394	Deoxyphosphogluconate aldolase (gene kdgA)	K
	CAC2973	2-keto-3-deoxy-6-phosphogluconate aldolase, eda/kdgA	K
	CAC0711	Triosephosphate isomerase	E
	CAC0532	PTS system, arbutin-like IIBC component	E
	CAC0709	Glyceraldehyde 3-phosphate dehydrogenase, gene gapC	E
	CAC3425	PTS system, (possibly glucose-specific) IIBC component	E
	CAC2995	PTS system (Glucose-specific) component IIA	E
	CA_P0064	Fructose-bisphosphate aldolase class I	E
	CAC2680	Glucose-6-phosphate isomerase	E
	CAC0827	Fructose-bisphosphate aldolase	E
	CAC2613	Transcriptional regulators of NagC/XylR family	K
Subsystem 3175	CAC1348	Transketolase, TKT	K
	CAC2952	Tagatose-bisphosphate aldolase	E
	CAC0394	Deoxyphosphogluconate aldolase (gene kdgA)	K
	CAC2973	2-keto-3-deoxy-6-phosphogluconate aldolase, eda/kdgA	K
	CAC0711	Triosephosphate isomerase	E
	CAC0532	PTS system, arbutin-like IIBC component	E
	CAC0709	Glyceraldehyde 3-phosphate dehydrogenase, gene gapC	E
	CAC0570	PTS enzyme II, ABC component	E
	CAC2995	PTS system (Glucose-specific) component IIA	E
	CA_P0064	Fructose-bisphosphate aldolase class I	E
	CAC2680	Glucose-6-phosphate isomerase	E
	CAC0827	Fructose-bisphosphate aldolase	E
	CAC2613	Transcriptional regulators of NagC/XylR family	K
Subsystem 3176	CAC1348	Transketolase, TKT	K
	CAC2952	Tagatose-bisphosphate aldolase	E
	CAC0394	Deoxyphosphogluconate aldolase (gene kdgA)	K
	CAC2973	2-keto-3-deoxy-6-phosphogluconate aldolase, eda/kdgA	K
	CAC0711	Triosephosphate isomerase	E
	CAC2995	PTS system (Glucose-specific) component IIA	E
	CAC0709	Glyceraldehyde 3-phosphate dehydrogenase, gene gapC	E
	CAC0570	PTS enzyme II, ABC component	E
	CAC3425	PTS system, (possibly glucose-specific) IIBC component	E
	CA_P0064	Fructose-bisphosphate aldolase class I	E
	CAC2680	Glucose-6-phosphate isomerase	E
	CAC0827	Fructose-bisphosphate aldolase	E
	CAC2613	Transcriptional regulators of NagC/XylR family	K
Subsystem 3177	CAC1348	Transketolase, TKT	K
	CAC2952	Tagatose-bisphosphate aldolase	E
	CAC0394	Deoxyphosphogluconate aldolase (gene kdgA)	K
	CAC2973	2-keto-3-deoxy-6-phosphogluconate aldolase, eda/kdgA	K
	CAC0711	Triosephosphate isomerase	E
	CAC2995	PTS system (Glucose-specific) component IIA	E
	CAC0709	Glyceraldehyde 3-phosphate dehydrogenase, gene gapC	E
	CAC0570	PTS enzyme II, ABC component	E
	CAC3427	PTS system, (possibly glucose-specific) IIA component	E
	CA_P0064	Fructose-bisphosphate aldolase class I	E
	CAC2680	Glucose-6-phosphate isomerase	E
	CAC0827	Fructose-bisphosphate aldolase	E
	CAC2613	Transcriptional regulators of NagC/XylR family	K
Subsystem 3178	CAC1348	Transketolase, TKT	K
	CAC2952	Tagatose-bisphosphate aldolase	E
	CAC0394	Deoxyphosphogluconate aldolase (gene kdgA)	K
	CAC2973	2-keto-3-deoxy-6-phosphogluconate aldolase, eda/kdgA	K
	CAC0711	Triosephosphate isomerase	E
	CAC2995	PTS system (Glucose-specific) component IIA	E
	CAC0709	Glyceraldehyde 3-phosphate dehydrogenase, gene gapC	E
	CAC3425	PTS system, (possibly glucose-specific) IIBC component	E
	CAC3427	PTS system, (possibly glucose-specific) IIA component	E
	CA_P0064	Fructose-bisphosphate aldolase class I	E
	CAC2680	Glucose-6-phosphate isomerase	E
	CAC0827	Fructose-bisphosphate aldolase	E
	CAC2613	Transcriptional regulators of NagC/XylR family	K
Subsystem 3179	CAC1348	Transketolase, TKT	K
	CAC2952	Tagatose-bisphosphate aldolase	E
	CAC0394	Deoxyphosphogluconate aldolase (gene kdgA)	K
	CAC2973	2-keto-3-deoxy-6-phosphogluconate aldolase, eda/kdgA	K
	CAC0711	Triosephosphate isomerase	E
	CAC3427	PTS system, (possibly glucose-specific) IIA component	E
	CAC0709	Glyceraldehyde 3-phosphate dehydrogenase, gene gapC	E
	CAC3425	PTS system, (possibly glucose-specific) IIBC component	E
	CAC0570	PTS enzyme II, ABC component	E
	CA_P0064	Fructose-bisphosphate aldolase class I	E
	CAC2680	Glucose-6-phosphate isomerase	E
	CAC0827	Fructose-bisphosphate aldolase	E
	CAC2613	Transcriptional regulators of NagC/XylR family	K
Subsystem 3180	CAC1348	Transketolase, TKT	K
	CAC2952	Tagatose-bisphosphate aldolase	E
	CAC0394	Deoxyphosphogluconate aldolase (gene kdgA)	K
	CAC2973	2-keto-3-deoxy-6-phosphogluconate aldolase, eda/kdgA	K
	CAC3427	PTS system, (possibly glucose-specific) IIA component	E
	CAC0570	PTS enzyme II, ABC component	E
	CAC2995	PTS system (Glucose-specific) component IIA	E
	CAC0827	Fructose-bisphosphate aldolase	E
	CAC2613	Transcriptional regulators of NagC/XylR family	K
	CA_P0064	Fructose-bisphosphate aldolase class I	E
	CAC2680	Glucose-6-phosphate isomerase	E
	CAC3425	PTS system, (possibly glucose-specific) IIBC component	E
	CAC0532	PTS system, arbutin-like IIBC component	E
Subsystem 3181	CAC1348	Transketolase, TKT	K
	CAC2952	Tagatose-bisphosphate aldolase	E
	CAC2973	2-keto-3-deoxy-6-phosphogluconate aldolase, eda/kdgA	K
	CAC1545	Deoxyribose-phosphate aldolase	E
	CAC0709	Glyceraldehyde 3-phosphate dehydrogenase, gene gapC	E
	CAC3425	PTS system, (possibly glucose-specific) IIBC component	E
	CAC0711	Triosephosphate isomerase	E
	CAC2995	PTS system (Glucose-specific) component IIA	E
	CAC0570	PTS enzyme II, ABC component	E
	CA_P0064	Fructose-bisphosphate aldolase class I	E
	CAC0827	Fructose-bisphosphate aldolase	E
	CAC2613	Transcriptional regulators of NagC/XylR family	K
	CAC2680	Glucose-6-phosphate isomerase	E
Subsystem 3182	CAC1348	Transketolase, TKT	K
	CAC2952	Tagatose-bisphosphate aldolase	E
	CAC2973	2-keto-3-deoxy-6-phosphogluconate aldolase, eda/kdgA	K
	CAC1545	Deoxyribose-phosphate aldolase	E
	CAC0709	Glyceraldehyde 3-phosphate dehydrogenase, gene gapC	E
	CAC3425	PTS system, (possibly glucose-specific) IIBC component	E
	CAC0711	Triosephosphate isomerase	E
	CAC2995	PTS system (Glucose-specific) component IIA	E
	CAC3427	PTS system, (possibly glucose-specific) IIA component	E
	CA_P0064	Fructose-bisphosphate aldolase class I	E
	CAC0827	Fructose-bisphosphate aldolase	E
	CAC2613	Transcriptional regulators of NagC/XylR family	K
	CAC2680	Glucose-6-phosphate isomerase	E
Subsystem 3183	CAC1348	Transketolase, TKT	K
	CAC2952	Tagatose-bisphosphate aldolase	E
	CAC2973	2-keto-3-deoxy-6-phosphogluconate aldolase, eda/kdgA	K
	CAC1545	Deoxyribose-phosphate aldolase	E
	CAC0709	Glyceraldehyde 3-phosphate dehydrogenase, gene gapC	E
	CAC3425	PTS system, (possibly glucose-specific) IIBC component	E
	CAC0711	Triosephosphate isomerase	E
	CAC2995	PTS system (Glucose-specific) component IIA	E
	CAC0532	PTS system, arbutin-like IIBC component	E
	CA_P0064	Fructose-bisphosphate aldolase class I	E
	CAC0827	Fructose-bisphosphate aldolase	E
	CAC2613	Transcriptional regulators of NagC/XylR family	K
	CAC2680	Glucose-6-phosphate isomerase	E
Subsystem 3184	CAC1348	Transketolase, TKT	K
	CAC2952	Tagatose-bisphosphate aldolase	E
	CAC2973	2-keto-3-deoxy-6-phosphogluconate aldolase, eda/kdgA	K
	CAC1545	Deoxyribose-phosphate aldolase	E
	CAC0709	Glyceraldehyde 3-phosphate dehydrogenase, gene gapC	E
	CAC3425	PTS system, (possibly glucose-specific) IIBC component	E
	CAC0711	Triosephosphate isomerase	E
	CAC0570	PTS enzyme II, ABC component	E
	CAC0532	PTS system, arbutin-like IIBC component	E
	CA_P0064	Fructose-bisphosphate aldolase class I	E
	CAC0827	Fructose-bisphosphate aldolase	E
	CAC2613	Transcriptional regulators of NagC/XylR family	K
[truncated: 631 more rows]
