# Supplementary material for: DENSE: efficient and prior knowledge-driven discovery of phenotype-associated protein functional modules
Source: BMC Syst Biol. 2011 Oct 24;5:172. doi: 10.1186/1752-0509-5-172 (PMC3231954; doi:10.1186/1752-0509-5-172)
Supplement: Additional file 2 — Acid-tolerance Phenotype Results. The file contains the results of the acid-tolerance experiment. [file 1752-0509-5-172-S2.ZIP]

Archive with 8 entries (7 files):
- DENSE_Acid_Tolerent/
- DENSE_Acid_Tolerent/CAC_AcidTolerent_Hypothetical.txt
- DENSE_Acid_Tolerent/CAC_AcidTolerent_mapped_output.txt
- DENSE_Acid_Tolerent/CAC_AcidTolerent_Regulatory.txt
- DENSE_Acid_Tolerent/CAC_AcidTolerent_signalling.txt
- DENSE_Acid_Tolerent/CAC_AcidTolerent_Uncharacterized.txt
- DENSE_Acid_Tolerent/CAC_Formatted_AcidTolerent.txt
- DENSE_Acid_Tolerent/CAC_query.txt
