# Supplementary material for: DENSE: efficient and prior knowledge-driven discovery of phenotype-associated protein functional modules
Source: BMC Syst Biol. 2011 Oct 24;5:172. doi: 10.1186/1752-0509-5-172 (PMC3231954; doi:10.1186/1752-0509-5-172)
Supplement: Additional file 2 — Acid-tolerance Phenotype Results. The file contains the results of the acid-tolerance experiment. [file 1752-0509-5-172-S2.ZIP › DENSE_Acid_Tolerent/CAC_AcidTolerent_mapped_output.txt]

CAC1425 CAC1424 
CAC1425 CAC0300 CAC1209 CAC0025 CAC0480 
CAC1425 CAC1273 CAC1209 CAC0025 CAC0480 
CAC1425 CAC1098 CAC1209 CAC0025 CAC0480 
CAC1425 CAC0125 CAC1209 CAC0025 CAC0480 
CAC1425 CAC0002 CAC1209 CAC0025 CAC0480 
CAC1425 CAC0738 CAC1209 CAC0025 CAC0480 
CAC1425 CAC2876 CAC3003 CAC2887 CAC1210 
CAC1425 CAC3003 CAC1720 
CAC1425 CAC0516 CAC1209 CAC0025 CAC0480 
CAC1425 CAC1223 CAC1209 CAC0025 CAC0480 
CAC1425 CAC3442 CAC1209 CAC0025 CAC0480 
CAC1425 CAC1210 CAC1209 CAC0025 CAC0480 
CAC1425 CAC0025 CAC3142 CAC0480 CAC1209 
CAC1425 CAC0025 CAC3143 CAC0480 CAC1209 
CAC1425 CAC0025 CAC3104 CAC0480 CAC1209 
CAC1425 CAC0025 CAC1719 CAC0480 CAC1209 
CAC3005 CAC2065 CAC1544 CAC2064 CAC1546 
CAC3005 CAC1545 CAC1544 CAC2064 CAC1546 
CAC3005 CAC2879 CAC1544 CAC2064 CAC1546 
CAC3005 CAC2609 CAC1544 CAC2064 CAC1546 
CAC3005 CAC3004 CAC3003 
CAC2959 CAC1349 
CAC2959 CAC2962 CAC2844 CAC2960 CAC2961 
CAC2959 CAC2962 CAC2250 CAC2960 CAC2961 
CAC2959 CAC1429 CAC2250 CAC2960 CAC2961 CAC2844 
CAC2959 CAC2335 CAC2250 CAC2960 CAC2961 CAC2844 
CAC2959 CAC2334 CAC2250 CAC2960 CAC2961 CAC2844 
CAC2959 CAC0794 CAC2250 CAC2960 CAC2961 CAC2844 
CAC0819 CAC0027 CAC3221 
CAC0819 CAC1343 CAC1431 CAC2880 CAC0726 
CAC0819 CAC0936 CAC3221 
CAC0819 CAC0397 CAC3221 CAC1730 CAC0944 CAC0726 CAC2880 CAC1431 CAC1348 
CAC0819 CAC0397 CAC3221 CAC0395 CAC0944 CAC0726 CAC2880 CAC1431 CAC1348 
CAC0819 CAC0397 CAC3221 CAC2684 CAC0944 CAC0726 CAC2880 CAC1431 CAC1348 
CAC0819 CAC0397 CAC2065 CAC2684 CAC0944 CAC0726 CAC2880 CAC1431 CAC1348 
CAC0819 CAC0397 CAC2065 CAC1730 CAC0944 CAC0726 CAC2880 CAC1431 CAC1348 
CAC0819 CAC0397 CAC2065 CAC0395 CAC0944 CAC0726 CAC2880 CAC1431 CAC1348 
CAC0819 CAC1332 CAC3221 CAC2684 CAC0944 CAC0726 CAC2880 CAC1431 CAC1348 
CAC0819 CAC1332 CAC3221 CAC1730 CAC0944 CAC0726 CAC2880 CAC1431 CAC1348 
CAC0819 CAC1332 CAC3221 CAC0395 CAC0944 CAC0726 CAC2880 CAC1431 CAC1348 
CAC0819 CAC1332 CAC3221 CAC0696 CAC0944 CAC0726 CAC2880 CAC1431 CAC1348 
CAC0819 CAC1332 CAC3221 CAC0361 CAC0944 CAC0726 CAC2880 CAC1431 CAC1348 
CAC0819 CAC1332 CAC2065 CAC2684 CAC0944 CAC0726 CAC2880 CAC1431 CAC1348 
CAC0819 CAC1332 CAC2065 CAC1730 CAC0944 CAC0726 CAC2880 CAC1431 CAC1348 
CAC0819 CAC1332 CAC2065 CAC0361 CAC0944 CAC0726 CAC2880 CAC1431 CAC1348 
CAC0819 CAC1332 CAC2065 CAC0395 CAC0944 CAC0726 CAC2880 CAC1431 CAC1348 
CAC0819 CAC1332 CAC2065 CAC0696 CAC0944 CAC0726 CAC2880 CAC1431 CAC1348 
CAC0819 CAC0696 CAC3221 CAC1730 CAC0944 CAC0726 CAC2880 CAC1348 CAC1431 
CAC0819 CAC0696 CAC3221 CAC0395 CAC0944 CAC0726 CAC2880 CAC1348 CAC1431 
CAC0819 CAC0696 CAC3221 CAC2684 CAC0944 CAC0726 CAC2880 CAC1348 CAC1431 
CAC0819 CAC0696 CAC3221 CAC0361 CAC0944 CAC0726 CAC2880 CAC1348 CAC1431 
CAC0819 CAC0696 CAC2065 CAC1730 CAC0944 CAC0726 CAC2880 CAC1348 CAC1431 
CAC0819 CAC0696 CAC2065 CAC0361 CAC0944 CAC0726 CAC2880 CAC1348 CAC1431 
CAC0819 CAC0696 CAC2065 CAC0395 CAC0944 CAC0726 CAC2880 CAC1348 CAC1431 
CAC0819 CAC0696 CAC2065 CAC2684 CAC0944 CAC0726 CAC2880 CAC1348 CAC1431 
CAC0819 CAC2684 CAC3221 CAC1730 CAC0944 CAC0726 CAC2880 CAC1348 CAC1431 
CAC0819 CAC2684 CAC3221 CAC0361 CAC0944 CAC0726 CAC2880 CAC1348 CAC1431 
CAC0819 CAC2684 CAC3221 CAC0395 CAC0944 CAC0726 CAC2880 CAC1348 CAC1431 
CAC0819 CAC2684 CAC2065 CAC0395 CAC0944 CAC0726 CAC2880 CAC1348 CAC1431 
CAC0819 CAC2684 CAC2065 CAC1730 CAC0944 CAC0726 CAC2880 CAC1348 CAC1431 
CAC0819 CAC2684 CAC2065 CAC0361 CAC0944 CAC0726 CAC2880 CAC1348 CAC1431 
CAC0819 CAC0361 CAC3221 CAC0395 CAC0944 CAC0726 CAC2880 CAC1348 CAC1431 
CAC0819 CAC0361 CAC3221 CAC1730 CAC0944 CAC0726 CAC2880 CAC1348 CAC1431 
CAC0819 CAC0361 CAC2065 CAC1730 CAC0944 CAC0726 CAC2880 CAC1348 CAC1431 
CAC0819 CAC0361 CAC2065 CAC0395 CAC0944 CAC0726 CAC2880 CAC1348 CAC1431 
CAC0819 CAC0395 CAC1730 CAC3221 CAC0944 CAC0726 CAC2880 CAC1431 CAC1348 
CAC0819 CAC0395 CAC1730 CAC2065 CAC0944 CAC0726 CAC2880 CAC1431 CAC1348 
CAC0819 CAC1392 CAC3221 
CAC0819 CAC0726 CAC3221 CAC1431 CAC0944 CAC1348 CAC2065 CAC2880 
CAC0819 CAC2065 CAC1545 CAC1348 CAC0944 
CAC3221 CAC3223 CAC2902 
CAC3221 CAC2902 CAC3217 
CAC3221 CAC2134 CAC3722 CAC3717 CAC3217 
CAC3221 CAC3222 CAC3217 
CAC3221 CAC1343 CAC2880 CAC1431 CAC0726 
CAC3221 CAC0397 CAC2065 CAC1730 CAC0944 CAC0726 CAC1431 CAC2880 CAC1348 
CAC3221 CAC0397 CAC2065 CAC0395 CAC0944 CAC0726 CAC1431 CAC2880 CAC1348 
CAC3221 CAC0397 CAC2065 CAC2684 CAC0944 CAC0726 CAC1431 CAC2880 CAC1348 
CAC3221 CAC1332 CAC2065 CAC0696 CAC0944 CAC0726 CAC1431 CAC2880 CAC1348 
CAC3221 CAC1332 CAC2065 CAC0361 CAC0944 CAC0726 CAC1431 CAC2880 CAC1348 
CAC3221 CAC1332 CAC2065 CAC2684 CAC0944 CAC0726 CAC1431 CAC2880 CAC1348 
CAC3221 CAC1332 CAC2065 CAC1730 CAC0944 CAC0726 CAC1431 CAC2880 CAC1348 
CAC3221 CAC1332 CAC2065 CAC0395 CAC0944 CAC0726 CAC1431 CAC2880 CAC1348 
CAC3221 CAC2684 CAC2065 CAC0361 CAC0944 CAC0726 CAC1431 CAC1348 CAC2880 
CAC3221 CAC2684 CAC2065 CAC0696 CAC0944 CAC0726 CAC1431 CAC1348 CAC2880 
CAC3221 CAC2684 CAC2065 CAC1730 CAC0944 CAC0726 CAC1431 CAC1348 CAC2880 
CAC3221 CAC2684 CAC2065 CAC0395 CAC0944 CAC0726 CAC1431 CAC1348 CAC2880 
CAC3221 CAC0696 CAC2065 CAC0361 CAC0944 CAC0726 CAC1431 CAC2880 CAC1348 
CAC3221 CAC0696 CAC2065 CAC0395 CAC0944 CAC0726 CAC1431 CAC2880 CAC1348 
CAC3221 CAC0696 CAC2065 CAC1730 CAC0944 CAC0726 CAC1431 CAC2880 CAC1348 
CAC3221 CAC0361 CAC2065 CAC1730 CAC0944 CAC0726 CAC1431 CAC1348 CAC2880 
CAC3221 CAC0361 CAC2065 CAC0395 CAC0944 CAC0726 CAC1431 CAC1348 CAC2880 
CAC3221 CAC1730 CAC0395 CAC2065 CAC0944 CAC0726 CAC1431 CAC2880 CAC1348 
CAC3221 CAC2065 CAC1545 CAC0944 CAC1348 
CA_P0066 CAC1820 
CA_P0066 CAC1460 CA_P0067 
CA_P0066 CA_P0069 CAC2918 CA_P0068 CA_P0067 
CA_P0066 CA_P0069 CAC2337 CA_P0068 CA_P0067 
CA_P0066 CA_P0069 CAC2981 CA_P0068 CA_P0067 
CA_P0066 CAC2918 CAC2981 CA_P0068 CA_P0067 CAC2337 
CAC0154 CAC0156 CAC0155 CAC0157 
CAC0156 CAC3087 CAC0234 
CAC0233 CAC1820 CAC1089 CAC0511 CAC3087 
CAC0233 CAC0231 CAC3087 CAC0232 CAC0234 
CAC0233 CAC0231 CAC0232 CAC0827 CAC0234 
CAC0233 CAC0231 CAC0232 CA_P0064 CAC0234 
CAC0233 CAC0707 CAC3087 CAC0511 CAC1089 
CAC0233 CAC0707 CAC0511 CAC2847 CAC1089 
CAC0233 CAC2847 CAC3087 CAC0511 CAC1089 
CAC0233 CAC3087 CAC0827 CAC0234 CAC0232 
CAC0233 CAC3087 CA_P0064 CAC0234 CAC0232 
CAC0233 CAC0234 CAC0232 CAC0827 CA_P0064 
CAC0233 CAC1088 CA_P0064 CAC0827 CAC0232 
CAC0233 CAC1572 CA_P0064 CAC0827 CAC0232 
CAC0233 CAC0517 CA_P0064 CAC0827 CAC0232 
CAC0234 CAC2951 
CAC0234 CAC1088 CAC0827 CAC0232 CA_P0064 
CAC0234 CAC1572 CAC0827 CAC0232 CA_P0064 
CAC0234 CAC0517 CAC0827 CAC0232 CA_P0064 
CAC0383 CAC2964 
CAC0383 CAC0384 CAC0386 
CAC0384 CAC2965 CAC0386 
CAC0384 CAC0385 
CAC0423 CAC0422 CAC1407 
CAC0423 CAC0424 CAC0425 
CAC0532 CAC0533 
CAC0532 CAC2065 CAC0944 CAC1545 CAC1348 
CAC0532 CAC3426 CAC2952 CAC3425 CAC2613 CAC2680 
CAC0532 CAC3426 CAC2973 CAC3425 CAC2613 CAC2680 
CAC0532 CAC3426 CAC0394 CAC3425 CAC2613 CAC2680 
CAC0532 CAC3426 CAC2995 CAC3425 CAC2613 CAC2680 
CAC0532 CAC3426 CAC0570 CAC3425 CAC2613 CAC2680 
CAC0532 CAC3426 CAC0827 CAC3425 CAC2613 CAC2680 
CAC0532 CAC3426 CAC1545 CAC3425 CAC2613 CAC2680 
CAC0532 CAC3426 CAC3427 CAC3425 CAC2613 CAC2680 
CAC0532 CAC3426 CAC1348 CAC3425 CAC2613 CAC2680 
CAC0532 CAC3426 CA_P0064 CAC3425 CAC2613 CAC2680 
CAC0532 CAC3426 CAC0944 CAC3425 CAC2613 CAC2680 
CAC0532 CAC1088 CAC1572 CAC2995 CAC0827 CAC2680 CA_P0064 CAC1348 CAC0944 
CAC0532 CAC1088 CAC1572 CAC0570 CAC0827 CAC2680 CA_P0064 CAC1348 CAC0944 
CAC0532 CAC1088 CAC1572 CAC1545 CAC0827 CAC2680 CA_P0064 CAC1348 CAC0944 
CAC0532 CAC1088 CAC1572 CAC2613 CAC0827 CAC2680 CA_P0064 CAC1348 CAC0944 
CAC0532 CAC1088 CAC1572 CAC3425 CAC0827 CAC2680 CA_P0064 CAC1348 CAC0944 
CAC0532 CAC1088 CAC1572 CAC3427 CAC0827 CAC2680 CA_P0064 CAC1348 CAC0944 
CAC0532 CAC1088 CAC0517 CAC1545 CAC0827 CAC2680 CA_P0064 CAC1348 CAC0944 
CAC0532 CAC1088 CAC0517 CAC3427 CAC0827 CAC2680 CA_P0064 CAC1348 CAC0944 
CAC0532 CAC1088 CAC0517 CAC2995 CAC0827 CAC2680 CA_P0064 CAC1348 CAC0944 
CAC0532 CAC1088 CAC0517 CAC0570 CAC0827 CAC2680 CA_P0064 CAC1348 CAC0944 
CAC0532 CAC1088 CAC0517 CAC3425 CAC0827 CAC2680 CA_P0064 CAC1348 CAC0944 
CAC0532 CAC1088 CAC0517 CAC2613 CAC0827 CAC2680 CA_P0064 CAC1348 CAC0944 
CAC0532 CAC1572 CAC0517 CAC1545 CAC0944 CAC2680 CA_P0064 CAC0827 CAC1348 
CAC0532 CAC1572 CAC0517 CAC2995 CAC0944 CAC2680 CA_P0064 CAC0827 CAC1348 
CAC0532 CAC1572 CAC0517 CAC0570 CAC0944 CAC2680 CA_P0064 CAC0827 CAC1348 
CAC0532 CAC1572 CAC0517 CAC3425 CAC0944 CAC2680 CA_P0064 CAC0827 CAC1348 
CAC0532 CAC1572 CAC0517 CAC2613 CAC0944 CAC2680 CA_P0064 CAC0827 CAC1348 
CAC0532 CAC1572 CAC0517 CAC3427 CAC0944 CAC2680 CA_P0064 CAC0827 CAC1348 
CAC0532 CAC0517 CAC0709 CAC2952 CAC1348 CAC0944 CA_P0064 CAC0827 CAC2680 
CAC0532 CAC0517 CAC0711 CAC2952 CAC1348 CAC0944 CA_P0064 CAC0827 CAC2680 
CAC0532 CAC0517 CAC0570 CAC2952 CAC0944 CAC1348 CA_P0064 CAC0827 CAC2680 
CAC0532 CAC0517 CAC3425 CAC2952 CAC0944 CAC1348 CA_P0064 CAC0827 CAC2680 
CAC0532 CAC0517 CAC2613 CAC2952 CAC0944 CAC1348 CA_P0064 CAC0827 CAC2680 
CAC0532 CAC0517 CAC3427 CAC2952 CAC0944 CAC1348 CA_P0064 CAC0827 CAC2680 
CAC0532 CAC0517 CAC2995 CAC2952 CAC0944 CAC1348 CA_P0064 CAC0827 CAC2680 
CAC0532 CAC0711 CAC0709 CAC3427 CAC2995 CAC2952 CAC2973 CAC1348 CAC0394 CAC2613 CAC0827 CA_P0064 CAC2680 
CAC0532 CAC0711 CAC0709 CAC3427 CAC2995 CAC2952 CAC2973 CAC1348 CAC0944 CAC2613 CAC0827 CA_P0064 CAC2680 
CAC0532 CAC0711 CAC0709 CAC3427 CAC2995 CAC2952 CAC2973 CAC1348 CAC1545 CAC2613 CAC0827 CA_P0064 CAC2680 
CAC0532 CAC0711 CAC0709 CAC3427 CAC2995 CAC2952 CAC2973 CAC1545 CAC0394 CAC2613 CAC0827 CA_P0064 CAC2680 
CAC0532 CAC0711 CAC0709 CAC3427 CAC2995 CAC2952 CAC2973 CAC1545 CAC0944 CAC2613 CAC0827 CA_P0064 CAC2680 
CAC0532 CAC0711 CAC0709 CAC3427 CAC2995 CAC2952 CAC2973 CAC0944 CAC0394 CAC2613 CAC0827 CA_P0064 CAC2680 
CAC0532 CAC0711 CAC0709 CAC3427 CAC2995 CAC2952 CAC0394 CAC0944 CAC1348 CAC2613 CAC0827 CA_P0064 CAC2680 
CAC0532 CAC0711 CAC0709 CAC3427 CAC2995 CAC2952 CAC0394 CAC0944 CAC1545 CAC2613 CAC0827 CA_P0064 CAC2680 
CAC0532 CAC0711 CAC0709 CAC3427 CAC2995 CAC2952 CAC0394 CAC1348 CAC1545 CAC2613 CAC0827 CA_P0064 CAC2680 
CAC0532 CAC0711 CAC0709 CAC3427 CAC2995 CAC2952 CAC0944 CAC1348 CAC1545 CAC2613 CAC0827 CA_P0064 CAC2680 
CAC0532 CAC0711 CAC0709 CAC3427 CAC2995 CAC2973 CAC0944 CAC0394 CAC1545 CAC1348 CAC0827 CA_P0064 CAC2680 CAC2613 
CAC0532 CAC0711 CAC0709 CAC3427 CAC3425 CAC2952 CAC0394 CAC0944 CAC2973 CAC2613 CAC0827 CA_P0064 CAC2680 
CAC0532 CAC0711 CAC0709 CAC3427 CAC3425 CAC2952 CAC0394 CAC0944 CAC1545 CAC2613 CAC0827 CA_P0064 CAC2680 
CAC0532 CAC0711 CAC0709 CAC3427 CAC3425 CAC2952 CAC0394 CAC0944 CAC1348 CAC2613 CAC0827 CA_P0064 CAC2680 
CAC0532 CAC0711 CAC0709 CAC3427 CAC3425 CAC2952 CAC0394 CAC1348 CAC2973 CAC2613 CAC0827 CA_P0064 CAC2680 
CAC0532 CAC0711 CAC0709 CAC3427 CAC3425 CAC2952 CAC0394 CAC1348 CAC1545 CAC2613 CAC0827 CA_P0064 CAC2680 
CAC0532 CAC0711 CAC0709 CAC3427 CAC3425 CAC2952 CAC0394 CAC1545 CAC2973 CAC2613 CAC0827 CA_P0064 CAC2680 
CAC0532 CAC0711 CAC0709 CAC3427 CAC3425 CAC2952 CAC2973 CAC1545 CAC0944 CAC2613 CAC0827 CA_P0064 CAC2680 
CAC0532 CAC0711 CAC0709 CAC3427 CAC3425 CAC2952 CAC2973 CAC1545 CAC1348 CAC2613 CAC0827 CA_P0064 CAC2680 
CAC0532 CAC0711 CAC0709 CAC3427 CAC3425 CAC2952 CAC2973 CAC0944 CAC1348 CAC2613 CAC0827 CA_P0064 CAC2680 
CAC0532 CAC0711 CAC0709 CAC3427 CAC3425 CAC2952 CAC1545 CAC0944 CAC1348 CAC2613 CAC0827 CA_P0064 CAC2680 
CAC0532 CAC0711 CAC0709 CAC3427 CAC3425 CAC0394 CAC1545 CAC2973 CAC1348 CAC0944 CAC0827 CA_P0064 CAC2680 CAC2613 
CAC0532 CAC0711 CAC0709 CAC3427 CAC0570 CAC2952 CAC2973 CAC1545 CAC0394 CAC2613 CAC0827 CA_P0064 CAC2680 
CAC0532 CAC0711 CAC0709 CAC3427 CAC0570 CAC2952 CAC2973 CAC1545 CAC1348 CAC2613 CAC0827 CA_P0064 CAC2680 
CAC0532 CAC0711 CAC0709 CAC3427 CAC0570 CAC2952 CAC2973 CAC1545 CAC0944 CAC2613 CAC0827 CA_P0064 CAC2680 
CAC0532 CAC0711 CAC0709 CAC3427 CAC0570 CAC2952 CAC2973 CAC0944 CAC0394 CAC2613 CAC0827 CA_P0064 CAC2680 
CAC0532 CAC0711 CAC0709 CAC3427 CAC0570 CAC2952 CAC2973 CAC0944 CAC1348 CAC2613 CAC0827 CA_P0064 CAC2680 
CAC0532 CAC0711 CAC0709 CAC3427 CAC0570 CAC2952 CAC2973 CAC1348 CAC0394 CAC2613 CAC0827 CA_P0064 CAC2680 
CAC0532 CAC0711 CAC0709 CAC3427 CAC0570 CAC2952 CAC0394 CAC1348 CAC1545 CAC2613 CAC0827 CA_P0064 CAC2680 
CAC0532 CAC0711 CAC0709 CAC3427 CAC0570 CAC2952 CAC0394 CAC1348 CAC0944 CAC2613 CAC0827 CA_P0064 CAC2680 
CAC0532 CAC0711 CAC0709 CAC3427 CAC0570 CAC2952 CAC0394 CAC1545 CAC0944 CAC2613 CAC0827 CA_P0064 CAC2680 
CAC0532 CAC0711 CAC0709 CAC3427 CAC0570 CAC2952 CAC1348 CAC1545 CAC0944 CAC2613 CAC0827 CA_P0064 CAC2680 
CAC0532 CAC0711 CAC0709 CAC3427 CAC0570 CAC2973 CAC1348 CAC0394 CAC0944 CAC1545 CAC0827 CA_P0064 CAC2680 CAC2613 
CAC0532 CAC0711 CAC0709 CAC2995 CAC0570 CAC2952 CAC0394 CAC1348 CAC2973 CAC2613 CAC0827 CA_P0064 CAC2680 
CAC0532 CAC0711 CAC0709 CAC2995 CAC0570 CAC2952 CAC0394 CAC1348 CAC0944 CAC2613 CAC0827 CA_P0064 CAC2680 
CAC0532 CAC0711 CAC0709 CAC2995 CAC0570 CAC2952 CAC0394 CAC1348 CAC1545 CAC2613 CAC0827 CA_P0064 CAC2680 
CAC0532 CAC0711 CAC0709 CAC2995 CAC0570 CAC2952 CAC0394 CAC1545 CAC2973 CAC2613 CAC0827 CA_P0064 CAC2680 
CAC0532 CAC0711 CAC0709 CAC2995 CAC0570 CAC2952 CAC0394 CAC1545 CAC0944 CAC2613 CAC0827 CA_P0064 CAC2680 
CAC0532 CAC0711 CAC0709 CAC2995 CAC0570 CAC2952 CAC0394 CAC0944 CAC2973 CAC2613 CAC0827 CA_P0064 CAC2680 
CAC0532 CAC0711 CAC0709 CAC2995 CAC0570 CAC2952 CAC2973 CAC0944 CAC1348 CAC2613 CAC0827 CA_P0064 CAC2680 
CAC0532 CAC0711 CAC0709 CAC2995 CAC0570 CAC2952 CAC2973 CAC0944 CAC1545 CAC2613 CAC0827 CA_P0064 CAC2680 
CAC0532 CAC0711 CAC0709 CAC2995 CAC0570 CAC2952 CAC2973 CAC1348 CAC1545 CAC2613 CAC0827 CA_P0064 CAC2680 
CAC0532 CAC0711 CAC0709 CAC2995 CAC0570 CAC2952 CAC0944 CAC1348 CAC1545 CAC2613 CAC0827 CA_P0064 CAC2680 
CAC0532 CAC0711 CAC0709 CAC2995 CAC0570 CAC0394 CAC0944 CAC2973 CAC1545 CAC1348 CAC0827 CA_P0064 CAC2680 CAC2613 
CAC0532 CAC0711 CAC0709 CAC2995 CAC3425 CAC2952 CAC2973 CAC0944 CAC0394 CAC2613 CAC0827 CA_P0064 CAC2680 
CAC0532 CAC0711 CAC0709 CAC2995 CAC3425 CAC2952 CAC2973 CAC0944 CAC1545 CAC2613 CAC0827 CA_P0064 CAC2680 
CAC0532 CAC0711 CAC0709 CAC2995 CAC3425 CAC2952 CAC2973 CAC0944 CAC1348 CAC2613 CAC0827 CA_P0064 CAC2680 
CAC0532 CAC0711 CAC0709 CAC2995 CAC3425 CAC2952 CAC2973 CAC1348 CAC0394 CAC2613 CAC0827 CA_P0064 CAC2680 
CAC0532 CAC0711 CAC0709 CAC2995 CAC3425 CAC2952 CAC2973 CAC1348 CAC1545 CAC2613 CAC0827 CA_P0064 CAC2680 
CAC0532 CAC0711 CAC0709 CAC2995 CAC3425 CAC2952 CAC2973 CAC1545 CAC0394 CAC2613 CAC0827 CA_P0064 CAC2680 
CAC0532 CAC0711 CAC0709 CAC2995 CAC3425 CAC2952 CAC0394 CAC1545 CAC0944 CAC2613 CAC0827 CA_P0064 CAC2680 
CAC0532 CAC0711 CAC0709 CAC2995 CAC3425 CAC2952 CAC0394 CAC1545 CAC1348 CAC2613 CAC0827 CA_P0064 CAC2680 
CAC0532 CAC0711 CAC0709 CAC2995 CAC3425 CAC2952 CAC0394 CAC0944 CAC1348 CAC2613 CAC0827 CA_P0064 CAC2680 
CAC0532 CAC0711 CAC0709 CAC2995 CAC3425 CAC2952 CAC1545 CAC0944 CAC1348 CAC2613 CAC0827 CA_P0064 CAC2680 
CAC0532 CAC0711 CAC0709 CAC2995 CAC3425 CAC2973 CAC1545 CAC0394 CAC1348 CAC0944 CAC0827 CA_P0064 CAC2680 CAC2613 
CAC0532 CAC0711 CAC0709 CAC0570 CAC3425 CAC2952 CAC0394 CAC1545 CAC2973 CAC2613 CAC0827 CA_P0064 CAC2680 
CAC0532 CAC0711 CAC0709 CAC0570 CAC3425 CAC2952 CAC0394 CAC1545 CAC1348 CAC2613 CAC0827 CA_P0064 CAC2680 
CAC0532 CAC0711 CAC0709 CAC0570 CAC3425 CAC2952 CAC0394 CAC1545 CAC0944 CAC2613 CAC0827 CA_P0064 CAC2680 
CAC0532 CAC0711 CAC0709 CAC0570 CAC3425 CAC2952 CAC0394 CAC0944 CAC2973 CAC2613 CAC0827 CA_P0064 CAC2680 
CAC0532 CAC0711 CAC0709 CAC0570 CAC3425 CAC2952 CAC0394 CAC0944 CAC1348 CAC2613 CAC0827 CA_P0064 CAC2680 
CAC0532 CAC0711 CAC0709 CAC0570 CAC3425 CAC2952 CAC0394 CAC1348 CAC2973 CAC2613 CAC0827 CA_P0064 CAC2680 
CAC0532 CAC0711 CAC0709 CAC0570 CAC3425 CAC2952 CAC2973 CAC1348 CAC1545 CAC2613 CAC0827 CA_P0064 CAC2680 
CAC0532 CAC0711 CAC0709 CAC0570 CAC3425 CAC2952 CAC2973 CAC1348 CAC0944 CAC2613 CAC0827 CA_P0064 CAC2680 
CAC0532 CAC0711 CAC0709 CAC0570 CAC3425 CAC2952 CAC2973 CAC1545 CAC0944 CAC2613 CAC0827 CA_P0064 CAC2680 
CAC0532 CAC0711 CAC0709 CAC0570 CAC3425 CAC2952 CAC1348 CAC1545 CAC0944 CAC2613 CAC0827 CA_P0064 CAC2680 
CAC0532 CAC0711 CAC0709 CAC0570 CAC3425 CAC0394 CAC1348 CAC2973 CAC0944 CAC1545 CAC0827 CA_P0064 CAC2680 CAC2613 
CAC0532 CAC2952 CAC2973 CAC1348 CAC0394 CAC0827 CAC2613 CA_P0064 CAC2680 CAC3425 CAC3427 CAC0570 CAC2995 
CAC0532 CAC2952 CAC2973 CAC1348 CAC0944 CAC0827 CAC2613 CA_P0064 CAC2680 CAC3425 CAC3427 CAC0570 CAC2995 
CAC0532 CAC2952 CAC2973 CAC1348 CAC1545 CAC0827 CAC2613 CA_P0064 CAC2680 CAC3425 CAC3427 CAC0570 CAC2995 
CAC0532 CAC2952 CAC2973 CAC1545 CAC0394 CAC0827 CAC2613 CA_P0064 CAC2680 CAC3425 CAC3427 CAC0570 CAC2995 
CAC0532 CAC2952 CAC2973 CAC1545 CAC0944 CAC0827 CAC2613 CA_P0064 CAC2680 CAC3425 CAC3427 CAC0570 CAC2995 
CAC0532 CAC2952 CAC2973 CAC0944 CAC0394 CAC0827 CAC2613 CA_P0064 CAC2680 CAC3425 CAC3427 CAC0570 CAC2995 
CAC0532 CAC2952 CAC0394 CAC0944 CAC1348 CAC0827 CAC2613 CA_P0064 CAC2680 CAC3425 CAC3427 CAC0570 CAC2995 
CAC0532 CAC2952 CAC0394 CAC0944 CAC1545 CAC0827 CAC2613 CA_P0064 CAC2680 CAC3425 CAC3427 CAC0570 CAC2995 
CAC0532 CAC2952 CAC0394 CAC1348 CAC1545 CAC0827 CAC2613 CA_P0064 CAC2680 CAC3425 CAC3427 CAC0570 CAC2995 
CAC0532 CAC2952 CAC0944 CAC1348 CAC1545 CAC0827 CAC2613 CA_P0064 CAC2680 CAC3425 CAC3427 CAC0570 CAC2995 
CAC0532 CAC2973 CAC0944 CAC0394 CAC1545 CAC1348 CAC2613 CA_P0064 CAC2680 CAC3425 CAC3427 CAC0570 CAC2995 CAC0827 
CAC0570 CAC2065 CAC0944 CAC1348 CAC1545 
CAC0570 CAC1572 CAC1088 CAC3427 CA_P0064 CAC2680 CAC0944 CAC0827 CAC1348 
CAC0570 CAC1572 CAC1088 CAC2613 CA_P0064 CAC2680 CAC0944 CAC0827 CAC1348 
CAC0570 CAC1572 CAC1088 CAC1545 CA_P0064 CAC2680 CAC0944 CAC0827 CAC1348 
CAC0570 CAC1572 CAC1088 CAC3425 CA_P0064 CAC2680 CAC0944 CAC0827 CAC1348 
CAC0570 CAC1572 CAC1088 CAC2995 CA_P0064 CAC2680 CAC0944 CAC0827 CAC1348 
CAC0570 CAC1572 CAC0517 CAC1545 CA_P0064 CAC2680 CAC0944 CAC0827 CAC1348 
CAC0570 CAC1572 CAC0517 CAC3427 CA_P0064 CAC2680 CAC0944 CAC0827 CAC1348 
CAC0570 CAC1572 CAC0517 CAC2613 CA_P0064 CAC2680 CAC0944 CAC0827 CAC1348 
CAC0570 CAC1572 CAC0517 CAC2995 CA_P0064 CAC2680 CAC0944 CAC0827 CAC1348 
CAC0570 CAC1572 CAC0517 CAC3425 CA_P0064 CAC2680 CAC0944 CAC0827 CAC1348 
CAC0570 CAC1088 CAC0517 CAC1545 CAC1348 CAC2680 CA_P0064 CAC0944 CAC0827 
CAC0570 CAC1088 CAC0517 CAC2613 CAC1348 CAC2680 CA_P0064 CAC0944 CAC0827 
CAC0570 CAC1088 CAC0517 CAC2995 CAC1348 CAC2680 CA_P0064 CAC0944 CAC0827 
CAC0570 CAC1088 CAC0517 CAC3425 CAC1348 CAC2680 CA_P0064 CAC0944 CAC0827 
CAC0570 CAC1088 CAC0517 CAC3427 CAC1348 CAC2680 CA_P0064 CAC0944 CAC0827 
CAC0570 CAC0517 CAC0709 CAC2952 CAC0944 CAC1348 CA_P0064 CAC0827 CAC2680 
CAC0570 CAC0517 CAC0711 CAC2952 CAC0944 CAC1348 CA_P0064 CAC0827 CAC2680 
CAC0570 CAC0517 CAC2995 CAC2952 CAC1348 CAC0944 CA_P0064 CAC0827 CAC2680 
CAC0570 CAC0517 CAC3425 CAC2952 CAC1348 CAC0944 CA_P0064 CAC0827 CAC2680 
CAC0570 CAC0517 CAC3427 CAC2952 CAC1348 CAC0944 CA_P0064 CAC0827 CAC2680 
CAC0570 CAC0517 CAC2613 CAC2952 CAC1348 CAC0944 CA_P0064 CAC0827 CAC2680 
CAC0570 CAC0711 CAC0709 CAC3427 CAC2995 CAC2952 CAC2973 CAC1348 CAC0394 CA_P0064 CAC2680 CAC2613 CAC0827 
CAC0570 CAC0711 CAC0709 CAC3427 CAC2995 CAC2952 CAC2973 CAC1348 CAC1545 CA_P0064 CAC2680 CAC2613 CAC0827 
CAC0570 CAC0711 CAC0709 CAC3427 CAC2995 CAC2952 CAC2973 CAC1348 CAC0944 CA_P0064 CAC2680 CAC2613 CAC0827 
CAC0570 CAC0711 CAC0709 CAC3427 CAC2995 CAC2952 CAC2973 CAC0944 CAC0394 CA_P0064 CAC2680 CAC2613 CAC0827 
CAC0570 CAC0711 CAC0709 CAC3427 CAC2995 CAC2952 CAC2973 CAC0944 CAC1545 CA_P0064 CAC2680 CAC2613 CAC0827 
CAC0570 CAC0711 CAC0709 CAC3427 CAC2995 CAC2952 CAC2973 CAC1545 CAC0394 CA_P0064 CAC2680 CAC2613 CAC0827 
CAC0570 CAC0711 CAC0709 CAC3427 CAC2995 CAC2952 CAC0394 CAC1545 CAC1348 CA_P0064 CAC2680 CAC2613 CAC0827 
CAC0570 CAC0711 CAC0709 CAC3427 CAC2995 CAC2952 CAC0394 CAC1545 CAC0944 CA_P0064 CAC2680 CAC2613 CAC0827 
CAC0570 CAC0711 CAC0709 CAC3427 CAC2995 CAC2952 CAC0394 CAC1348 CAC0944 CA_P0064 CAC2680 CAC2613 CAC0827 
CAC0570 CAC0711 CAC0709 CAC3427 CAC2995 CAC2952 CAC1545 CAC1348 CAC0944 CA_P0064 CAC2680 CAC2613 CAC0827 
CAC0570 CAC0711 CAC0709 CAC3427 CAC2995 CAC2973 CAC1545 CAC0394 CAC0944 CAC1348 CAC2680 CAC2613 CAC0827 CA_P0064 
CAC0570 CAC0711 CAC0709 CAC3427 CAC3425 CAC2952 CAC0394 CAC1545 CAC2973 CA_P0064 CAC2680 CAC2613 CAC0827 
CAC0570 CAC0711 CAC0709 CAC3427 CAC3425 CAC2952 CAC0394 CAC1545 CAC0944 CA_P0064 CAC2680 CAC2613 CAC0827 
CAC0570 CAC0711 CAC0709 CAC3427 CAC3425 CAC2952 CAC0394 CAC1545 CAC1348 CA_P0064 CAC2680 CAC2613 CAC0827 
CAC0570 CAC0711 CAC0709 CAC3427 CAC3425 CAC2952 CAC0394 CAC1348 CAC2973 CA_P0064 CAC2680 CAC2613 CAC0827 
CAC0570 CAC0711 CAC0709 CAC3427 CAC3425 CAC2952 CAC0394 CAC1348 CAC0944 CA_P0064 CAC2680 CAC2613 CAC0827 
CAC0570 CAC0711 CAC0709 CAC3427 CAC3425 CAC2952 CAC0394 CAC0944 CAC2973 CA_P0064 CAC2680 CAC2613 CAC0827 
CAC0570 CAC0711 CAC0709 CAC3427 CAC3425 CAC2952 CAC2973 CAC0944 CAC1545 CA_P0064 CAC2680 CAC2613 CAC0827 
CAC0570 CAC0711 CAC0709 CAC3427 CAC3425 CAC2952 CAC2973 CAC0944 CAC1348 CA_P0064 CAC2680 CAC2613 CAC0827 
CAC0570 CAC0711 CAC0709 CAC3427 CAC3425 CAC2952 CAC2973 CAC1545 CAC1348 CA_P0064 CAC2680 CAC2613 CAC0827 
CAC0570 CAC0711 CAC0709 CAC3427 CAC3425 CAC2952 CAC0944 CAC1545 CAC1348 CA_P0064 CAC2680 CAC2613 CAC0827 
CAC0570 CAC0711 CAC0709 CAC3427 CAC3425 CAC0394 CAC0944 CAC2973 CAC1348 CAC1545 CAC2680 CAC2613 CAC0827 CA_P0064 
CAC0570 CAC0711 CAC0709 CAC2995 CAC3425 CAC2952 CAC2973 CAC0944 CAC0394 CA_P0064 CAC2680 CAC2613 CAC0827 
CAC0570 CAC0711 CAC0709 CAC2995 CAC3425 CAC2952 CAC2973 CAC0944 CAC1348 CA_P0064 CAC2680 CAC2613 CAC0827 
CAC0570 CAC0711 CAC0709 CAC2995 CAC3425 CAC2952 CAC2973 CAC0944 CAC1545 CA_P0064 CAC2680 CAC2613 CAC0827 
CAC0570 CAC0711 CAC0709 CAC2995 CAC3425 CAC2952 CAC2973 CAC1545 CAC0394 CA_P0064 CAC2680 CAC2613 CAC0827 
CAC0570 CAC0711 CAC0709 CAC2995 CAC3425 CAC2952 CAC2973 CAC1545 CAC1348 CA_P0064 CAC2680 CAC2613 CAC0827 
CAC0570 CAC0711 CAC0709 CAC2995 CAC3425 CAC2952 CAC2973 CAC1348 CAC0394 CA_P0064 CAC2680 CAC2613 CAC0827 
CAC0570 CAC0711 CAC0709 CAC2995 CAC3425 CAC2952 CAC0394 CAC1348 CAC0944 CA_P0064 CAC2680 CAC2613 CAC0827 
CAC0570 CAC0711 CAC0709 CAC2995 CAC3425 CAC2952 CAC0394 CAC1348 CAC1545 CA_P0064 CAC2680 CAC2613 CAC0827 
CAC0570 CAC0711 CAC0709 CAC2995 CAC3425 CAC2952 CAC0394 CAC0944 CAC1545 CA_P0064 CAC2680 CAC2613 CAC0827 
CAC0570 CAC0711 CAC0709 CAC2995 CAC3425 CAC2952 CAC1348 CAC0944 CAC1545 CA_P0064 CAC2680 CAC2613 CAC0827 
CAC0570 CAC0711 CAC0709 CAC2995 CAC3425 CAC2973 CAC1348 CAC0394 CAC1545 CAC0944 CAC2680 CAC2613 CAC0827 CA_P0064 
CAC1353 CAC0188 CAC1354 
CAC1353 CAC3427 CAC2995 
CAC1354 CAC3087 CAC1820 
CAC1354 CAC3425 
CAC1407 CAC1355 
CAC1407 CAC1406 
CAC1407 CAC1408 
CAC1457 CAC1456 CAC1458 CAC1459 CAC1460 
CAC1457 CA_P0067 CAC1460 
CAC1458 CAC1455 CAC1453 CAC1456 CAC1454 
CAC1458 CAC1460 CAC1453 CAC1456 CAC1459 
CAC1458 CAC1454 CAC1459 CAC1456 CAC1453 
CAC2957 CAC2956 CAC2958 
CAC2964 CAC2965 CAC2963 
CAC2995 CAC2065 CAC1545 CAC1348 CAC0944 
CAC2995 CAC1572 CAC1088 CAC3425 CA_P0064 CAC1348 CAC0944 CAC0827 CAC2680 
CAC2995 CAC1572 CAC1088 CAC2613 CA_P0064 CAC1348 CAC0944 CAC0827 CAC2680 
CAC2995 CAC1572 CAC1088 CAC1545 CA_P0064 CAC1348 CAC0944 CAC0827 CAC2680 
CAC2995 CAC1572 CAC1088 CAC3427 CA_P0064 CAC1348 CAC0944 CAC0827 CAC2680 
CAC2995 CAC1572 CAC0517 CAC1545 CA_P0064 CAC1348 CAC0944 CAC0827 CAC2680 
CAC2995 CAC1572 CAC0517 CAC3425 CA_P0064 CAC1348 CAC0944 CAC0827 CAC2680 
CAC2995 CAC1572 CAC0517 CAC3427 CA_P0064 CAC1348 CAC0944 CAC0827 CAC2680 
CAC2995 CAC1572 CAC0517 CAC2613 CA_P0064 CAC1348 CAC0944 CAC0827 CAC2680 
CAC2995 CAC1088 CAC0517 CAC1545 CAC2680 CA_P0064 CAC0944 CAC0827 CAC1348 
CAC2995 CAC1088 CAC0517 CAC3427 CAC2680 CA_P0064 CAC0944 CAC0827 CAC1348 
CAC2995 CAC1088 CAC0517 CAC2613 CAC2680 CA_P0064 CAC0944 CAC0827 CAC1348 
CAC2995 CAC1088 CAC0517 CAC3425 CAC2680 CA_P0064 CAC0944 CAC0827 CAC1348 
CAC2995 CAC0517 CAC0709 CAC2952 CAC1348 CAC0944 CAC2680 CAC0827 CA_P0064 
CAC2995 CAC0517 CAC0711 CAC2952 CAC1348 CAC0944 CAC2680 CAC0827 CA_P0064 
CAC2995 CAC0517 CAC2613 CAC2952 CAC0944 CAC1348 CAC2680 CAC0827 CA_P0064 
CAC2995 CAC0517 CAC3425 CAC2952 CAC0944 CAC1348 CAC2680 CAC0827 CA_P0064 
CAC2995 CAC0517 CAC3427 CAC2952 CAC0944 CAC1348 CAC2680 CAC0827 CA_P0064 
CAC2995 CAC0711 CAC0709 CAC3425 CAC3427 CAC2952 CAC0394 CAC1545 CAC2973 CA_P0064 CAC2680 CAC0827 CAC2613 
CAC2995 CAC0711 CAC0709 CAC3425 CAC3427 CAC2952 CAC0394 CAC1545 CAC0944 CA_P0064 CAC2680 CAC0827 CAC2613 
CAC2995 CAC0711 CAC0709 CAC3425 CAC3427 CAC2952 CAC0394 CAC1545 CAC1348 CA_P0064 CAC2680 CAC0827 CAC2613 
CAC2995 CAC0711 CAC0709 CAC3425 CAC3427 CAC2952 CAC0394 CAC1348 CAC2973 CA_P0064 CAC2680 CAC0827 CAC2613 
CAC2995 CAC0711 CAC0709 CAC3425 CAC3427 CAC2952 CAC0394 CAC1348 CAC0944 CA_P0064 CAC2680 CAC0827 CAC2613 
CAC2995 CAC0711 CAC0709 CAC3425 CAC3427 CAC2952 CAC0394 CAC0944 CAC2973 CA_P0064 CAC2680 CAC0827 CAC2613 
CAC2995 CAC0711 CAC0709 CAC3425 CAC3427 CAC2952 CAC2973 CAC0944 CAC1545 CA_P0064 CAC2680 CAC0827 CAC2613 
CAC2995 CAC0711 CAC0709 CAC3425 CAC3427 CAC2952 CAC2973 CAC0944 CAC1348 CA_P0064 CAC2680 CAC0827 CAC2613 
CAC2995 CAC0711 CAC0709 CAC3425 CAC3427 CAC2952 CAC2973 CAC1545 CAC1348 CA_P0064 CAC2680 CAC0827 CAC2613 
CAC2995 CAC0711 CAC0709 CAC3425 CAC3427 CAC2952 CAC0944 CAC1545 CAC1348 CA_P0064 CAC2680 CAC0827 CAC2613 
CAC2995 CAC0711 CAC0709 CAC3425 CAC3427 CAC0394 CAC0944 CAC2973 CAC1348 CAC1545 CAC2680 CAC0827 CAC2613 CA_P0064 
CAC3425 CAC2065 CAC0944 CAC1545 CAC1348 
CAC3425 CAC1572 CAC1088 CAC1545 CAC2680 CA_P0064 CAC0827 CAC0944 CAC1348 
CAC3425 CAC1572 CAC1088 CAC2613 CAC2680 CA_P0064 CAC0827 CAC0944 CAC1348 
CAC3425 CAC1572 CAC1088 CAC3427 CAC2680 CA_P0064 CAC0827 CAC0944 CAC1348 
CAC3425 CAC1572 CAC0517 CAC1545 CAC2680 CA_P0064 CAC0827 CAC0944 CAC1348 
CAC3425 CAC1572 CAC0517 CAC3427 CAC2680 CA_P0064 CAC0827 CAC0944 CAC1348 
CAC3425 CAC1572 CAC0517 CAC2613 CAC2680 CA_P0064 CAC0827 CAC0944 CAC1348 
CAC3425 CAC1088 CAC0517 CAC1545 CAC1348 CA_P0064 CAC0827 CAC0944 CAC2680 
CAC3425 CAC1088 CAC0517 CAC2613 CAC1348 CA_P0064 CAC0827 CAC0944 CAC2680 
CAC3425 CAC1088 CAC0517 CAC3427 CAC1348 CA_P0064 CAC0827 CAC0944 CAC2680 
CAC3425 CAC0517 CAC0709 CAC2952 CAC0944 CAC1348 CAC0827 CAC2680 CA_P0064 
CAC3425 CAC0517 CAC0711 CAC2952 CAC0944 CAC1348 CAC0827 CAC2680 CA_P0064 
CAC3425 CAC0517 CAC3427 CAC2952 CAC1348 CAC0944 CAC0827 CAC2680 CA_P0064 
CAC3425 CAC0517 CAC2613 CAC2952 CAC1348 CAC0944 CAC0827 CAC2680 CA_P0064 
CAC3427 CAC1820 
CAC3427 CAC2065 CAC1545 CAC0944 CAC1348 
CAC3427 CAC1572 CAC1088 CAC1545 CAC0944 CAC1348 CAC2680 CAC0827 CA_P0064 
CAC3427 CAC1572 CAC1088 CAC2613 CAC0944 CAC1348 CAC2680 CAC0827 CA_P0064 
CAC3427 CAC1572 CAC0517 CAC1545 CAC0944 CAC1348 CAC2680 CAC0827 CA_P0064 
CAC3427 CAC1572 CAC0517 CAC2613 CAC0944 CAC1348 CAC2680 CAC0827 CA_P0064 
CAC3427 CAC1088 CAC0517 CAC1545 CA_P0064 CAC1348 CAC2680 CAC0827 CAC0944 
CAC3427 CAC1088 CAC0517 CAC2613 CA_P0064 CAC1348 CAC2680 CAC0827 CAC0944 
CAC3427 CAC0517 CAC0709 CAC2952 CAC0944 CAC1348 CAC2680 CAC0827 CA_P0064 
CAC3427 CAC0517 CAC0711 CAC2952 CAC0944 CAC1348 CAC2680 CAC0827 CA_P0064 
CAC3427 CAC0517 CAC2613 CAC2952 CAC1348 CAC0944 CAC2680 CAC0827 CA_P0064 
CAC0424 CAC0232 CAC0517 CAC1088 CAC1572 
CAC0424 CA_P0064 CAC2680 CAC1088 CAC1572 CAC0517 
CAC0424 CAC0827 CAC2680 CAC1088 CAC1572 CAC0517 
CAC0424 CAC1348 CAC2680 CAC1088 CAC1572 CAC0517 
CAC0424 CAC0944 CAC2680 CAC1088 CAC1572 CAC0517 
CAC0424 CAC2680 CAC0157 CAC1088 CAC1572 CAC0517 CAC1523 
CAC0424 CAC2680 CAC2918 CAC1088 CAC1572 CAC0517 CAC1523 
CAC0424 CAC0157 CAC2918 CAC1088 CAC1572 CAC0517 CAC1523 
CAC1523 CAC0232 CAC1572 CAC0517 CAC1088 
CAC1523 CAC0944 CAC2680 CAC0517 CAC1572 CAC1088 
CAC1523 CAC1348 CAC2680 CAC0517 CAC1572 CAC1088 
CAC1523 CAC0827 CAC2680 CAC0517 CAC1572 CAC1088 
CAC1523 CA_P0064 CAC2680 CAC0517 CAC1572 CAC1088 
CAC0425 CAC1773 CAC1772 
CAC0425 CAC2891 CAC0385 CAC1405 CAC1084 CA_P0010 CAC1075 
CAC0425 CAC0215 CAC0385 CAC1405 CAC1084 CA_P0010 CAC1075 
CAC0425 CAC0214 CAC0385 CAC1405 CAC1084 CA_P0010 CAC1075 
CAC2918 CAC2917 
CAC2918 CAC0232 CAC1572 CAC1088 CAC0517 
CAC2918 CA_P0064 CAC1088 CAC1572 CAC0517 
CAC2918 CAC0827 CAC1088 CAC1572 CAC0517 
CAC2918 CAC0944 CAC1088 CAC1572 CAC0517 
CAC2918 CAC1348 CAC1088 CAC1572 CAC0517 
CAC1341 CAC2612 CAC1730 
CAC1341 CAC1349 
CAC1341 CAC1344 CAC1342 CAC1346 
CAC1341 CAC0396 
CAC0167 CA_P0064 CAC0710 CAC0713 CAC2834 
CAC0167 CAC0709 CAC2830 CAC0713 CAC2834 
CAC0167 CAC0709 CAC2830 CAC0710 CAC2834 
CAC0167 CAC0709 CAC0713 CAC0710 CAC2834 
CAC0167 CAC0711 CAC0713 CAC0710 CAC2834 CAC0712 
CAC0167 CAC2830 CAC0710 CAC2834 CAC3021 CAC0712 CAC2741 
CAC0167 CAC2830 CAC0713 CAC2834 CAC3021 CAC0712 CAC2741 
CAC0167 CAC0710 CAC0713 CAC2834 CAC3021 CAC0712 CAC2741 
CAC0712 CAC0499 
CAC0712 CAC3536 
CAC0712 CAC2830 CAC0709 CAC0711 CAC2834 
CAC0712 CAC2830 CAC0709 CAC0710 CAC2834 
CAC0712 CAC2830 CAC0709 CAC0713 CAC2834 
CAC0712 CAC0827 CAC2834 CAC0711 CAC0713 
CAC0712 CAC0709 CAC0710 CAC0711 CAC0713 CAC2834 
CAC0712 CA_P0064 CAC0710 CAC0711 CAC0713 CAC2834 
CAC0712 CAC0711 CAC2741 CAC0710 CAC0713 CAC2834 
CAC0712 CAC0711 CAC3021 CAC0710 CAC0713 CAC2834 
CAC2741 CA_P0064 CAC2834 CAC0710 CAC0713 
CAC2741 CAC0709 CAC2830 CAC0710 CAC2834 
CAC2741 CAC0709 CAC2830 CAC0713 CAC2834 
CAC2741 CAC0709 CAC0710 CAC0713 CAC2834 
CAC3021 CA_P0064 CAC0710 CAC2834 CAC0713 
CAC3021 CAC0709 CAC2830 CAC0713 CAC2834 
CAC3021 CAC0709 CAC2830 CAC0710 CAC2834 
CAC3021 CAC0709 CAC0713 CAC0710 CAC2834 
CAC3021 CAC1371 CAC1375 CAC1374 CAC1372 
CAC3021 CAC1367 CAC1375 CAC1374 CAC1372 
CAC3021 CAC1368 CAC1374 CAC1375 CAC1372 
CAC3021 CAC0098 CAC1374 CAC1375 CAC0582 
CAC3021 CAC0584 CAC1374 CAC1383 CAC0582 CAC1375 
CAC3021 CAC1381 CAC1385 CAC1373 CAC0582 CAC1375 CAC1383 CAC1384 CAC1372 CAC1374 
CAC3021 CAC1381 CAC1385 CAC1370 CAC0582 CAC1375 CAC1383 CAC1384 CAC1372 CAC1374 
CAC3021 CAC1381 CAC1385 CAC1365 CAC0582 CAC1375 CAC1383 CAC1384 CAC1372 CAC1374 
CAC3021 CAC1381 CAC1385 CAC1369 CAC0582 CAC1375 CAC1383 CAC1384 CAC1372 CAC1374 
CAC3021 CAC1381 CAC1385 CAC1379 CAC0582 CAC1375 CAC1383 CAC1384 CAC1372 CAC1374 
CAC3021 CAC1381 CAC1385 CAC1382 CAC0582 CAC1375 CAC1383 CAC1384 CAC1372 CAC1374 
CAC3021 CAC1381 CAC1385 CAC1380 CAC0582 CAC1375 CAC1383 CAC1384 CAC1372 CAC1374 
CAC3021 CAC1381 CAC1385 CAC1377 CAC0582 CAC1375 CAC1383 CAC1384 CAC1372 CAC1374 
CAC3021 CAC1381 CAC1385 CAC1376 CAC0582 CAC1375 CAC1383 CAC1384 CAC1372 CAC1374 
CAC3021 CAC1381 CAC1385 CAC1378 CAC0582 CAC1375 CAC1383 CAC1384 CAC1372 CAC1374 
CAC3021 CAC1365 CAC1385 CAC1370 CAC0582 CAC1375 CAC1383 CAC1384 CAC1372 CAC1374 
CAC3021 CAC1365 CAC1385 CAC1373 CAC0582 CAC1375 CAC1383 CAC1384 CAC1372 CAC1374 
CAC3021 CAC1365 CAC1385 CAC1378 CAC0582 CAC1375 CAC1383 CAC1384 CAC1372 CAC1374 
CAC3021 CAC1365 CAC1385 CAC1369 CAC0582 CAC1375 CAC1383 CAC1384 CAC1372 CAC1374 
CAC3021 CAC1365 CAC1385 CAC1379 CAC0582 CAC1375 CAC1383 CAC1384 CAC1372 CAC1374 
CAC3021 CAC1365 CAC1385 CAC1382 CAC0582 CAC1375 CAC1383 CAC1384 CAC1372 CAC1374 
CAC3021 CAC1365 CAC1385 CAC1380 CAC0582 CAC1375 CAC1383 CAC1384 CAC1372 CAC1374 
CAC3021 CAC1365 CAC1385 CAC1377 CAC0582 CAC1375 CAC1383 CAC1384 CAC1372 CAC1374 
CAC3021 CAC1365 CAC1385 CAC1376 CAC0582 CAC1375 CAC1383 CAC1384 CAC1372 CAC1374 
CAC3021 CAC1373 CAC1385 CAC1370 CAC0582 CAC1375 CAC1383 CAC1384 CAC1372 CAC1374 
CAC3021 CAC1373 CAC1385 CAC1376 CAC0582 CAC1375 CAC1383 CAC1384 CAC1372 CAC1374 
CAC3021 CAC1373 CAC1385 CAC1378 CAC0582 CAC1375 CAC1383 CAC1384 CAC1372 CAC1374 
CAC3021 CAC1373 CAC1385 CAC1369 CAC0582 CAC1375 CAC1383 CAC1384 CAC1372 CAC1374 
CAC3021 CAC1373 CAC1385 CAC1379 CAC0582 CAC1375 CAC1383 CAC1384 CAC1372 CAC1374 
CAC3021 CAC1373 CAC1385 CAC1382 CAC0582 CAC1375 CAC1383 CAC1384 CAC1372 CAC1374 
CAC3021 CAC1373 CAC1385 CAC1380 CAC0582 CAC1375 CAC1383 CAC1384 CAC1372 CAC1374 
CAC3021 CAC1373 CAC1385 CAC1377 CAC0582 CAC1375 CAC1383 CAC1384 CAC1372 CAC1374 
CAC3021 CAC1370 CAC1377 CAC1385 CAC0582 CAC1375 CAC1383 CAC1384 CAC1372 CAC1374 
CAC3021 CAC1370 CAC1376 CAC1385 CAC0582 CAC1375 CAC1383 CAC1384 CAC1372 CAC1374 
CAC3021 CAC1370 CAC1378 CAC1385 CAC0582 CAC1375 CAC1383 CAC1384 CAC1372 CAC1374 
CAC3021 CAC1370 CAC1369 CAC1385 CAC0582 CAC1375 CAC1383 CAC1384 CAC1372 CAC1374 
CAC3021 CAC1370 CAC1379 CAC1385 CAC0582 CAC1375 CAC1383 CAC1384 CAC1372 CAC1374 
CAC3021 CAC1370 CAC1382 CAC1385 CAC0582 CAC1375 CAC1383 CAC1384 CAC1372 CAC1374 
CAC3021 CAC1370 CAC1380 CAC1385 CAC0582 CAC1375 CAC1383 CAC1384 CAC1372 CAC1374 
CAC3021 CAC1377 CAC1380 CAC1385 CAC0582 CAC1375 CAC1383 CAC1384 CAC1372 CAC1374 
CAC3021 CAC1377 CAC1376 CAC1385 CAC0582 CAC1375 CAC1383 CAC1384 CAC1372 CAC1374 
CAC3021 CAC1377 CAC1378 CAC1385 CAC0582 CAC1375 CAC1383 CAC1384 CAC1372 CAC1374 
CAC3021 CAC1377 CAC1369 CAC1385 CAC0582 CAC1375 CAC1383 CAC1384 CAC1372 CAC1374 
CAC3021 CAC1377 CAC1379 CAC1385 CAC0582 CAC1375 CAC1383 CAC1384 CAC1372 CAC1374 
CAC3021 CAC1377 CAC1382 CAC1385 CAC0582 CAC1375 CAC1383 CAC1384 CAC1372 CAC1374 
CAC3021 CAC1380 CAC1382 CAC1385 CAC0582 CAC1375 CAC1383 CAC1384 CAC1372 CAC1374 
CAC3021 CAC1380 CAC1376 CAC1385 CAC0582 CAC1375 CAC1383 CAC1384 CAC1372 CAC1374 
CAC3021 CAC1380 CAC1378 CAC1385 CAC0582 CAC1375 CAC1383 CAC1384 CAC1372 CAC1374 
CAC3021 CAC1380 CAC1369 CAC1385 CAC0582 CAC1375 CAC1383 CAC1384 CAC1372 CAC1374 
CAC3021 CAC1380 CAC1379 CAC1385 CAC0582 CAC1375 CAC1383 CAC1384 CAC1372 CAC1374 
CAC3021 CAC1382 CAC1379 CAC1385 CAC0582 CAC1375 CAC1383 CAC1384 CAC1372 CAC1374 
CAC3021 CAC1382 CAC1376 CAC1385 CAC0582 CAC1375 CAC1383 CAC1384 CAC1372 CAC1374 
CAC3021 CAC1382 CAC1378 CAC1385 CAC0582 CAC1375 CAC1383 CAC1384 CAC1372 CAC1374 
CAC3021 CAC1382 CAC1369 CAC1385 CAC0582 CAC1375 CAC1383 CAC1384 CAC1372 CAC1374 
CAC3021 CAC1379 CAC1369 CAC1385 CAC0582 CAC1375 CAC1383 CAC1384 CAC1372 CAC1374 
CAC3021 CAC1379 CAC1376 CAC1385 CAC0582 CAC1375 CAC1383 CAC1384 CAC1372 CAC1374 
CAC3021 CAC1379 CAC1378 CAC1385 CAC0582 CAC1375 CAC1383 CAC1384 CAC1372 CAC1374 
CAC3021 CAC1369 CAC1378 CAC1385 CAC0582 CAC1375 CAC1383 CAC1384 CAC1372 CAC1374 
CAC3021 CAC1369 CAC1376 CAC1385 CAC0582 CAC1375 CAC1383 CAC1384 CAC1372 CAC1374 
CAC3021 CAC1378 CAC1376 CAC1385 CAC0582 CAC1375 CAC1383 CAC1384 CAC1372 CAC1374 
CAC0267 CAC0801 CAC0518 CAC0534 CAC1036 
CAC0267 CAC2967 CAC3652 CAC3176 CAC3169 
CAC0267 CAC0673 CAC3652 CAC3176 CAC3169 CAC0980 
CAC0267 CAC0674 CAC3652 CAC3176 CAC3169 CAC0980 
CAC0267 CAC3604 CAC3174 CAC3169 CAC0273 
CAC0267 CAC1479 CA_P0025 CAC0273 CAC3169 
CAC0267 CAC1479 CA_P0025 CAC3174 CAC3169 
CAC0267 CAC1479 CAC0273 CAC3174 CAC3169 
CAC0267 CAC0637 CAC1819 CAC1001 CAC2832 
CAC0267 CAC0780 CAC1819 CAC1001 CAC2832 
CAC0267 CAC0893 CAC2832 CAC1001 CAC1819 
CAC0267 CAC0217 CAC1001 CAC2832 CAC1819 
CAC0267 CAC2357 CAC1001 CAC1819 CAC2832 
CAC0267 CAC2356 CAC1001 CAC1819 CAC2832 
CAC0267 CAC3031 CA_P0025 CAC1001 CAC0792 
CAC0267 CAC3031 CA_P0025 CAC1819 CAC0792 
CAC0267 CAC3031 CA_P0025 CAC2832 CAC0792 
CAC0267 CAC3031 CAC1001 CAC2832 CAC0792 CAC1819 
CAC0267 CAC1369 CA_P0025 CAC2832 CAC0792 
CAC0267 CAC1369 CA_P0025 CAC1001 CAC0792 
CAC0267 CAC1369 CA_P0025 CAC1819 CAC0792 
CAC0267 CAC1369 CAC2832 CAC1819 CAC0792 CAC1001 
CAC0267 CAC0713 CAC2660 CAC1036 CAC0518 
CAC0267 CAC0394 CAC2832 CAC1819 CAC1001 CAC0792 
CAC0267 CAC2973 CAC2832 CAC1819 CAC1001 CAC0792 
CAC0267 CAC2083 CAC1589 CAC2660 CAC1596 CAC0980 
CAC0267 CAC0091 CAC3171 CAC3552 CAC3652 CAC3173 CAC3172 CAC3176 CAC3169 CAC3174 
CAC0267 CAC0091 CAC3171 CAC1036 CAC3652 CAC3173 CAC3172 CAC3176 CAC3169 CAC3174 
CAC0267 CAC0091 CAC3171 CAC1543 CAC3652 CAC3173 CAC3172 CAC3176 CAC3169 CAC3174 
CAC0267 CAC0091 CAC3171 CAC0518 CAC3652 CAC3173 CAC3172 CAC3176 CAC3169 CAC3174 
CAC0267 CAC0091 CAC3171 CAC0534 CAC3652 CAC3173 CAC3172 CAC3176 CAC3169 CAC3174 
CAC0267 CAC0091 CAC3171 CAC2691 CAC3652 CAC3173 CAC3172 CAC3176 CAC3169 CAC3174 
CAC0267 CAC0091 CAC3171 CAC0980 CAC3652 CAC3173 CAC3172 CAC3176 CAC3169 CAC3174 
CAC0267 CAC0091 CAC3171 CAC1596 CAC3652 CAC3173 CAC3172 CAC3176 CAC3169 CAC3174 
CAC0267 CAC0091 CAC3171 CAC2660 CAC3652 CAC3173 CAC3172 CAC3176 CAC3169 CAC3174 
CAC0267 CAC0091 CAC3171 CAC0273 CAC3652 CAC3173 CAC3172 CAC3176 CAC3169 CAC3174 
CAC0267 CAC0091 CAC3171 CAC1589 CAC3652 CAC3173 CAC3172 CAC3176 CAC3169 CAC3174 
CAC0267 CAC0091 CAC3170 CAC3552 CAC3652 CAC3173 CAC3172 CAC3176 CAC3169 CAC3174 
CAC0267 CAC0091 CAC3170 CAC1036 CAC3652 CAC3173 CAC3172 CAC3176 CAC3169 CAC3174 
CAC0267 CAC0091 CAC3170 CAC1543 CAC3652 CAC3173 CAC3172 CAC3176 CAC3169 CAC3174 
CAC0267 CAC0091 CAC3170 CAC0518 CAC3652 CAC3173 CAC3172 CAC3176 CAC3169 CAC3174 
CAC0267 CAC0091 CAC3170 CAC0534 CAC3652 CAC3173 CAC3172 CAC3176 CAC3169 CAC3174 
CAC0267 CAC0091 CAC3170 CAC2691 CAC3652 CAC3173 CAC3172 CAC3176 CAC3169 CAC3174 
CAC0267 CAC0091 CAC3170 CAC0980 CAC3652 CAC3173 CAC3172 CAC3176 CAC3169 CAC3174 
CAC0267 CAC0091 CAC3170 CAC1596 CAC3652 CAC3173 CAC3172 CAC3176 CAC3169 CAC3174 
CAC0267 CAC0091 CAC3170 CAC2660 CAC3652 CAC3173 CAC3172 CAC3176 CAC3169 CAC3174 
CAC0267 CAC0091 CAC3170 CAC1589 CAC3652 CAC3173 CAC3172 CAC3176 CAC3169 CAC3174 
CAC0267 CAC0091 CAC3170 CAC0273 CAC3652 CAC3173 CAC3172 CAC3176 CAC3169 CAC3174 
CAC0267 CAC3171 CAC3170 CAC3552 CAC3652 CAC3173 CAC3172 CAC3176 CAC3174 CAC3169 
CAC0267 CAC3171 CAC3170 CAC1036 CAC3652 CAC3173 CAC3172 CAC3176 CAC3174 CAC3169 
CAC0267 CAC3171 CAC3170 CAC1543 CAC3652 CAC3173 CAC3172 CAC3176 CAC3174 CAC3169 
CAC0267 CAC3171 CAC3170 CAC0518 CAC3652 CAC3173 CAC3172 CAC3176 CAC3174 CAC3169 
CAC0267 CAC3171 CAC3170 CAC0534 CAC3652 CAC3173 CAC3172 CAC3176 CAC3174 CAC3169 
CAC0267 CAC3171 CAC3170 CAC2691 CAC3652 CAC3173 CAC3172 CAC3176 CAC3174 CAC3169 
CAC0267 CAC3171 CAC3170 CAC0980 CAC3652 CAC3173 CAC3172 CAC3176 CAC3174 CAC3169 
CAC0267 CAC3171 CAC3170 CAC1596 CAC3652 CAC3173 CAC3172 CAC3176 CAC3174 CAC3169 
CAC0267 CAC3171 CAC3170 CAC2660 CAC3652 CAC3173 CAC3172 CAC3176 CAC3174 CAC3169 
CAC0267 CAC3171 CAC3170 CAC1589 CAC3652 CAC3173 CAC3172 CAC3176 CAC3174 CAC3169 
CAC0267 CAC3171 CAC3170 CAC0273 CAC3652 CAC3173 CAC3172 CAC3176 CAC3174 CAC3169 
CAC0267 CAC3170 CAC3552 CAC3652 CAC3173 CAC3172 CAC3169 CAC3176 CAC3174 CAC0273 
CAC0267 CAC3170 CAC1036 CAC3652 CAC3173 CAC3172 CAC3169 CAC3176 CAC3174 CAC0273 
CAC0267 CAC3170 CAC1543 CAC3652 CAC3173 CAC3172 CAC3169 CAC3176 CAC3174 CAC0273 
CAC0267 CAC3170 CAC0518 CAC3652 CAC3173 CAC3172 CAC3169 CAC3176 CAC3174 CAC0273 
CAC0267 CAC3170 CAC0534 CAC3652 CAC3173 CAC3172 CAC3169 CAC3176 CAC3174 CAC0273 
CAC0267 CAC3170 CAC2691 CAC3652 CAC3173 CAC3172 CAC3169 CAC3176 CAC3174 CAC0273 
CAC0267 CAC3170 CAC0980 CAC3652 CAC3173 CAC3172 CAC3169 CAC3176 CAC3174 CAC0273 
CAC0267 CAC3170 CAC1596 CAC3652 CAC3173 CAC3172 CAC3169 CAC3176 CAC3174 CAC0273 
CAC0267 CAC3170 CAC2660 CAC3652 CAC3173 CAC3172 CAC3169 CAC3176 CAC3174 CAC0273 
CAC0267 CAC3170 CAC1589 CAC3652 CAC3173 CAC3172 CAC3169 CAC3176 CAC3174 CAC0273 
CAC0267 CAC0566 CAC1819 CAC2832 CAC1001 CAC2660 
CAC0267 CAC0566 CAC1819 CAC0980 CAC2660 
CAC0267 CAC0566 CAC1819 CAC1596 CAC2660 
CAC0267 CAC0566 CAC1819 CAC1589 CAC2660 
CAC0267 CAC0566 CAC2832 CAC1596 CAC2660 
CAC0267 CAC0566 CAC2832 CAC1589 CAC2660 
CAC0267 CAC0566 CAC2832 CAC0980 CAC2660 
CAC0267 CAC0566 CAC1001 CAC0980 CAC2660 
CAC0267 CAC0566 CAC1001 CAC1596 CAC2660 
CAC0267 CAC0566 CAC1001 CAC1589 CAC2660 
CAC0267 CAC0566 CAC0980 CAC1589 CAC2660 CAC1596 
CAC0267 CAC1720 CAC1819 CAC1001 CAC2832 
CAC0267 CAC2783 CAC1001 CAC2832 CAC1819 
CAC0267 CAC2235 CAC2832 CAC1819 CAC1001 
CAC0267 CAC0102 CAC2832 CAC1819 CAC1001 
CAC0267 CAC0931 CAC2832 CAC1001 CAC1819 
CAC0267 CAC3177 CAC2832 CAC1001 CAC1819 
CAC0267 CAC0391 CAC2832 CAC1001 CAC1819 
CAC0267 CAC0792 CA_P0025 CAC1819 CAC2660 CAC3552 
CAC0267 CAC0792 CA_P0025 CAC2832 CAC2660 CAC3552 
CAC0267 CAC0792 CA_P0025 CAC1001 CAC2660 CAC3552 
CAC0267 CAC0792 CA_P0025 CAC3169 CAC0518 CAC3552 CAC1036 
CAC0267 CAC0792 CA_P0025 CAC3652 CAC0518 CAC3552 CAC1036 
CAC0267 CAC0792 CA_P0025 CAC3176 CAC0518 CAC3552 CAC1036 
CAC0267 CAC0792 CA_P0025 CAC0980 CAC0518 CAC3552 CAC1036 
CAC0267 CAC0792 CA_P0025 CAC2660 CAC0518 CAC3552 CAC1036 
CAC0267 CAC0792 CAC1819 CAC1001 CAC2832 CAC2660 CAC3552 
CAC0267 CAC0792 CAC1819 CAC1036 CAC2660 CAC3552 
CAC0267 CAC0792 CAC1819 CAC0518 CAC2660 CAC3552 
CAC0267 CAC0792 CAC1001 CAC1036 CAC2660 CAC3552 
CAC0267 CAC0792 CAC1001 CAC0518 CAC2660 CAC3552 
CAC0267 CAC0792 CAC2832 CAC0518 CAC2660 CAC3552 
CAC0267 CAC0792 CAC2832 CAC1036 CAC2660 CAC3552 
CAC0267 CAC0792 CAC3174 CAC1036 CAC0518 CAC3552 
CAC0267 CAC0792 CAC1589 CAC1036 CAC0518 CAC3552 
CAC0267 CAC0792 CAC3173 CAC1036 CAC0518 CAC3552 
CAC0267 CAC0792 CAC1543 CAC1036 CAC0518 CAC3552 
CAC0267 CAC0792 CAC2691 CAC1036 CAC0518 CAC3552 
CAC0267 CAC0792 CAC0273 CAC1036 CAC0518 CAC3552 
CAC0267 CAC0792 CAC3172 CAC1036 CAC0518 CAC3552 
CAC0267 CAC0792 CAC0534 CAC1036 CAC0518 CAC3552 
CAC0267 CAC0792 CAC1596 CAC1036 CAC0518 CAC3552 
CAC0267 CAC0476 CAC1001 CAC2832 CAC1819 
CAC0267 CAC3572 CAC0980 CAC3174 CAC0273 
CAC0267 CAC3570 CAC2660 CAC3174 CAC0980 CAC0273 
CAC0267 CA_P0162 CA_P0025 CAC3174 CAC0980 
CAC0267 CA_P0162 CA_P0025 CAC0273 CAC0980 
CAC0267 CA_P0162 CAC3174 CAC0273 CAC0980 
CAC0267 CAC3569 CAC3174 CAC2660 CAC0273 CAC0980 
CAC0267 CAC3568 CAC2660 CAC0273 CAC3174 CAC0980 
CAC0267 CA_P0035 CA_P0025 CAC3174 CAC0980 
CAC0267 CA_P0035 CA_P0025 CAC0273 CAC0980 
CAC0267 CA_P0035 CAC3174 CAC0273 CAC0980 
CAC0267 CA_P0078 CAC0273 CAC3174 CAC0980 
CAC0267 CAC2873 CAC3174 CAC0273 CAC0980 
CAC0267 CAC1742 CAC1589 CAC0273 CAC0980 CAC3174 CAC1596 
CAC0267 CAC2458 CAC1819 CAC1001 CAC2832 
CAC0267 CAC2458 CAC3652 CAC3169 CAC3176 
CAC0267 CAC2459 CAC1819 CAC1001 CAC2832 
CAC0267 CAC2459 CAC3176 CAC3652 CAC3169 
CAC0267 CA_P0025 CAC3173 CAC3172 CAC3652 CAC2691 CAC3552 CAC0518 CAC1036 CAC3176 CAC0980 CAC3169 CAC2660 
CAC0267 CA_P0025 CAC3173 CAC3172 CAC3652 CAC0534 CAC3552 CAC0518 CAC1036 CAC3176 CAC0980 CAC3169 CAC2660 
CAC0267 CA_P0025 CAC3173 CAC3172 CAC3652 CAC1543 CAC3552 CAC0518 CAC1036 CAC3176 CAC0980 CAC3169 CAC2660 
CAC0267 CA_P0025 CAC3173 CAC3172 CAC3652 CAC1589 CAC3552 CAC0518 CAC1036 CAC3176 CAC0980 CAC3169 CAC2660 
CAC0267 CA_P0025 CAC3173 CAC3172 CAC3652 CAC1596 CAC3552 CAC0518 CAC1036 CAC3176 CAC0980 CAC3169 CAC2660 
CAC0267 CA_P0025 CAC3173 CAC3172 CAC3652 CAC3174 CAC3552 CAC0518 CAC1036 CAC3176 CAC0980 CAC3169 CAC2660 
CAC0267 CA_P0025 CAC3173 CAC3172 CAC3652 CAC0273 CAC3552 CAC0518 CAC1036 CAC3176 CAC0980 CAC3169 CAC2660 
CAC0267 CA_P0025 CAC3173 CAC3652 CAC2691 CAC0273 CAC3552 CAC0518 CAC1036 CAC3176 CAC0980 CAC3169 CAC2660 
CAC0267 CA_P0025 CAC3173 CAC3652 CAC2691 CAC0534 CAC3552 CAC0518 CAC1036 CAC3176 CAC0980 CAC3169 CAC2660 
CAC0267 CA_P0025 CAC3173 CAC3652 CAC2691 CAC1543 CAC3552 CAC0518 CAC1036 CAC3176 CAC0980 CAC3169 CAC2660 
CAC0267 CA_P0025 CAC3173 CAC3652 CAC2691 CAC1589 CAC3552 CAC0518 CAC1036 CAC3176 CAC0980 CAC3169 CAC2660 
CAC0267 CA_P0025 CAC3173 CAC3652 CAC2691 CAC1596 CAC3552 CAC0518 CAC1036 CAC3176 CAC0980 CAC3169 CAC2660 
CAC0267 CA_P0025 CAC3173 CAC3652 CAC2691 CAC3174 CAC3552 CAC0518 CAC1036 CAC3176 CAC0980 CAC3169 CAC2660 
CAC0267 CA_P0025 CAC3173 CAC3652 CAC0273 CAC3174 CAC3552 CAC0518 CAC1036 CAC3176 CAC0980 CAC3169 CAC2660 
CAC0267 CA_P0025 CAC3173 CAC3652 CAC0273 CAC0534 CAC3552 CAC0518 CAC1036 CAC3176 CAC0980 CAC3169 CAC2660 
CAC0267 CA_P0025 CAC3173 CAC3652 CAC0273 CAC1543 CAC3552 CAC0518 CAC1036 CAC3176 CAC0980 CAC3169 CAC2660 
CAC0267 CA_P0025 CAC3173 CAC3652 CAC0273 CAC1589 CAC3552 CAC0518 CAC1036 CAC3176 CAC0980 CAC3169 CAC2660 
CAC0267 CA_P0025 CAC3173 CAC3652 CAC0273 CAC1596 CAC3552 CAC0518 CAC1036 CAC3176 CAC0980 CAC3169 CAC2660 
CAC0267 CA_P0025 CAC3173 CAC3652 CAC3174 CAC1596 CAC3552 CAC0518 CAC1036 CAC3176 CAC0980 CAC3169 CAC2660 
CAC0267 CA_P0025 CAC3173 CAC3652 CAC3174 CAC0534 CAC3552 CAC0518 CAC1036 CAC3176 CAC0980 CAC3169 CAC2660 
CAC0267 CA_P0025 CAC3173 CAC3652 CAC3174 CAC1543 CAC3552 CAC0518 CAC1036 CAC3176 CAC0980 CAC3169 CAC2660 
CAC0267 CA_P0025 CAC3173 CAC3652 CAC3174 CAC1589 CAC3552 CAC0518 CAC1036 CAC3176 CAC0980 CAC3169 CAC2660 
CAC0267 CA_P0025 CAC3173 CAC3652 CAC1596 CAC1589 CAC3552 CAC0518 CAC1036 CAC3176 CAC0980 CAC3169 CAC2660 
CAC0267 CA_P0025 CAC3173 CAC3652 CAC1596 CAC0534 CAC3552 CAC0518 CAC1036 CAC3176 CAC0980 CAC3169 CAC2660 
CAC0267 CA_P0025 CAC3173 CAC3652 CAC1596 CAC1543 CAC3552 CAC0518 CAC1036 CAC3176 CAC0980 CAC3169 CAC2660 
CAC0267 CA_P0025 CAC3173 CAC3652 CAC1589 CAC1543 CAC3552 CAC0518 CAC1036 CAC3176 CAC0980 CAC3169 CAC2660 
CAC0267 CA_P0025 CAC3173 CAC3652 CAC1589 CAC0534 CAC3552 CAC0518 CAC1036 CAC3176 CAC0980 CAC3169 CAC2660 
CAC0267 CA_P0025 CAC3173 CAC3652 CAC1543 CAC0534 CAC3552 CAC0518 CAC1036 CAC3176 CAC0980 CAC3169 CAC2660 
CAC0267 CA_P0025 CAC3172 CAC0534 CAC1543 CAC3652 CAC3552 CAC0518 CAC1036 CAC3176 CAC0980 CAC3169 CAC2660 
CAC0267 CA_P0025 CAC3172 CAC0534 CAC2691 CAC3652 CAC3552 CAC0518 CAC1036 CAC3176 CAC0980 CAC3169 CAC2660 
CAC0267 CA_P0025 CAC3172 CAC0534 CAC0273 CAC3652 CAC3552 CAC0518 CAC1036 CAC3176 CAC0980 CAC3169 CAC2660 
CAC0267 CA_P0025 CAC3172 CAC0534 CAC3174 CAC3652 CAC3552 CAC0518 CAC1036 CAC3176 CAC0980 CAC3169 CAC2660 
CAC0267 CA_P0025 CAC3172 CAC0534 CAC1596 CAC3652 CAC3552 CAC0518 CAC1036 CAC3176 CAC0980 CAC3169 CAC2660 
CAC0267 CA_P0025 CAC3172 CAC0534 CAC1589 CAC3652 CAC3552 CAC0518 CAC1036 CAC3176 CAC0980 CAC3169 CAC2660 
CAC0267 CA_P0025 CAC3172 CAC1543 CAC1589 CAC3652 CAC3552 CAC0518 CAC1036 CAC3176 CAC0980 CAC3169 CAC2660 
CAC0267 CA_P0025 CAC3172 CAC1543 CAC2691 CAC3652 CAC3552 CAC0518 CAC1036 CAC3176 CAC0980 CAC3169 CAC2660 
CAC0267 CA_P0025 CAC3172 CAC1543 CAC0273 CAC3652 CAC3552 CAC0518 CAC1036 CAC3176 CAC0980 CAC3169 CAC2660 
CAC0267 CA_P0025 CAC3172 CAC1543 CAC3174 CAC3652 CAC3552 CAC0518 CAC1036 CAC3176 CAC0980 CAC3169 CAC2660 
CAC0267 CA_P0025 CAC3172 CAC1543 CAC1596 CAC3652 CAC3552 CAC0518 CAC1036 CAC3176 CAC0980 CAC3169 CAC2660 
CAC0267 CA_P0025 CAC3172 CAC1589 CAC1596 CAC3652 CAC3552 CAC0518 CAC1036 CAC3176 CAC0980 CAC3169 CAC2660 
CAC0267 CA_P0025 CAC3172 CAC1589 CAC2691 CAC3652 CAC3552 CAC0518 CAC1036 CAC3176 CAC0980 CAC3169 CAC2660 
CAC0267 CA_P0025 CAC3172 CAC1589 CAC0273 CAC3652 CAC3552 CAC0518 CAC1036 CAC3176 CAC0980 CAC3169 CAC2660 
CAC0267 CA_P0025 CAC3172 CAC1589 CAC3174 CAC3652 CAC3552 CAC0518 CAC1036 CAC3176 CAC0980 CAC3169 CAC2660 
CAC0267 CA_P0025 CAC3172 CAC1596 CAC3174 CAC3652 CAC3552 CAC0518 CAC1036 CAC3176 CAC0980 CAC3169 CAC2660 
CAC0267 CA_P0025 CAC3172 CAC1596 CAC2691 CAC3652 CAC3552 CAC0518 CAC1036 CAC3176 CAC0980 CAC3169 CAC2660 
CAC0267 CA_P0025 CAC3172 CAC1596 CAC0273 CAC3652 CAC3552 CAC0518 CAC1036 CAC3176 CAC0980 CAC3169 CAC2660 
CAC0267 CA_P0025 CAC3172 CAC3174 CAC0273 CAC3652 CAC3552 CAC0518 CAC1036 CAC3176 CAC0980 CAC3169 CAC2660 
CAC0267 CA_P0025 CAC3172 CAC3174 CAC2691 CAC3652 CAC3552 CAC0518 CAC1036 CAC3176 CAC0980 CAC3169 CAC2660 
CAC0267 CA_P0025 CAC3172 CAC0273 CAC2691 CAC3652 CAC3552 CAC0518 CAC1036 CAC3176 CAC0980 CAC3169 CAC2660 
CAC0267 CA_P0025 CAC0534 CAC0273 CAC2691 CAC3652 CAC3552 CAC0518 CAC1036 CAC3176 CAC0980 CAC3169 CAC2660 
CAC0267 CA_P0025 CAC0534 CAC0273 CAC1543 CAC3652 CAC3552 CAC0518 CAC1036 CAC3176 CAC0980 CAC3169 CAC2660 
CAC0267 CA_P0025 CAC0534 CAC0273 CAC1589 CAC3652 CAC3552 CAC0518 CAC1036 CAC3176 CAC0980 CAC3169 CAC2660 
CAC0267 CA_P0025 CAC0534 CAC0273 CAC1596 CAC3652 CAC3552 CAC0518 CAC1036 CAC3176 CAC0980 CAC3169 CAC2660 
CAC0267 CA_P0025 CAC0534 CAC0273 CAC3174 CAC3652 CAC3552 CAC0518 CAC1036 CAC3176 CAC0980 CAC3169 CAC2660 
CAC0267 CA_P0025 CAC0534 CAC2691 CAC3174 CAC3652 CAC3552 CAC0518 CAC1036 CAC3176 CAC0980 CAC3169 CAC2660 
CAC0267 CA_P0025 CAC0534 CAC2691 CAC1543 CAC3652 CAC3552 CAC0518 CAC1036 CAC3176 CAC0980 CAC3169 CAC2660 
CAC0267 CA_P0025 CAC0534 CAC2691 CAC1589 CAC3652 CAC3552 CAC0518 CAC1036 CAC3176 CAC0980 CAC3169 CAC2660 
CAC0267 CA_P0025 CAC0534 CAC2691 CAC1596 CAC3652 CAC3552 CAC0518 CAC1036 CAC3176 CAC0980 CAC3169 CAC2660 
CAC0267 CA_P0025 CAC0534 CAC3174 CAC1596 CAC3652 CAC3552 CAC0518 CAC1036 CAC3176 CAC0980 CAC3169 CAC2660 
CAC0267 CA_P0025 CAC0534 CAC3174 CAC1543 CAC3652 CAC3552 CAC0518 CAC1036 CAC3176 CAC0980 CAC3169 CAC2660 
CAC0267 CA_P0025 CAC0534 CAC3174 CAC1589 CAC3652 CAC3552 CAC0518 CAC1036 CAC3176 CAC0980 CAC3169 CAC2660 
CAC0267 CA_P0025 CAC0534 CAC1596 CAC1589 CAC3652 CAC3552 CAC0518 CAC1036 CAC3176 CAC0980 CAC3169 CAC2660 
CAC0267 CA_P0025 CAC0534 CAC1596 CAC1543 CAC3652 CAC3552 CAC0518 CAC1036 CAC3176 CAC0980 CAC3169 CAC2660 
CAC0267 CA_P0025 CAC0534 CAC1589 CAC1543 CAC3652 CAC3552 CAC0518 CAC1036 CAC3176 CAC0980 CAC3169 CAC2660 
CAC0267 CA_P0025 CAC0273 CAC1589 CAC1543 CAC3652 CAC3552 CAC0518 CAC1036 CAC3176 CAC0980 CAC3169 CAC2660 
CAC0267 CA_P0025 CAC0273 CAC1589 CAC2691 CAC3652 CAC3552 CAC0518 CAC1036 CAC3176 CAC0980 CAC3169 CAC2660 
CAC0267 CA_P0025 CAC0273 CAC1589 CAC3174 CAC3652 CAC3552 CAC0518 CAC1036 CAC3176 CAC0980 CAC3169 CAC2660 
CAC0267 CA_P0025 CAC0273 CAC1589 CAC1596 CAC3652 CAC3552 CAC0518 CAC1036 CAC3176 CAC0980 CAC3169 CAC2660 
CAC0267 CA_P0025 CAC0273 CAC1543 CAC1596 CAC3652 CAC3552 CAC0518 CAC1036 CAC3176 CAC0980 CAC3169 CAC2660 
CAC0267 CA_P0025 CAC0273 CAC1543 CAC2691 CAC3652 CAC3552 CAC0518 CAC1036 CAC3176 CAC0980 CAC3169 CAC2660 
CAC0267 CA_P0025 CAC0273 CAC1543 CAC3174 CAC3652 CAC3552 CAC0518 CAC1036 CAC3176 CAC0980 CAC3169 CAC2660 
CAC0267 CA_P0025 CAC0273 CAC1596 CAC3174 CAC3652 CAC3552 CAC0518 CAC1036 CAC3176 CAC0980 CAC3169 CAC2660 
CAC0267 CA_P0025 CAC0273 CAC1596 CAC2691 CAC3652 CAC3552 CAC0518 CAC1036 CAC3176 CAC0980 CAC3169 CAC2660 
CAC0267 CA_P0025 CAC0273 CAC3174 CAC2691 CAC3652 CAC3552 CAC0518 CAC1036 CAC3176 CAC0980 CAC3169 CAC2660 
CAC0267 CA_P0025 CAC1589 CAC3174 CAC2691 CAC3652 CAC3552 CAC0518 CAC1036 CAC3176 CAC0980 CAC3169 CAC2660 
CAC0267 CA_P0025 CAC1589 CAC3174 CAC1543 CAC3652 CAC3552 CAC0518 CAC1036 CAC3176 CAC0980 CAC3169 CAC2660 
CAC0267 CA_P0025 CAC1589 CAC3174 CAC1596 CAC3652 CAC3552 CAC0518 CAC1036 CAC3176 CAC0980 CAC3169 CAC2660 
CAC0267 CA_P0025 CAC1589 CAC2691 CAC1596 CAC3652 CAC3552 CAC0518 CAC1036 CAC3176 CAC0980 CAC3169 CAC2660 
CAC0267 CA_P0025 CAC1589 CAC2691 CAC1543 CAC3652 CAC3552 CAC0518 CAC1036 CAC3176 CAC0980 CAC3169 CAC2660 
CAC0267 CA_P0025 CAC1589 CAC1596 CAC1543 CAC3652 CAC3552 CAC0518 CAC1036 CAC3176 CAC0980 CAC3169 CAC2660 
CAC0267 CA_P0025 CAC3174 CAC1596 CAC1543 CAC3652 CAC3552 CAC0518 CAC1036 CAC3176 CAC0980 CAC3169 CAC2660 
CAC0267 CA_P0025 CAC3174 CAC1596 CAC2691 CAC3652 CAC3552 CAC0518 CAC1036 CAC3176 CAC0980 CAC3169 CAC2660 
CAC0267 CA_P0025 CAC3174 CAC1543 CAC2691 CAC3652 CAC3552 CAC0518 CAC1036 CAC3176 CAC0980 CAC3169 CAC2660 
CAC0267 CA_P0025 CAC1596 CAC1543 CAC2691 CAC3652 CAC3552 CAC0518 CAC1036 CAC3176 CAC0980 CAC3169 CAC2660 
CAC0267 CAC3253 CAC1819 CAC2832 CAC1001 
CAC0267 CAC3020 CAC1001 CAC1819 CAC2832 
CAC0267 CAC0737 CAC2832 CAC1819 CAC1001 
CAC0267 CAC0990 CAC1819 CAC2832 CAC1001 
CAC0267 CAC2658 CAC2832 CAC1819 CAC1001 
CAC0267 CAC0764 CAC2832 CAC1001 CAC1819 
CAC0267 CAC3250 CAC1819 CAC2832 CAC1001 
CAC0267 CAC1673 CAC1001 CAC1819 CAC2832 
CAC0267 CAC1674 CAC1001 CAC1819 CAC2832 
CAC0267 CAC1539 CAC1001 CAC1819 CAC2832 
CAC0267 CAC2391 CAC1001 CAC1819 CAC2832 
CAC0267 CAC2243 CAC2832 CAC1819 CAC1001 
CAC0267 CAC1714 CAC1001 CAC2832 CAC1819 
CAC0267 CAC0973 CAC2832 CAC1819 CAC1001 
CAC0267 CAC2269 CAC1819 CAC1001 CAC2832 
CAC0267 CAC2654 CAC1001 CAC1819 CAC2832 
CAC0267 CAC2916 CAC1001 CAC2832 CAC1819 
CAC0267 CAC1810 CAC1001 CAC2832 CAC1819 
CAC0267 CAC2979 CAC1819 CAC2832 CAC1001 
CAC0267 CAC3564 CAC1819 CAC2832 CAC1001 
CAC0267 CAC2653 CAC1819 CAC1001 CAC2832 
CAC0267 CAC0278 CAC1001 CAC2832 CAC1819 
CAC0267 CAC1652 CAC2832 CAC1819 CAC1001 
CAC0267 CAC3593 CAC2832 CAC1819 CAC1001 
CAC0267 CAC0274 CAC1819 CAC2832 CAC1001 
CAC0267 CAC1024 CAC1819 CAC2832 CAC1001 CAC2660 
CAC0267 CAC1819 CAC3652 CAC2660 CAC3552 
CAC0267 CAC1819 CAC3176 CAC2660 CAC3552 
CAC0267 CAC1819 CAC3173 CAC2660 CAC3552 
CAC0267 CAC1819 CAC2691 CAC2660 CAC3552 
CAC0267 CAC1819 CAC3174 CAC2660 CAC3552 
CAC0267 CAC1819 CAC0534 CAC2660 CAC3552 
CAC0267 CAC1819 CAC3172 CAC2660 CAC3552 
CAC0267 CAC1819 CAC1543 CAC2660 CAC3552 
CAC0267 CAC1819 CAC1596 CAC2660 CAC3552 
CAC0267 CAC1819 CAC1589 CAC2660 CAC3552 
CAC0267 CAC1819 CAC0980 CAC2660 CAC3552 
CAC0267 CAC1819 CAC0273 CAC2660 CAC3552 
CAC0267 CAC1819 CAC3169 CAC2660 CAC3552 
CAC0267 CAC2832 CAC3652 CAC2660 CAC3552 
CAC0267 CAC2832 CAC3169 CAC2660 CAC3552 
CAC0267 CAC2832 CAC3176 CAC2660 CAC3552 
CAC0267 CAC2832 CAC3173 CAC2660 CAC3552 
CAC0267 CAC2832 CAC2691 CAC2660 CAC3552 
CAC0267 CAC2832 CAC3174 CAC2660 CAC3552 
CAC0267 CAC2832 CAC0534 CAC2660 CAC3552 
CAC0267 CAC2832 CAC3172 CAC2660 CAC3552 
CAC0267 CAC2832 CAC1543 CAC2660 CAC3552 
CAC0267 CAC2832 CAC1596 CAC2660 CAC3552 
CAC0267 CAC2832 CAC1589 CAC2660 CAC3552 
CAC0267 CAC2832 CAC0980 CAC2660 CAC3552 
CAC0267 CAC2832 CAC0273 CAC2660 CAC3552 
CAC0267 CAC1001 CAC3652 CAC2660 CAC3552 
CAC0267 CAC1001 CAC3169 CAC2660 CAC3552 
CAC0267 CAC1001 CAC3176 CAC2660 CAC3552 
CAC0267 CAC1001 CAC3173 CAC2660 CAC3552 
CAC0267 CAC1001 CAC2691 CAC2660 CAC3552 
CAC0267 CAC1001 CAC3174 CAC2660 CAC3552 
CAC0267 CAC1001 CAC0534 CAC2660 CAC3552 
CAC0267 CAC1001 CAC3172 CAC2660 CAC3552 
CAC0267 CAC1001 CAC1543 CAC2660 CAC3552 
CAC0267 CAC1001 CAC1596 CAC2660 CAC3552 
CAC0267 CAC1001 CAC1589 CAC2660 CAC3552 
CAC0267 CAC1001 CAC0980 CAC2660 CAC3552 
CAC0267 CAC1001 CAC0273 CAC2660 CAC3552 
CAC0267 CAC3652 CAC3172 CAC3173 CAC3552 CAC0980 CAC1589 CAC1596 CAC1543 CAC0273 CAC0534 CAC3174 CAC2691 CAC2660 CAC3176 CAC1036 CAC3169 CAC0518 
CAC3552 CAC2967 CAC3176 CAC3169 CAC3652 
CAC3552 CAC0801 CAC0518 CAC1036 CAC0534 
CAC3552 CAC0674 CAC3176 CAC3169 CAC3652 CAC0980 
CAC3552 CAC0673 CAC3176 CAC3169 CAC3652 CAC0980 
CAC3552 CAC3604 CAC3169 CAC3174 CAC0273 
CAC3552 CAC1479 CA_P0025 CAC3174 CAC3169 
CAC3552 CAC1479 CA_P0025 CAC0273 CAC3169 
CAC3552 CAC1479 CAC3174 CAC0273 CAC3169 
CAC3552 CAC0637 CAC2832 CAC1001 CAC1819 
CAC3552 CAC0780 CAC2832 CAC1001 CAC1819 
CAC3552 CAC0893 CAC1001 CAC2832 CAC1819 
CAC3552 CAC0217 CAC2832 CAC1001 CAC1819 
CAC3552 CAC2357 CAC1001 CAC1819 CAC2832 
CAC3552 CAC2356 CAC1001 CAC1819 CAC2832 
CAC3552 CAC1369 CA_P0025 CAC2832 CAC0792 
CAC3552 CAC1369 CA_P0025 CAC1819 CAC0792 
CAC3552 CAC1369 CA_P0025 CAC1001 CAC0792 
CAC3552 CAC1369 CAC2832 CAC1001 CAC0792 CAC1819 
CAC3552 CAC3031 CA_P0025 CAC1001 CAC0792 
CAC3552 CAC3031 CA_P0025 CAC2832 CAC0792 
CAC3552 CAC3031 CA_P0025 CAC1819 CAC0792 
CAC3552 CAC3031 CAC1001 CAC1819 CAC0792 CAC2832 
CAC3552 CAC3091 CAC3090 
CAC3552 CAC2083 CAC1596 CAC2660 CAC1589 CAC0980 
CAC3552 CAC0713 CAC1036 CAC0518 CAC2660 
CAC3552 CAC0394 CAC2832 CAC0792 CAC1001 CAC1819 
CAC3552 CAC2973 CAC2832 CAC0792 CAC1001 CAC1819 
CAC3552 CAC0091 CAC3171 CAC1596 CAC3652 CAC3173 CAC3172 CAC3174 CAC3169 CAC3176 
CAC3552 CAC0091 CAC3171 CAC0980 CAC3652 CAC3173 CAC3172 CAC3174 CAC3169 CAC3176 
CAC3552 CAC0091 CAC3171 CAC1589 CAC3652 CAC3173 CAC3172 CAC3174 CAC3169 CAC3176 
CAC3552 CAC0091 CAC3171 CAC0534 CAC3652 CAC3173 CAC3172 CAC3174 CAC3169 CAC3176 
CAC3552 CAC0091 CAC3171 CAC0518 CAC3652 CAC3173 CAC3172 CAC3174 CAC3169 CAC3176 
CAC3552 CAC0091 CAC3171 CAC1036 CAC3652 CAC3173 CAC3172 CAC3174 CAC3169 CAC3176 
CAC3552 CAC0091 CAC3171 CAC2660 CAC3652 CAC3173 CAC3172 CAC3174 CAC3169 CAC3176 
CAC3552 CAC0091 CAC3171 CAC1543 CAC3652 CAC3173 CAC3172 CAC3174 CAC3169 CAC3176 
CAC3552 CAC0091 CAC3171 CAC0273 CAC3652 CAC3173 CAC3172 CAC3174 CAC3169 CAC3176 
CAC3552 CAC0091 CAC3171 CAC2691 CAC3652 CAC3173 CAC3172 CAC3174 CAC3169 CAC3176 
CAC3552 CAC0091 CAC3170 CAC1596 CAC3652 CAC3173 CAC3172 CAC3176 CAC3169 CAC3174 
CAC3552 CAC0091 CAC3170 CAC0980 CAC3652 CAC3173 CAC3172 CAC3176 CAC3169 CAC3174 
CAC3552 CAC0091 CAC3170 CAC1589 CAC3652 CAC3173 CAC3172 CAC3176 CAC3169 CAC3174 
CAC3552 CAC0091 CAC3170 CAC0534 CAC3652 CAC3173 CAC3172 CAC3176 CAC3169 CAC3174 
CAC3552 CAC0091 CAC3170 CAC0518 CAC3652 CAC3173 CAC3172 CAC3176 CAC3169 CAC3174 
CAC3552 CAC0091 CAC3170 CAC1036 CAC3652 CAC3173 CAC3172 CAC3176 CAC3169 CAC3174 
CAC3552 CAC0091 CAC3170 CAC2660 CAC3652 CAC3173 CAC3172 CAC3176 CAC3169 CAC3174 
CAC3552 CAC0091 CAC3170 CAC1543 CAC3652 CAC3173 CAC3172 CAC3176 CAC3169 CAC3174 
CAC3552 CAC0091 CAC3170 CAC2691 CAC3652 CAC3173 CAC3172 CAC3176 CAC3169 CAC3174 
CAC3552 CAC0091 CAC3170 CAC0273 CAC3652 CAC3173 CAC3172 CAC3176 CAC3169 CAC3174 
CAC3552 CAC3171 CAC3170 CAC1596 CAC3652 CAC3173 CAC3172 CAC3176 CAC3169 CAC3174 
CAC3552 CAC3171 CAC3170 CAC0980 CAC3652 CAC3173 CAC3172 CAC3176 CAC3169 CAC3174 
CAC3552 CAC3171 CAC3170 CAC1589 CAC3652 CAC3173 CAC3172 CAC3176 CAC3169 CAC3174 
CAC3552 CAC3171 CAC3170 CAC0534 CAC3652 CAC3173 CAC3172 CAC3176 CAC3169 CAC3174 
CAC3552 CAC3171 CAC3170 CAC0518 CAC3652 CAC3173 CAC3172 CAC3176 CAC3169 CAC3174 
CAC3552 CAC3171 CAC3170 CAC1036 CAC3652 CAC3173 CAC3172 CAC3176 CAC3169 CAC3174 
CAC3552 CAC3171 CAC3170 CAC2660 CAC3652 CAC3173 CAC3172 CAC3176 CAC3169 CAC3174 
CAC3552 CAC3171 CAC3170 CAC1543 CAC3652 CAC3173 CAC3172 CAC3176 CAC3169 CAC3174 
CAC3552 CAC3171 CAC3170 CAC2691 CAC3652 CAC3173 CAC3172 CAC3176 CAC3169 CAC3174 
CAC3552 CAC3171 CAC3170 CAC0273 CAC3652 CAC3173 CAC3172 CAC3176 CAC3169 CAC3174 
CAC3552 CAC3170 CAC1596 CAC3652 CAC3173 CAC3172 CAC3174 CAC3169 CAC3176 CAC0273 
CAC3552 CAC3170 CAC0980 CAC3652 CAC3173 CAC3172 CAC3174 CAC3169 CAC3176 CAC0273 
CAC3552 CAC3170 CAC1589 CAC3652 CAC3173 CAC3172 CAC3174 CAC3169 CAC3176 CAC0273 
CAC3552 CAC3170 CAC0534 CAC3652 CAC3173 CAC3172 CAC3174 CAC3169 CAC3176 CAC0273 
CAC3552 CAC3170 CAC0518 CAC3652 CAC3173 CAC3172 CAC3174 CAC3169 CAC3176 CAC0273 
CAC3552 CAC3170 CAC1036 CAC3652 CAC3173 CAC3172 CAC3174 CAC3169 CAC3176 CAC0273 
CAC3552 CAC3170 CAC2660 CAC3652 CAC3173 CAC3172 CAC3174 CAC3169 CAC3176 CAC0273 
CAC3552 CAC3170 CAC1543 CAC3652 CAC3173 CAC3172 CAC3174 CAC3169 CAC3176 CAC0273 
CAC3552 CAC3170 CAC2691 CAC3652 CAC3173 CAC3172 CAC3174 CAC3169 CAC3176 CAC0273 
CAC3552 CAC0566 CAC1001 CAC2832 CAC1819 CAC2660 
CAC3552 CAC0566 CAC1001 CAC1596 CAC2660 
CAC3552 CAC0566 CAC1001 CAC0980 CAC2660 
CAC3552 CAC0566 CAC1001 CAC1589 CAC2660 
CAC3552 CAC0566 CAC2832 CAC1596 CAC2660 
CAC3552 CAC0566 CAC2832 CAC0980 CAC2660 
CAC3552 CAC0566 CAC2832 CAC1589 CAC2660 
CAC3552 CAC0566 CAC1819 CAC1589 CAC2660 
CAC3552 CAC0566 CAC1819 CAC1596 CAC2660 
CAC3552 CAC0566 CAC1819 CAC0980 CAC2660 
CAC3552 CAC0566 CAC1589 CAC0980 CAC2660 CAC1596 
CAC3552 CAC1720 CAC2832 CAC1001 CAC1819 
CAC3552 CAC2783 CAC1819 CAC1001 CAC2832 
CAC3552 CAC0102 CAC1001 CAC2832 CAC1819 
CAC3552 CAC2235 CAC1819 CAC1001 CAC2832 
CAC3552 CAC0931 CAC1001 CAC2832 CAC1819 
CAC3552 CAC3177 CAC1001 CAC2832 CAC1819 
CAC3552 CAC0391 CAC1001 CAC2832 CAC1819 
CAC3552 CAC3572 CAC0980 CAC0273 CAC3174 
CAC3552 CAC0476 CAC2832 CAC1819 CAC1001 
CAC3552 CAC3569 CAC0980 CAC3174 CAC2660 CAC0273 
CAC3552 CAC3568 CAC2660 CAC3174 CAC0980 CAC0273 
CAC3552 CA_P0035 CA_P0025 CAC0273 CAC0980 
CAC3552 CA_P0035 CA_P0025 CAC3174 CAC0980 
CAC3552 CA_P0035 CAC0273 CAC3174 CAC0980 
CAC3552 CA_P0162 CA_P0025 CAC3174 CAC0980 
CAC3552 CA_P0162 CA_P0025 CAC0273 CAC0980 
CAC3552 CA_P0162 CAC3174 CAC0273 CAC0980 
CAC3552 CAC3570 CAC3174 CAC2660 CAC0980 CAC0273 
CAC3552 CAC2873 CAC0273 CAC0980 CAC3174 
CAC3552 CAC1742 CAC1589 CAC1596 CAC3174 CAC0980 CAC0273 
CAC3552 CA_P0078 CAC0980 CAC0273 CAC3174 
CAC3552 CAC2459 CAC1819 CAC1001 CAC2832 
CAC3552 CAC2459 CAC3176 CAC3169 CAC3652 
CAC3552 CAC2458 CAC1819 CAC2832 CAC1001 
CAC3552 CAC2458 CAC3652 CAC3176 CAC3169 
CAC3552 CAC3020 CAC1001 CAC1819 CAC2832 
CAC3552 CAC3253 CAC1001 CAC2832 CAC1819 
CAC3552 CAC0764 CAC1819 CAC1001 CAC2832 
CAC3552 CAC1673 CAC1001 CAC1819 CAC2832 
CAC3552 CAC3250 CAC1819 CAC1001 CAC2832 
CAC3552 CAC0990 CAC1819 CAC2832 CAC1001 
CAC3552 CAC0737 CAC1819 CAC2832 CAC1001 
CAC3552 CAC1674 CAC1819 CAC2832 CAC1001 
CAC3552 CAC2658 CAC1819 CAC2832 CAC1001 
CAC3552 CAC1539 CAC1819 CAC2832 CAC1001 
CAC3552 CAC2391 CAC1819 CAC2832 CAC1001 
CAC3552 CAC2243 CAC2832 CAC1001 CAC1819 
CAC3552 CAC1714 CAC1001 CAC1819 CAC2832 
CAC3552 CAC2654 CAC1819 CAC1001 CAC2832 
CAC3552 CAC2269 CAC1001 CAC2832 CAC1819 
CAC3552 CAC0278 CAC2832 CAC1819 CAC1001 
CAC3552 CAC2916 CAC2832 CAC1001 CAC1819 
CAC3552 CAC2653 CAC1001 CAC1819 CAC2832 
CAC3552 CAC2979 CAC1001 CAC1819 CAC2832 
CAC3552 CAC3564 CAC1819 CAC1001 CAC2832 
CAC3552 CAC1652 CAC1001 CAC1819 CAC2832 
CAC3552 CAC1810 CAC2832 CAC1819 CAC1001 
CAC3552 CAC0973 CAC1819 CAC1001 CAC2832 
CAC3552 CAC3593 CAC1819 CAC1001 CAC2832 
CAC3552 CAC0274 CAC1001 CAC1819 CAC2832 
CAC3552 CAC1024 CAC1001 CAC1819 CAC2832 CAC2660 
CAC1622 CAC1621 
CAC1622 CAC0594 CAC0595 
CAC0001 CAC0003 CAC0004 CAC0006 CAC0002 
CAC0001 CAC0007 CAC0004 CAC0006 CAC0002 
CAC0001 CAC3715 
