# Supplementary material for: DENSE: efficient and prior knowledge-driven discovery of phenotype-associated protein functional modules
Source: BMC Syst Biol. 2011 Oct 24;5:172. doi: 10.1186/1752-0509-5-172 (PMC3231954; doi:10.1186/1752-0509-5-172)
Supplement: Additional file 2 — Acid-tolerance Phenotype Results. The file contains the results of the acid-tolerance experiment. [file 1752-0509-5-172-S2.ZIP › DENSE_Acid_Tolerent/CAC_AcidTolerent_Regulatory.txt]

Subsystem 24	CAC2959	Galactokinase	K
	CAC2962	Transcriptional regulators of the LacI family	E
	CAC2844	Galactose-1-phosphate uridylyltransferase	E
	CAC2960	UDP-galactose 4-epimerase	E
	CAC2961	Galactose-1-phosphate uridyltransferase	E
Subsystem 25	CAC2959	Galactokinase	K
	CAC2962	Transcriptional regulators of the LacI family	E
	CAC2250	UDP-glucose pyrophosphorylase	E
	CAC2960	UDP-galactose 4-epimerase	E
	CAC2961	Galactose-1-phosphate uridyltransferase	E
Subsystem 102	CAC0154	PTS system, mannitol-specific IIBC component (gene MtlA)	K
	CAC0156	PTS system, mannitol-specific IIA domain (Ntr-type) (gene	K
	CAC0155	Putative regulator of the PTS system for	E
	CAC0157	Possible sigma factor, diverged member of sigF/sigE/sigG	E
Subsystem 105	CAC0233	PTS system, IIA component	K
	CAC0231	Transcripcional regulator of sugar metabolism	E
	CAC3087	Phosphoenolpyruvate-protein kinase (PTS system enzyme I)	E
	CAC0232	1-phosphofructokinase (fructoso 1-phosphate kinase)	E
	CAC0234	PTS system, fructoso-specific IIBC component	K
Subsystem 106	CAC0233	PTS system, IIA component	K
	CAC0231	Transcripcional regulator of sugar metabolism	E
	CAC0232	1-phosphofructokinase (fructoso 1-phosphate kinase)	E
	CAC0827	Fructose-bisphosphate aldolase	E
	CAC0234	PTS system, fructoso-specific IIBC component	K
Subsystem 107	CAC0233	PTS system, IIA component	K
	CAC0231	Transcripcional regulator of sugar metabolism	E
	CAC0232	1-phosphofructokinase (fructoso 1-phosphate kinase)	E
	CA_P0064	Fructose-bisphosphate aldolase class I	E
	CAC0234	PTS system, fructoso-specific IIBC component	K
Subsystem 129	CAC0532	PTS system, arbutin-like IIBC component	K
	CAC3426	6-phospho-alpha-glucosidase	E
	CAC2952	Tagatose-bisphosphate aldolase	E
	CAC3425	PTS system, (possibly glucose-specific) IIBC component	K
	CAC2613	Transcriptional regulators of NagC/XylR family	E
	CAC2680	Glucose-6-phosphate isomerase	E
Subsystem 130	CAC0532	PTS system, arbutin-like IIBC component	K
	CAC3426	6-phospho-alpha-glucosidase	E
	CAC2973	2-keto-3-deoxy-6-phosphogluconate aldolase, eda/kdgA	E
	CAC3425	PTS system, (possibly glucose-specific) IIBC component	K
	CAC2613	Transcriptional regulators of NagC/XylR family	E
	CAC2680	Glucose-6-phosphate isomerase	E
Subsystem 131	CAC0532	PTS system, arbutin-like IIBC component	K
	CAC3426	6-phospho-alpha-glucosidase	E
	CAC0394	Deoxyphosphogluconate aldolase (gene kdgA)	E
	CAC3425	PTS system, (possibly glucose-specific) IIBC component	K
	CAC2613	Transcriptional regulators of NagC/XylR family	E
	CAC2680	Glucose-6-phosphate isomerase	E
Subsystem 132	CAC0532	PTS system, arbutin-like IIBC component	K
	CAC3426	6-phospho-alpha-glucosidase	E
	CAC2995	PTS system (Glucose-specific) component IIA	K
	CAC3425	PTS system, (possibly glucose-specific) IIBC component	K
	CAC2613	Transcriptional regulators of NagC/XylR family	E
	CAC2680	Glucose-6-phosphate isomerase	E
Subsystem 133	CAC0532	PTS system, arbutin-like IIBC component	K
	CAC3426	6-phospho-alpha-glucosidase	E
	CAC0570	PTS enzyme II, ABC component	K
	CAC3425	PTS system, (possibly glucose-specific) IIBC component	K
	CAC2613	Transcriptional regulators of NagC/XylR family	E
	CAC2680	Glucose-6-phosphate isomerase	E
Subsystem 134	CAC0532	PTS system, arbutin-like IIBC component	K
	CAC3426	6-phospho-alpha-glucosidase	E
	CAC0827	Fructose-bisphosphate aldolase	E
	CAC3425	PTS system, (possibly glucose-specific) IIBC component	K
	CAC2613	Transcriptional regulators of NagC/XylR family	E
	CAC2680	Glucose-6-phosphate isomerase	E
Subsystem 135	CAC0532	PTS system, arbutin-like IIBC component	K
	CAC3426	6-phospho-alpha-glucosidase	E
	CAC1545	Deoxyribose-phosphate aldolase	E
	CAC3425	PTS system, (possibly glucose-specific) IIBC component	K
	CAC2613	Transcriptional regulators of NagC/XylR family	E
	CAC2680	Glucose-6-phosphate isomerase	E
Subsystem 136	CAC0532	PTS system, arbutin-like IIBC component	K
	CAC3426	6-phospho-alpha-glucosidase	E
	CAC3427	PTS system, (possibly glucose-specific) IIA component	K
	CAC3425	PTS system, (possibly glucose-specific) IIBC component	K
	CAC2613	Transcriptional regulators of NagC/XylR family	E
	CAC2680	Glucose-6-phosphate isomerase	E
Subsystem 137	CAC0532	PTS system, arbutin-like IIBC component	K
	CAC3426	6-phospho-alpha-glucosidase	E
	CAC1348	Transketolase, TKT	E
	CAC3425	PTS system, (possibly glucose-specific) IIBC component	K
	CAC2613	Transcriptional regulators of NagC/XylR family	E
	CAC2680	Glucose-6-phosphate isomerase	E
Subsystem 138	CAC0532	PTS system, arbutin-like IIBC component	K
	CAC3426	6-phospho-alpha-glucosidase	E
	CA_P0064	Fructose-bisphosphate aldolase class I	E
	CAC3425	PTS system, (possibly glucose-specific) IIBC component	K
	CAC2613	Transcriptional regulators of NagC/XylR family	E
	CAC2680	Glucose-6-phosphate isomerase	E
Subsystem 139	CAC0532	PTS system, arbutin-like IIBC component	K
	CAC3426	6-phospho-alpha-glucosidase	E
	CAC0944	Transketolase	E
	CAC3425	PTS system, (possibly glucose-specific) IIBC component	K
	CAC2613	Transcriptional regulators of NagC/XylR family	E
	CAC2680	Glucose-6-phosphate isomerase	E
Subsystem 143	CAC0532	PTS system, arbutin-like IIBC component	K
	CAC1088	GlpX-like protein (Fructose-1,6-bisphosphatase related protein)	E
	CAC1572	Fructose-1,6-bisphosphatase (YYDE B.subtils ortholog)	E
	CAC2613	Transcriptional regulators of NagC/XylR family	E
	CAC0827	Fructose-bisphosphate aldolase	E
	CAC2680	Glucose-6-phosphate isomerase	E
	CA_P0064	Fructose-bisphosphate aldolase class I	E
	CAC1348	Transketolase, TKT	E
	CAC0944	Transketolase	E
Subsystem 151	CAC0532	PTS system, arbutin-like IIBC component	K
	CAC1088	GlpX-like protein (Fructose-1,6-bisphosphatase related protein)	E
	CAC0517	6-phosphofructokinase	E
	CAC2613	Transcriptional regulators of NagC/XylR family	E
	CAC0827	Fructose-bisphosphate aldolase	E
	CAC2680	Glucose-6-phosphate isomerase	E
	CA_P0064	Fructose-bisphosphate aldolase class I	E
	CAC1348	Transketolase, TKT	E
	CAC0944	Transketolase	E
Subsystem 156	CAC0532	PTS system, arbutin-like IIBC component	K
	CAC1572	Fructose-1,6-bisphosphatase (YYDE B.subtils ortholog)	E
	CAC0517	6-phosphofructokinase	E
	CAC2613	Transcriptional regulators of NagC/XylR family	E
	CAC0944	Transketolase	E
	CAC2680	Glucose-6-phosphate isomerase	E
	CA_P0064	Fructose-bisphosphate aldolase class I	E
	CAC0827	Fructose-bisphosphate aldolase	E
	CAC1348	Transketolase, TKT	E
Subsystem 162	CAC0532	PTS system, arbutin-like IIBC component	K
	CAC0517	6-phosphofructokinase	E
	CAC2613	Transcriptional regulators of NagC/XylR family	E
	CAC2952	Tagatose-bisphosphate aldolase	E
	CAC0944	Transketolase	E
	CAC1348	Transketolase, TKT	E
	CA_P0064	Fructose-bisphosphate aldolase class I	E
	CAC0827	Fructose-bisphosphate aldolase	E
	CAC2680	Glucose-6-phosphate isomerase	E
Subsystem 165	CAC0532	PTS system, arbutin-like IIBC component	K
	CAC0711	Triosephosphate isomerase	E
	CAC0709	Glyceraldehyde 3-phosphate dehydrogenase, gene gapC	E
	CAC3427	PTS system, (possibly glucose-specific) IIA component	K
	CAC2995	PTS system (Glucose-specific) component IIA	K
	CAC2952	Tagatose-bisphosphate aldolase	E
	CAC2973	2-keto-3-deoxy-6-phosphogluconate aldolase, eda/kdgA	E
	CAC1348	Transketolase, TKT	E
	CAC0394	Deoxyphosphogluconate aldolase (gene kdgA)	E
	CAC2613	Transcriptional regulators of NagC/XylR family	E
	CAC0827	Fructose-bisphosphate aldolase	E
	CA_P0064	Fructose-bisphosphate aldolase class I	E
	CAC2680	Glucose-6-phosphate isomerase	E
Subsystem 166	CAC0532	PTS system, arbutin-like IIBC component	K
	CAC0711	Triosephosphate isomerase	E
	CAC0709	Glyceraldehyde 3-phosphate dehydrogenase, gene gapC	E
	CAC3427	PTS system, (possibly glucose-specific) IIA component	K
	CAC2995	PTS system (Glucose-specific) component IIA	K
	CAC2952	Tagatose-bisphosphate aldolase	E
	CAC2973	2-keto-3-deoxy-6-phosphogluconate aldolase, eda/kdgA	E
	CAC1348	Transketolase, TKT	E
	CAC0944	Transketolase	E
	CAC2613	Transcriptional regulators of NagC/XylR family	E
	CAC0827	Fructose-bisphosphate aldolase	E
	CA_P0064	Fructose-bisphosphate aldolase class I	E
	CAC2680	Glucose-6-phosphate isomerase	E
Subsystem 167	CAC0532	PTS system, arbutin-like IIBC component	K
	CAC0711	Triosephosphate isomerase	E
	CAC0709	Glyceraldehyde 3-phosphate dehydrogenase, gene gapC	E
	CAC3427	PTS system, (possibly glucose-specific) IIA component	K
	CAC2995	PTS system (Glucose-specific) component IIA	K
	CAC2952	Tagatose-bisphosphate aldolase	E
	CAC2973	2-keto-3-deoxy-6-phosphogluconate aldolase, eda/kdgA	E
	CAC1348	Transketolase, TKT	E
	CAC1545	Deoxyribose-phosphate aldolase	E
	CAC2613	Transcriptional regulators of NagC/XylR family	E
	CAC0827	Fructose-bisphosphate aldolase	E
	CA_P0064	Fructose-bisphosphate aldolase class I	E
	CAC2680	Glucose-6-phosphate isomerase	E
Subsystem 168	CAC0532	PTS system, arbutin-like IIBC component	K
	CAC0711	Triosephosphate isomerase	E
	CAC0709	Glyceraldehyde 3-phosphate dehydrogenase, gene gapC	E
	CAC3427	PTS system, (possibly glucose-specific) IIA component	K
	CAC2995	PTS system (Glucose-specific) component IIA	K
	CAC2952	Tagatose-bisphosphate aldolase	E
	CAC2973	2-keto-3-deoxy-6-phosphogluconate aldolase, eda/kdgA	E
	CAC1545	Deoxyribose-phosphate aldolase	E
	CAC0394	Deoxyphosphogluconate aldolase (gene kdgA)	E
	CAC2613	Transcriptional regulators of NagC/XylR family	E
	CAC0827	Fructose-bisphosphate aldolase	E
	CA_P0064	Fructose-bisphosphate aldolase class I	E
	CAC2680	Glucose-6-phosphate isomerase	E
Subsystem 169	CAC0532	PTS system, arbutin-like IIBC component	K
	CAC0711	Triosephosphate isomerase	E
	CAC0709	Glyceraldehyde 3-phosphate dehydrogenase, gene gapC	E
	CAC3427	PTS system, (possibly glucose-specific) IIA component	K
	CAC2995	PTS system (Glucose-specific) component IIA	K
	CAC2952	Tagatose-bisphosphate aldolase	E
	CAC2973	2-keto-3-deoxy-6-phosphogluconate aldolase, eda/kdgA	E
	CAC1545	Deoxyribose-phosphate aldolase	E
	CAC0944	Transketolase	E
	CAC2613	Transcriptional regulators of NagC/XylR family	E
	CAC0827	Fructose-bisphosphate aldolase	E
	CA_P0064	Fructose-bisphosphate aldolase class I	E
	CAC2680	Glucose-6-phosphate isomerase	E
Subsystem 170	CAC0532	PTS system, arbutin-like IIBC component	K
	CAC0711	Triosephosphate isomerase	E
	CAC0709	Glyceraldehyde 3-phosphate dehydrogenase, gene gapC	E
	CAC3427	PTS system, (possibly glucose-specific) IIA component	K
	CAC2995	PTS system (Glucose-specific) component IIA	K
	CAC2952	Tagatose-bisphosphate aldolase	E
	CAC2973	2-keto-3-deoxy-6-phosphogluconate aldolase, eda/kdgA	E
	CAC0944	Transketolase	E
	CAC0394	Deoxyphosphogluconate aldolase (gene kdgA)	E
	CAC2613	Transcriptional regulators of NagC/XylR family	E
	CAC0827	Fructose-bisphosphate aldolase	E
	CA_P0064	Fructose-bisphosphate aldolase class I	E
	CAC2680	Glucose-6-phosphate isomerase	E
Subsystem 171	CAC0532	PTS system, arbutin-like IIBC component	K
	CAC0711	Triosephosphate isomerase	E
	CAC0709	Glyceraldehyde 3-phosphate dehydrogenase, gene gapC	E
	CAC3427	PTS system, (possibly glucose-specific) IIA component	K
	CAC2995	PTS system (Glucose-specific) component IIA	K
	CAC2952	Tagatose-bisphosphate aldolase	E
	CAC0394	Deoxyphosphogluconate aldolase (gene kdgA)	E
	CAC0944	Transketolase	E
	CAC1348	Transketolase, TKT	E
	CAC2613	Transcriptional regulators of NagC/XylR family	E
	CAC0827	Fructose-bisphosphate aldolase	E
	CA_P0064	Fructose-bisphosphate aldolase class I	E
	CAC2680	Glucose-6-phosphate isomerase	E
Subsystem 172	CAC0532	PTS system, arbutin-like IIBC component	K
	CAC0711	Triosephosphate isomerase	E
	CAC0709	Glyceraldehyde 3-phosphate dehydrogenase, gene gapC	E
	CAC3427	PTS system, (possibly glucose-specific) IIA component	K
	CAC2995	PTS system (Glucose-specific) component IIA	K
	CAC2952	Tagatose-bisphosphate aldolase	E
	CAC0394	Deoxyphosphogluconate aldolase (gene kdgA)	E
	CAC0944	Transketolase	E
	CAC1545	Deoxyribose-phosphate aldolase	E
	CAC2613	Transcriptional regulators of NagC/XylR family	E
	CAC0827	Fructose-bisphosphate aldolase	E
	CA_P0064	Fructose-bisphosphate aldolase class I	E
	CAC2680	Glucose-6-phosphate isomerase	E
Subsystem 173	CAC0532	PTS system, arbutin-like IIBC component	K
	CAC0711	Triosephosphate isomerase	E
	CAC0709	Glyceraldehyde 3-phosphate dehydrogenase, gene gapC	E
	CAC3427	PTS system, (possibly glucose-specific) IIA component	K
	CAC2995	PTS system (Glucose-specific) component IIA	K
	CAC2952	Tagatose-bisphosphate aldolase	E
	CAC0394	Deoxyphosphogluconate aldolase (gene kdgA)	E
	CAC1348	Transketolase, TKT	E
	CAC1545	Deoxyribose-phosphate aldolase	E
	CAC2613	Transcriptional regulators of NagC/XylR family	E
	CAC0827	Fructose-bisphosphate aldolase	E
	CA_P0064	Fructose-bisphosphate aldolase class I	E
	CAC2680	Glucose-6-phosphate isomerase	E
Subsystem 174	CAC0532	PTS system, arbutin-like IIBC component	K
	CAC0711	Triosephosphate isomerase	E
	CAC0709	Glyceraldehyde 3-phosphate dehydrogenase, gene gapC	E
	CAC3427	PTS system, (possibly glucose-specific) IIA component	K
	CAC2995	PTS system (Glucose-specific) component IIA	K
	CAC2952	Tagatose-bisphosphate aldolase	E
	CAC0944	Transketolase	E
	CAC1348	Transketolase, TKT	E
	CAC1545	Deoxyribose-phosphate aldolase	E
	CAC2613	Transcriptional regulators of NagC/XylR family	E
	CAC0827	Fructose-bisphosphate aldolase	E
	CA_P0064	Fructose-bisphosphate aldolase class I	E
	CAC2680	Glucose-6-phosphate isomerase	E
Subsystem 175	CAC0532	PTS system, arbutin-like IIBC component	K
	CAC0711	Triosephosphate isomerase	E
	CAC0709	Glyceraldehyde 3-phosphate dehydrogenase, gene gapC	E
	CAC3427	PTS system, (possibly glucose-specific) IIA component	K
	CAC2995	PTS system (Glucose-specific) component IIA	K
	CAC2973	2-keto-3-deoxy-6-phosphogluconate aldolase, eda/kdgA	E
	CAC0944	Transketolase	E
	CAC0394	Deoxyphosphogluconate aldolase (gene kdgA)	E
	CAC1545	Deoxyribose-phosphate aldolase	E
	CAC1348	Transketolase, TKT	E
	CAC0827	Fructose-bisphosphate aldolase	E
	CA_P0064	Fructose-bisphosphate aldolase class I	E
	CAC2680	Glucose-6-phosphate isomerase	E
	CAC2613	Transcriptional regulators of NagC/XylR family	E
Subsystem 176	CAC0532	PTS system, arbutin-like IIBC component	K
	CAC0711	Triosephosphate isomerase	E
	CAC0709	Glyceraldehyde 3-phosphate dehydrogenase, gene gapC	E
	CAC3427	PTS system, (possibly glucose-specific) IIA component	K
	CAC3425	PTS system, (possibly glucose-specific) IIBC component	K
	CAC2952	Tagatose-bisphosphate aldolase	E
	CAC0394	Deoxyphosphogluconate aldolase (gene kdgA)	E
	CAC0944	Transketolase	E
	CAC2973	2-keto-3-deoxy-6-phosphogluconate aldolase, eda/kdgA	E
	CAC2613	Transcriptional regulators of NagC/XylR family	E
	CAC0827	Fructose-bisphosphate aldolase	E
	CA_P0064	Fructose-bisphosphate aldolase class I	E
	CAC2680	Glucose-6-phosphate isomerase	E
Subsystem 177	CAC0532	PTS system, arbutin-like IIBC component	K
	CAC0711	Triosephosphate isomerase	E
	CAC0709	Glyceraldehyde 3-phosphate dehydrogenase, gene gapC	E
	CAC3427	PTS system, (possibly glucose-specific) IIA component	K
	CAC3425	PTS system, (possibly glucose-specific) IIBC component	K
	CAC2952	Tagatose-bisphosphate aldolase	E
	CAC0394	Deoxyphosphogluconate aldolase (gene kdgA)	E
	CAC0944	Transketolase	E
	CAC1545	Deoxyribose-phosphate aldolase	E
	CAC2613	Transcriptional regulators of NagC/XylR family	E
	CAC0827	Fructose-bisphosphate aldolase	E
	CA_P0064	Fructose-bisphosphate aldolase class I	E
	CAC2680	Glucose-6-phosphate isomerase	E
Subsystem 178	CAC0532	PTS system, arbutin-like IIBC component	K
	CAC0711	Triosephosphate isomerase	E
	CAC0709	Glyceraldehyde 3-phosphate dehydrogenase, gene gapC	E
	CAC3427	PTS system, (possibly glucose-specific) IIA component	K
	CAC3425	PTS system, (possibly glucose-specific) IIBC component	K
	CAC2952	Tagatose-bisphosphate aldolase	E
	CAC0394	Deoxyphosphogluconate aldolase (gene kdgA)	E
	CAC0944	Transketolase	E
	CAC1348	Transketolase, TKT	E
	CAC2613	Transcriptional regulators of NagC/XylR family	E
	CAC0827	Fructose-bisphosphate aldolase	E
	CA_P0064	Fructose-bisphosphate aldolase class I	E
	CAC2680	Glucose-6-phosphate isomerase	E
Subsystem 179	CAC0532	PTS system, arbutin-like IIBC component	K
	CAC0711	Triosephosphate isomerase	E
	CAC0709	Glyceraldehyde 3-phosphate dehydrogenase, gene gapC	E
	CAC3427	PTS system, (possibly glucose-specific) IIA component	K
	CAC3425	PTS system, (possibly glucose-specific) IIBC component	K
	CAC2952	Tagatose-bisphosphate aldolase	E
	CAC0394	Deoxyphosphogluconate aldolase (gene kdgA)	E
	CAC1348	Transketolase, TKT	E
	CAC2973	2-keto-3-deoxy-6-phosphogluconate aldolase, eda/kdgA	E
	CAC2613	Transcriptional regulators of NagC/XylR family	E
	CAC0827	Fructose-bisphosphate aldolase	E
	CA_P0064	Fructose-bisphosphate aldolase class I	E
	CAC2680	Glucose-6-phosphate isomerase	E
Subsystem 180	CAC0532	PTS system, arbutin-like IIBC component	K
	CAC0711	Triosephosphate isomerase	E
	CAC0709	Glyceraldehyde 3-phosphate dehydrogenase, gene gapC	E
	CAC3427	PTS system, (possibly glucose-specific) IIA component	K
	CAC3425	PTS system, (possibly glucose-specific) IIBC component	K
	CAC2952	Tagatose-bisphosphate aldolase	E
	CAC0394	Deoxyphosphogluconate aldolase (gene kdgA)	E
	CAC1348	Transketolase, TKT	E
	CAC1545	Deoxyribose-phosphate aldolase	E
	CAC2613	Transcriptional regulators of NagC/XylR family	E
	CAC0827	Fructose-bisphosphate aldolase	E
	CA_P0064	Fructose-bisphosphate aldolase class I	E
	CAC2680	Glucose-6-phosphate isomerase	E
Subsystem 181	CAC0532	PTS system, arbutin-like IIBC component	K
	CAC0711	Triosephosphate isomerase	E
	CAC0709	Glyceraldehyde 3-phosphate dehydrogenase, gene gapC	E
	CAC3427	PTS system, (possibly glucose-specific) IIA component	K
	CAC3425	PTS system, (possibly glucose-specific) IIBC component	K
	CAC2952	Tagatose-bisphosphate aldolase	E
	CAC0394	Deoxyphosphogluconate aldolase (gene kdgA)	E
	CAC1545	Deoxyribose-phosphate aldolase	E
	CAC2973	2-keto-3-deoxy-6-phosphogluconate aldolase, eda/kdgA	E
	CAC2613	Transcriptional regulators of NagC/XylR family	E
	CAC0827	Fructose-bisphosphate aldolase	E
	CA_P0064	Fructose-bisphosphate aldolase class I	E
	CAC2680	Glucose-6-phosphate isomerase	E
Subsystem 182	CAC0532	PTS system, arbutin-like IIBC component	K
	CAC0711	Triosephosphate isomerase	E
	CAC0709	Glyceraldehyde 3-phosphate dehydrogenase, gene gapC	E
	CAC3427	PTS system, (possibly glucose-specific) IIA component	K
	CAC3425	PTS system, (possibly glucose-specific) IIBC component	K
	CAC2952	Tagatose-bisphosphate aldolase	E
	CAC2973	2-keto-3-deoxy-6-phosphogluconate aldolase, eda/kdgA	E
	CAC1545	Deoxyribose-phosphate aldolase	E
	CAC0944	Transketolase	E
	CAC2613	Transcriptional regulators of NagC/XylR family	E
	CAC0827	Fructose-bisphosphate aldolase	E
	CA_P0064	Fructose-bisphosphate aldolase class I	E
	CAC2680	Glucose-6-phosphate isomerase	E
Subsystem 183	CAC0532	PTS system, arbutin-like IIBC component	K
	CAC0711	Triosephosphate isomerase	E
	CAC0709	Glyceraldehyde 3-phosphate dehydrogenase, gene gapC	E
	CAC3427	PTS system, (possibly glucose-specific) IIA component	K
	CAC3425	PTS system, (possibly glucose-specific) IIBC component	K
	CAC2952	Tagatose-bisphosphate aldolase	E
	CAC2973	2-keto-3-deoxy-6-phosphogluconate aldolase, eda/kdgA	E
	CAC1545	Deoxyribose-phosphate aldolase	E
	CAC1348	Transketolase, TKT	E
	CAC2613	Transcriptional regulators of NagC/XylR family	E
	CAC0827	Fructose-bisphosphate aldolase	E
	CA_P0064	Fructose-bisphosphate aldolase class I	E
	CAC2680	Glucose-6-phosphate isomerase	E
Subsystem 184	CAC0532	PTS system, arbutin-like IIBC component	K
	CAC0711	Triosephosphate isomerase	E
	CAC0709	Glyceraldehyde 3-phosphate dehydrogenase, gene gapC	E
	CAC3427	PTS system, (possibly glucose-specific) IIA component	K
	CAC3425	PTS system, (possibly glucose-specific) IIBC component	K
	CAC2952	Tagatose-bisphosphate aldolase	E
	CAC2973	2-keto-3-deoxy-6-phosphogluconate aldolase, eda/kdgA	E
	CAC0944	Transketolase	E
	CAC1348	Transketolase, TKT	E
	CAC2613	Transcriptional regulators of NagC/XylR family	E
	CAC0827	Fructose-bisphosphate aldolase	E
	CA_P0064	Fructose-bisphosphate aldolase class I	E
	CAC2680	Glucose-6-phosphate isomerase	E
Subsystem 185	CAC0532	PTS system, arbutin-like IIBC component	K
	CAC0711	Triosephosphate isomerase	E
	CAC0709	Glyceraldehyde 3-phosphate dehydrogenase, gene gapC	E
	CAC3427	PTS system, (possibly glucose-specific) IIA component	K
	CAC3425	PTS system, (possibly glucose-specific) IIBC component	K
	CAC2952	Tagatose-bisphosphate aldolase	E
	CAC1545	Deoxyribose-phosphate aldolase	E
	CAC0944	Transketolase	E
	CAC1348	Transketolase, TKT	E
	CAC2613	Transcriptional regulators of NagC/XylR family	E
	CAC0827	Fructose-bisphosphate aldolase	E
	CA_P0064	Fructose-bisphosphate aldolase class I	E
	CAC2680	Glucose-6-phosphate isomerase	E
Subsystem 186	CAC0532	PTS system, arbutin-like IIBC component	K
	CAC0711	Triosephosphate isomerase	E
	CAC0709	Glyceraldehyde 3-phosphate dehydrogenase, gene gapC	E
	CAC3427	PTS system, (possibly glucose-specific) IIA component	K
	CAC3425	PTS system, (possibly glucose-specific) IIBC component	K
	CAC0394	Deoxyphosphogluconate aldolase (gene kdgA)	E
	CAC1545	Deoxyribose-phosphate aldolase	E
	CAC2973	2-keto-3-deoxy-6-phosphogluconate aldolase, eda/kdgA	E
	CAC1348	Transketolase, TKT	E
	CAC0944	Transketolase	E
	CAC0827	Fructose-bisphosphate aldolase	E
	CA_P0064	Fructose-bisphosphate aldolase class I	E
	CAC2680	Glucose-6-phosphate isomerase	E
	CAC2613	Transcriptional regulators of NagC/XylR family	E
Subsystem 187	CAC0532	PTS system, arbutin-like IIBC component	K
	CAC0711	Triosephosphate isomerase	E
	CAC0709	Glyceraldehyde 3-phosphate dehydrogenase, gene gapC	E
	CAC3427	PTS system, (possibly glucose-specific) IIA component	K
	CAC0570	PTS enzyme II, ABC component	K
	CAC2952	Tagatose-bisphosphate aldolase	E
	CAC2973	2-keto-3-deoxy-6-phosphogluconate aldolase, eda/kdgA	E
	CAC1545	Deoxyribose-phosphate aldolase	E
	CAC0394	Deoxyphosphogluconate aldolase (gene kdgA)	E
	CAC2613	Transcriptional regulators of NagC/XylR family	E
	CAC0827	Fructose-bisphosphate aldolase	E
	CA_P0064	Fructose-bisphosphate aldolase class I	E
	CAC2680	Glucose-6-phosphate isomerase	E
Subsystem 188	CAC0532	PTS system, arbutin-like IIBC component	K
	CAC0711	Triosephosphate isomerase	E
	CAC0709	Glyceraldehyde 3-phosphate dehydrogenase, gene gapC	E
	CAC3427	PTS system, (possibly glucose-specific) IIA component	K
	CAC0570	PTS enzyme II, ABC component	K
	CAC2952	Tagatose-bisphosphate aldolase	E
	CAC2973	2-keto-3-deoxy-6-phosphogluconate aldolase, eda/kdgA	E
	CAC1545	Deoxyribose-phosphate aldolase	E
	CAC1348	Transketolase, TKT	E
	CAC2613	Transcriptional regulators of NagC/XylR family	E
	CAC0827	Fructose-bisphosphate aldolase	E
	CA_P0064	Fructose-bisphosphate aldolase class I	E
	CAC2680	Glucose-6-phosphate isomerase	E
Subsystem 189	CAC0532	PTS system, arbutin-like IIBC component	K
	CAC0711	Triosephosphate isomerase	E
	CAC0709	Glyceraldehyde 3-phosphate dehydrogenase, gene gapC	E
	CAC3427	PTS system, (possibly glucose-specific) IIA component	K
	CAC0570	PTS enzyme II, ABC component	K
	CAC2952	Tagatose-bisphosphate aldolase	E
	CAC2973	2-keto-3-deoxy-6-phosphogluconate aldolase, eda/kdgA	E
	CAC1545	Deoxyribose-phosphate aldolase	E
	CAC0944	Transketolase	E
	CAC2613	Transcriptional regulators of NagC/XylR family	E
	CAC0827	Fructose-bisphosphate aldolase	E
	CA_P0064	Fructose-bisphosphate aldolase class I	E
	CAC2680	Glucose-6-phosphate isomerase	E
Subsystem 190	CAC0532	PTS system, arbutin-like IIBC component	K
	CAC0711	Triosephosphate isomerase	E
	CAC0709	Glyceraldehyde 3-phosphate dehydrogenase, gene gapC	E
	CAC3427	PTS system, (possibly glucose-specific) IIA component	K
	CAC0570	PTS enzyme II, ABC component	K
	CAC2952	Tagatose-bisphosphate aldolase	E
	CAC2973	2-keto-3-deoxy-6-phosphogluconate aldolase, eda/kdgA	E
	CAC0944	Transketolase	E
	CAC0394	Deoxyphosphogluconate aldolase (gene kdgA)	E
	CAC2613	Transcriptional regulators of NagC/XylR family	E
	CAC0827	Fructose-bisphosphate aldolase	E
	CA_P0064	Fructose-bisphosphate aldolase class I	E
	CAC2680	Glucose-6-phosphate isomerase	E
Subsystem 191	CAC0532	PTS system, arbutin-like IIBC component	K
	CAC0711	Triosephosphate isomerase	E
	CAC0709	Glyceraldehyde 3-phosphate dehydrogenase, gene gapC	E
	CAC3427	PTS system, (possibly glucose-specific) IIA component	K
	CAC0570	PTS enzyme II, ABC component	K
	CAC2952	Tagatose-bisphosphate aldolase	E
	CAC2973	2-keto-3-deoxy-6-phosphogluconate aldolase, eda/kdgA	E
	CAC0944	Transketolase	E
	CAC1348	Transketolase, TKT	E
	CAC2613	Transcriptional regulators of NagC/XylR family	E
	CAC0827	Fructose-bisphosphate aldolase	E
	CA_P0064	Fructose-bisphosphate aldolase class I	E
	CAC2680	Glucose-6-phosphate isomerase	E
Subsystem 192	CAC0532	PTS system, arbutin-like IIBC component	K
	CAC0711	Triosephosphate isomerase	E
	CAC0709	Glyceraldehyde 3-phosphate dehydrogenase, gene gapC	E
	CAC3427	PTS system, (possibly glucose-specific) IIA component	K
	CAC0570	PTS enzyme II, ABC component	K
	CAC2952	Tagatose-bisphosphate aldolase	E
	CAC2973	2-keto-3-deoxy-6-phosphogluconate aldolase, eda/kdgA	E
	CAC1348	Transketolase, TKT	E
	CAC0394	Deoxyphosphogluconate aldolase (gene kdgA)	E
	CAC2613	Transcriptional regulators of NagC/XylR family	E
	CAC0827	Fructose-bisphosphate aldolase	E
	CA_P0064	Fructose-bisphosphate aldolase class I	E
	CAC2680	Glucose-6-phosphate isomerase	E
Subsystem 193	CAC0532	PTS system, arbutin-like IIBC component	K
	CAC0711	Triosephosphate isomerase	E
	CAC0709	Glyceraldehyde 3-phosphate dehydrogenase, gene gapC	E
	CAC3427	PTS system, (possibly glucose-specific) IIA component	K
	CAC0570	PTS enzyme II, ABC component	K
	CAC2952	Tagatose-bisphosphate aldolase	E
	CAC0394	Deoxyphosphogluconate aldolase (gene kdgA)	E
	CAC1348	Transketolase, TKT	E
	CAC1545	Deoxyribose-phosphate aldolase	E
	CAC2613	Transcriptional regulators of NagC/XylR family	E
	CAC0827	Fructose-bisphosphate aldolase	E
	CA_P0064	Fructose-bisphosphate aldolase class I	E
	CAC2680	Glucose-6-phosphate isomerase	E
Subsystem 194	CAC0532	PTS system, arbutin-like IIBC component	K
	CAC0711	Triosephosphate isomerase	E
	CAC0709	Glyceraldehyde 3-phosphate dehydrogenase, gene gapC	E
	CAC3427	PTS system, (possibly glucose-specific) IIA component	K
	CAC0570	PTS enzyme II, ABC component	K
	CAC2952	Tagatose-bisphosphate aldolase	E
	CAC0394	Deoxyphosphogluconate aldolase (gene kdgA)	E
	CAC1348	Transketolase, TKT	E
	CAC0944	Transketolase	E
	CAC2613	Transcriptional regulators of NagC/XylR family	E
	CAC0827	Fructose-bisphosphate aldolase	E
	CA_P0064	Fructose-bisphosphate aldolase class I	E
	CAC2680	Glucose-6-phosphate isomerase	E
Subsystem 195	CAC0532	PTS system, arbutin-like IIBC component	K
	CAC0711	Triosephosphate isomerase	E
	CAC0709	Glyceraldehyde 3-phosphate dehydrogenase, gene gapC	E
	CAC3427	PTS system, (possibly glucose-specific) IIA component	K
	CAC0570	PTS enzyme II, ABC component	K
	CAC2952	Tagatose-bisphosphate aldolase	E
	CAC0394	Deoxyphosphogluconate aldolase (gene kdgA)	E
	CAC1545	Deoxyribose-phosphate aldolase	E
	CAC0944	Transketolase	E
	CAC2613	Transcriptional regulators of NagC/XylR family	E
	CAC0827	Fructose-bisphosphate aldolase	E
	CA_P0064	Fructose-bisphosphate aldolase class I	E
	CAC2680	Glucose-6-phosphate isomerase	E
Subsystem 196	CAC0532	PTS system, arbutin-like IIBC component	K
	CAC0711	Triosephosphate isomerase	E
	CAC0709	Glyceraldehyde 3-phosphate dehydrogenase, gene gapC	E
	CAC3427	PTS system, (possibly glucose-specific) IIA component	K
	CAC0570	PTS enzyme II, ABC component	K
	CAC2952	Tagatose-bisphosphate aldolase	E
	CAC1348	Transketolase, TKT	E
	CAC1545	Deoxyribose-phosphate aldolase	E
	CAC0944	Transketolase	E
	CAC2613	Transcriptional regulators of NagC/XylR family	E
	CAC0827	Fructose-bisphosphate aldolase	E
	CA_P0064	Fructose-bisphosphate aldolase class I	E
	CAC2680	Glucose-6-phosphate isomerase	E
Subsystem 197	CAC0532	PTS system, arbutin-like IIBC component	K
	CAC0711	Triosephosphate isomerase	E
	CAC0709	Glyceraldehyde 3-phosphate dehydrogenase, gene gapC	E
	CAC3427	PTS system, (possibly glucose-specific) IIA component	K
	CAC0570	PTS enzyme II, ABC component	K
	CAC2973	2-keto-3-deoxy-6-phosphogluconate aldolase, eda/kdgA	E
	CAC1348	Transketolase, TKT	E
	CAC0394	Deoxyphosphogluconate aldolase (gene kdgA)	E
	CAC0944	Transketolase	E
	CAC1545	Deoxyribose-phosphate aldolase	E
	CAC0827	Fructose-bisphosphate aldolase	E
	CA_P0064	Fructose-bisphosphate aldolase class I	E
	CAC2680	Glucose-6-phosphate isomerase	E
	CAC2613	Transcriptional regulators of NagC/XylR family	E
Subsystem 198	CAC0532	PTS system, arbutin-like IIBC component	K
	CAC0711	Triosephosphate isomerase	E
	CAC0709	Glyceraldehyde 3-phosphate dehydrogenase, gene gapC	E
	CAC2995	PTS system (Glucose-specific) component IIA	K
	CAC0570	PTS enzyme II, ABC component	K
	CAC2952	Tagatose-bisphosphate aldolase	E
	CAC0394	Deoxyphosphogluconate aldolase (gene kdgA)	E
	CAC1348	Transketolase, TKT	E
	CAC2973	2-keto-3-deoxy-6-phosphogluconate aldolase, eda/kdgA	E
	CAC2613	Transcriptional regulators of NagC/XylR family	E
	CAC0827	Fructose-bisphosphate aldolase	E
	CA_P0064	Fructose-bisphosphate aldolase class I	E
	CAC2680	Glucose-6-phosphate isomerase	E
Subsystem 199	CAC0532	PTS system, arbutin-like IIBC component	K
	CAC0711	Triosephosphate isomerase	E
	CAC0709	Glyceraldehyde 3-phosphate dehydrogenase, gene gapC	E
	CAC2995	PTS system (Glucose-specific) component IIA	K
	CAC0570	PTS enzyme II, ABC component	K
	CAC2952	Tagatose-bisphosphate aldolase	E
	CAC0394	Deoxyphosphogluconate aldolase (gene kdgA)	E
	CAC1348	Transketolase, TKT	E
	CAC0944	Transketolase	E
	CAC2613	Transcriptional regulators of NagC/XylR family	E
	CAC0827	Fructose-bisphosphate aldolase	E
	CA_P0064	Fructose-bisphosphate aldolase class I	E
	CAC2680	Glucose-6-phosphate isomerase	E
Subsystem 200	CAC0532	PTS system, arbutin-like IIBC component	K
	CAC0711	Triosephosphate isomerase	E
	CAC0709	Glyceraldehyde 3-phosphate dehydrogenase, gene gapC	E
	CAC2995	PTS system (Glucose-specific) component IIA	K
	CAC0570	PTS enzyme II, ABC component	K
	CAC2952	Tagatose-bisphosphate aldolase	E
	CAC0394	Deoxyphosphogluconate aldolase (gene kdgA)	E
	CAC1348	Transketolase, TKT	E
	CAC1545	Deoxyribose-phosphate aldolase	E
	CAC2613	Transcriptional regulators of NagC/XylR family	E
	CAC0827	Fructose-bisphosphate aldolase	E
	CA_P0064	Fructose-bisphosphate aldolase class I	E
	CAC2680	Glucose-6-phosphate isomerase	E
Subsystem 201	CAC0532	PTS system, arbutin-like IIBC component	K
	CAC0711	Triosephosphate isomerase	E
	CAC0709	Glyceraldehyde 3-phosphate dehydrogenase, gene gapC	E
	CAC2995	PTS system (Glucose-specific) component IIA	K
	CAC0570	PTS enzyme II, ABC component	K
	CAC2952	Tagatose-bisphosphate aldolase	E
	CAC0394	Deoxyphosphogluconate aldolase (gene kdgA)	E
	CAC1545	Deoxyribose-phosphate aldolase	E
	CAC2973	2-keto-3-deoxy-6-phosphogluconate aldolase, eda/kdgA	E
	CAC2613	Transcriptional regulators of NagC/XylR family	E
	CAC0827	Fructose-bisphosphate aldolase	E
	CA_P0064	Fructose-bisphosphate aldolase class I	E
	CAC2680	Glucose-6-phosphate isomerase	E
Subsystem 202	CAC0532	PTS system, arbutin-like IIBC component	K
	CAC0711	Triosephosphate isomerase	E
	CAC0709	Glyceraldehyde 3-phosphate dehydrogenase, gene gapC	E
	CAC2995	PTS system (Glucose-specific) component IIA	K
	CAC0570	PTS enzyme II, ABC component	K
	CAC2952	Tagatose-bisphosphate aldolase	E
	CAC0394	Deoxyphosphogluconate aldolase (gene kdgA)	E
	CAC1545	Deoxyribose-phosphate aldolase	E
	CAC0944	Transketolase	E
	CAC2613	Transcriptional regulators of NagC/XylR family	E
	CAC0827	Fructose-bisphosphate aldolase	E
	CA_P0064	Fructose-bisphosphate aldolase class I	E
	CAC2680	Glucose-6-phosphate isomerase	E
Subsystem 203	CAC0532	PTS system, arbutin-like IIBC component	K
	CAC0711	Triosephosphate isomerase	E
	CAC0709	Glyceraldehyde 3-phosphate dehydrogenase, gene gapC	E
	CAC2995	PTS system (Glucose-specific) component IIA	K
	CAC0570	PTS enzyme II, ABC component	K
	CAC2952	Tagatose-bisphosphate aldolase	E
	CAC0394	Deoxyphosphogluconate aldolase (gene kdgA)	E
	CAC0944	Transketolase	E
	CAC2973	2-keto-3-deoxy-6-phosphogluconate aldolase, eda/kdgA	E
	CAC2613	Transcriptional regulators of NagC/XylR family	E
	CAC0827	Fructose-bisphosphate aldolase	E
	CA_P0064	Fructose-bisphosphate aldolase class I	E
	CAC2680	Glucose-6-phosphate isomerase	E
Subsystem 204	CAC0532	PTS system, arbutin-like IIBC component	K
	CAC0711	Triosephosphate isomerase	E
	CAC0709	Glyceraldehyde 3-phosphate dehydrogenase, gene gapC	E
	CAC2995	PTS system (Glucose-specific) component IIA	K
	CAC0570	PTS enzyme II, ABC component	K
	CAC2952	Tagatose-bisphosphate aldolase	E
	CAC2973	2-keto-3-deoxy-6-phosphogluconate aldolase, eda/kdgA	E
	CAC0944	Transketolase	E
	CAC1348	Transketolase, TKT	E
	CAC2613	Transcriptional regulators of NagC/XylR family	E
	CAC0827	Fructose-bisphosphate aldolase	E
	CA_P0064	Fructose-bisphosphate aldolase class I	E
	CAC2680	Glucose-6-phosphate isomerase	E
Subsystem 205	CAC0532	PTS system, arbutin-like IIBC component	K
	CAC0711	Triosephosphate isomerase	E
	CAC0709	Glyceraldehyde 3-phosphate dehydrogenase, gene gapC	E
	CAC2995	PTS system (Glucose-specific) component IIA	K
	CAC0570	PTS enzyme II, ABC component	K
	CAC2952	Tagatose-bisphosphate aldolase	E
	CAC2973	2-keto-3-deoxy-6-phosphogluconate aldolase, eda/kdgA	E
	CAC0944	Transketolase	E
	CAC1545	Deoxyribose-phosphate aldolase	E
	CAC2613	Transcriptional regulators of NagC/XylR family	E
	CAC0827	Fructose-bisphosphate aldolase	E
	CA_P0064	Fructose-bisphosphate aldolase class I	E
	CAC2680	Glucose-6-phosphate isomerase	E
Subsystem 206	CAC0532	PTS system, arbutin-like IIBC component	K
	CAC0711	Triosephosphate isomerase	E
	CAC0709	Glyceraldehyde 3-phosphate dehydrogenase, gene gapC	E
	CAC2995	PTS system (Glucose-specific) component IIA	K
	CAC0570	PTS enzyme II, ABC component	K
	CAC2952	Tagatose-bisphosphate aldolase	E
	CAC2973	2-keto-3-deoxy-6-phosphogluconate aldolase, eda/kdgA	E
	CAC1348	Transketolase, TKT	E
	CAC1545	Deoxyribose-phosphate aldolase	E
	CAC2613	Transcriptional regulators of NagC/XylR family	E
	CAC0827	Fructose-bisphosphate aldolase	E
	CA_P0064	Fructose-bisphosphate aldolase class I	E
	CAC2680	Glucose-6-phosphate isomerase	E
Subsystem 207	CAC0532	PTS system, arbutin-like IIBC component	K
	CAC0711	Triosephosphate isomerase	E
	CAC0709	Glyceraldehyde 3-phosphate dehydrogenase, gene gapC	E
	CAC2995	PTS system (Glucose-specific) component IIA	K
	CAC0570	PTS enzyme II, ABC component	K
	CAC2952	Tagatose-bisphosphate aldolase	E
	CAC0944	Transketolase	E
	CAC1348	Transketolase, TKT	E
	CAC1545	Deoxyribose-phosphate aldolase	E
	CAC2613	Transcriptional regulators of NagC/XylR family	E
	CAC0827	Fructose-bisphosphate aldolase	E
	CA_P0064	Fructose-bisphosphate aldolase class I	E
	CAC2680	Glucose-6-phosphate isomerase	E
Subsystem 208	CAC0532	PTS system, arbutin-like IIBC component	K
	CAC0711	Triosephosphate isomerase	E
	CAC0709	Glyceraldehyde 3-phosphate dehydrogenase, gene gapC	E
	CAC2995	PTS system (Glucose-specific) component IIA	K
	CAC0570	PTS enzyme II, ABC component	K
	CAC0394	Deoxyphosphogluconate aldolase (gene kdgA)	E
	CAC0944	Transketolase	E
	CAC2973	2-keto-3-deoxy-6-phosphogluconate aldolase, eda/kdgA	E
	CAC1545	Deoxyribose-phosphate aldolase	E
	CAC1348	Transketolase, TKT	E
	CAC0827	Fructose-bisphosphate aldolase	E
	CA_P0064	Fructose-bisphosphate aldolase class I	E
	CAC2680	Glucose-6-phosphate isomerase	E
	CAC2613	Transcriptional regulators of NagC/XylR family	E
Subsystem 209	CAC0532	PTS system, arbutin-like IIBC component	K
	CAC0711	Triosephosphate isomerase	E
	CAC0709	Glyceraldehyde 3-phosphate dehydrogenase, gene gapC	E
	CAC2995	PTS system (Glucose-specific) component IIA	K
	CAC3425	PTS system, (possibly glucose-specific) IIBC component	K
	CAC2952	Tagatose-bisphosphate aldolase	E
	CAC2973	2-keto-3-deoxy-6-phosphogluconate aldolase, eda/kdgA	E
	CAC0944	Transketolase	E
	CAC0394	Deoxyphosphogluconate aldolase (gene kdgA)	E
	CAC2613	Transcriptional regulators of NagC/XylR family	E
	CAC0827	Fructose-bisphosphate aldolase	E
	CA_P0064	Fructose-bisphosphate aldolase class I	E
	CAC2680	Glucose-6-phosphate isomerase	E
Subsystem 210	CAC0532	PTS system, arbutin-like IIBC component	K
	CAC0711	Triosephosphate isomerase	E
	CAC0709	Glyceraldehyde 3-phosphate dehydrogenase, gene gapC	E
	CAC2995	PTS system (Glucose-specific) component IIA	K
	CAC3425	PTS system, (possibly glucose-specific) IIBC component	K
	CAC2952	Tagatose-bisphosphate aldolase	E
	CAC2973	2-keto-3-deoxy-6-phosphogluconate aldolase, eda/kdgA	E
	CAC0944	Transketolase	E
	CAC1545	Deoxyribose-phosphate aldolase	E
	CAC2613	Transcriptional regulators of NagC/XylR family	E
	CAC0827	Fructose-bisphosphate aldolase	E
	CA_P0064	Fructose-bisphosphate aldolase class I	E
	CAC2680	Glucose-6-phosphate isomerase	E
Subsystem 211	CAC0532	PTS system, arbutin-like IIBC component	K
	CAC0711	Triosephosphate isomerase	E
	CAC0709	Glyceraldehyde 3-phosphate dehydrogenase, gene gapC	E
	CAC2995	PTS system (Glucose-specific) component IIA	K
	CAC3425	PTS system, (possibly glucose-specific) IIBC component	K
	CAC2952	Tagatose-bisphosphate aldolase	E
	CAC2973	2-keto-3-deoxy-6-phosphogluconate aldolase, eda/kdgA	E
	CAC0944	Transketolase	E
	CAC1348	Transketolase, TKT	E
	CAC2613	Transcriptional regulators of NagC/XylR family	E
	CAC0827	Fructose-bisphosphate aldolase	E
	CA_P0064	Fructose-bisphosphate aldolase class I	E
	CAC2680	Glucose-6-phosphate isomerase	E
Subsystem 212	CAC0532	PTS system, arbutin-like IIBC component	K
	CAC0711	Triosephosphate isomerase	E
	CAC0709	Glyceraldehyde 3-phosphate dehydrogenase, gene gapC	E
	CAC2995	PTS system (Glucose-specific) component IIA	K
	CAC3425	PTS system, (possibly glucose-specific) IIBC component	K
	CAC2952	Tagatose-bisphosphate aldolase	E
	CAC2973	2-keto-3-deoxy-6-phosphogluconate aldolase, eda/kdgA	E
	CAC1348	Transketolase, TKT	E
	CAC0394	Deoxyphosphogluconate aldolase (gene kdgA)	E
	CAC2613	Transcriptional regulators of NagC/XylR family	E
	CAC0827	Fructose-bisphosphate aldolase	E
	CA_P0064	Fructose-bisphosphate aldolase class I	E
	CAC2680	Glucose-6-phosphate isomerase	E
Subsystem 213	CAC0532	PTS system, arbutin-like IIBC component	K
	CAC0711	Triosephosphate isomerase	E
	CAC0709	Glyceraldehyde 3-phosphate dehydrogenase, gene gapC	E
	CAC2995	PTS system (Glucose-specific) component IIA	K
	CAC3425	PTS system, (possibly glucose-specific) IIBC component	K
	CAC2952	Tagatose-bisphosphate aldolase	E
	CAC2973	2-keto-3-deoxy-6-phosphogluconate aldolase, eda/kdgA	E
	CAC1348	Transketolase, TKT	E
	CAC1545	Deoxyribose-phosphate aldolase	E
	CAC2613	Transcriptional regulators of NagC/XylR family	E
	CAC0827	Fructose-bisphosphate aldolase	E
	CA_P0064	Fructose-bisphosphate aldolase class I	E
	CAC2680	Glucose-6-phosphate isomerase	E
Subsystem 214	CAC0532	PTS system, arbutin-like IIBC component	K
	CAC0711	Triosephosphate isomerase	E
	CAC0709	Glyceraldehyde 3-phosphate dehydrogenase, gene gapC	E
	CAC2995	PTS system (Glucose-specific) component IIA	K
	CAC3425	PTS system, (possibly glucose-specific) IIBC component	K
	CAC2952	Tagatose-bisphosphate aldolase	E
	CAC2973	2-keto-3-deoxy-6-phosphogluconate aldolase, eda/kdgA	E
	CAC1545	Deoxyribose-phosphate aldolase	E
	CAC0394	Deoxyphosphogluconate aldolase (gene kdgA)	E
	CAC2613	Transcriptional regulators of NagC/XylR family	E
	CAC0827	Fructose-bisphosphate aldolase	E
	CA_P0064	Fructose-bisphosphate aldolase class I	E
	CAC2680	Glucose-6-phosphate isomerase	E
Subsystem 215	CAC0532	PTS system, arbutin-like IIBC component	K
	CAC0711	Triosephosphate isomerase	E
	CAC0709	Glyceraldehyde 3-phosphate dehydrogenase, gene gapC	E
	CAC2995	PTS system (Glucose-specific) component IIA	K
	CAC3425	PTS system, (possibly glucose-specific) IIBC component	K
	CAC2952	Tagatose-bisphosphate aldolase	E
	CAC0394	Deoxyphosphogluconate aldolase (gene kdgA)	E
	CAC1545	Deoxyribose-phosphate aldolase	E
	CAC0944	Transketolase	E
	CAC2613	Transcriptional regulators of NagC/XylR family	E
	CAC0827	Fructose-bisphosphate aldolase	E
	CA_P0064	Fructose-bisphosphate aldolase class I	E
	CAC2680	Glucose-6-phosphate isomerase	E
Subsystem 216	CAC0532	PTS system, arbutin-like IIBC component	K
	CAC0711	Triosephosphate isomerase	E
	CAC0709	Glyceraldehyde 3-phosphate dehydrogenase, gene gapC	E
	CAC2995	PTS system (Glucose-specific) component IIA	K
	CAC3425	PTS system, (possibly glucose-specific) IIBC component	K
	CAC2952	Tagatose-bisphosphate aldolase	E
	CAC0394	Deoxyphosphogluconate aldolase (gene kdgA)	E
	CAC1545	Deoxyribose-phosphate aldolase	E
	CAC1348	Transketolase, TKT	E
	CAC2613	Transcriptional regulators of NagC/XylR family	E
	CAC0827	Fructose-bisphosphate aldolase	E
	CA_P0064	Fructose-bisphosphate aldolase class I	E
	CAC2680	Glucose-6-phosphate isomerase	E
Subsystem 217	CAC0532	PTS system, arbutin-like IIBC component	K
	CAC0711	Triosephosphate isomerase	E
	CAC0709	Glyceraldehyde 3-phosphate dehydrogenase, gene gapC	E
	CAC2995	PTS system (Glucose-specific) component IIA	K
	CAC3425	PTS system, (possibly glucose-specific) IIBC component	K
	CAC2952	Tagatose-bisphosphate aldolase	E
	CAC0394	Deoxyphosphogluconate aldolase (gene kdgA)	E
	CAC0944	Transketolase	E
	CAC1348	Transketolase, TKT	E
	CAC2613	Transcriptional regulators of NagC/XylR family	E
	CAC0827	Fructose-bisphosphate aldolase	E
	CA_P0064	Fructose-bisphosphate aldolase class I	E
	CAC2680	Glucose-6-phosphate isomerase	E
Subsystem 218	CAC0532	PTS system, arbutin-like IIBC component	K
	CAC0711	Triosephosphate isomerase	E
	CAC0709	Glyceraldehyde 3-phosphate dehydrogenase, gene gapC	E
	CAC2995	PTS system (Glucose-specific) component IIA	K
	CAC3425	PTS system, (possibly glucose-specific) IIBC component	K
	CAC2952	Tagatose-bisphosphate aldolase	E
	CAC1545	Deoxyribose-phosphate aldolase	E
	CAC0944	Transketolase	E
	CAC1348	Transketolase, TKT	E
	CAC2613	Transcriptional regulators of NagC/XylR family	E
	CAC0827	Fructose-bisphosphate aldolase	E
	CA_P0064	Fructose-bisphosphate aldolase class I	E
	CAC2680	Glucose-6-phosphate isomerase	E
Subsystem 219	CAC0532	PTS system, arbutin-like IIBC component	K
	CAC0711	Triosephosphate isomerase	E
	CAC0709	Glyceraldehyde 3-phosphate dehydrogenase, gene gapC	E
	CAC2995	PTS system (Glucose-specific) component IIA	K
	CAC3425	PTS system, (possibly glucose-specific) IIBC component	K
	CAC2973	2-keto-3-deoxy-6-phosphogluconate aldolase, eda/kdgA	E
	CAC1545	Deoxyribose-phosphate aldolase	E
	CAC0394	Deoxyphosphogluconate aldolase (gene kdgA)	E
	CAC1348	Transketolase, TKT	E
	CAC0944	Transketolase	E
	CAC0827	Fructose-bisphosphate aldolase	E
	CA_P0064	Fructose-bisphosphate aldolase class I	E
	CAC2680	Glucose-6-phosphate isomerase	E
	CAC2613	Transcriptional regulators of NagC/XylR family	E
Subsystem 220	CAC0532	PTS system, arbutin-like IIBC component	K
	CAC0711	Triosephosphate isomerase	E
	CAC0709	Glyceraldehyde 3-phosphate dehydrogenase, gene gapC	E
	CAC0570	PTS enzyme II, ABC component	K
	CAC3425	PTS system, (possibly glucose-specific) IIBC component	K
	CAC2952	Tagatose-bisphosphate aldolase	E
	CAC0394	Deoxyphosphogluconate aldolase (gene kdgA)	E
	CAC1545	Deoxyribose-phosphate aldolase	E
	CAC2973	2-keto-3-deoxy-6-phosphogluconate aldolase, eda/kdgA	E
	CAC2613	Transcriptional regulators of NagC/XylR family	E
	CAC0827	Fructose-bisphosphate aldolase	E
	CA_P0064	Fructose-bisphosphate aldolase class I	E
	CAC2680	Glucose-6-phosphate isomerase	E
Subsystem 221	CAC0532	PTS system, arbutin-like IIBC component	K
	CAC0711	Triosephosphate isomerase	E
	CAC0709	Glyceraldehyde 3-phosphate dehydrogenase, gene gapC	E
	CAC0570	PTS enzyme II, ABC component	K
	CAC3425	PTS system, (possibly glucose-specific) IIBC component	K
	CAC2952	Tagatose-bisphosphate aldolase	E
	CAC0394	Deoxyphosphogluconate aldolase (gene kdgA)	E
	CAC1545	Deoxyribose-phosphate aldolase	E
	CAC1348	Transketolase, TKT	E
	CAC2613	Transcriptional regulators of NagC/XylR family	E
	CAC0827	Fructose-bisphosphate aldolase	E
	CA_P0064	Fructose-bisphosphate aldolase class I	E
	CAC2680	Glucose-6-phosphate isomerase	E
Subsystem 222	CAC0532	PTS system, arbutin-like IIBC component	K
	CAC0711	Triosephosphate isomerase	E
	CAC0709	Glyceraldehyde 3-phosphate dehydrogenase, gene gapC	E
	CAC0570	PTS enzyme II, ABC component	K
	CAC3425	PTS system, (possibly glucose-specific) IIBC component	K
	CAC2952	Tagatose-bisphosphate aldolase	E
	CAC0394	Deoxyphosphogluconate aldolase (gene kdgA)	E
	CAC1545	Deoxyribose-phosphate aldolase	E
	CAC0944	Transketolase	E
	CAC2613	Transcriptional regulators of NagC/XylR family	E
	CAC0827	Fructose-bisphosphate aldolase	E
	CA_P0064	Fructose-bisphosphate aldolase class I	E
	CAC2680	Glucose-6-phosphate isomerase	E
Subsystem 223	CAC0532	PTS system, arbutin-like IIBC component	K
	CAC0711	Triosephosphate isomerase	E
	CAC0709	Glyceraldehyde 3-phosphate dehydrogenase, gene gapC	E
	CAC0570	PTS enzyme II, ABC component	K
	CAC3425	PTS system, (possibly glucose-specific) IIBC component	K
	CAC2952	Tagatose-bisphosphate aldolase	E
	CAC0394	Deoxyphosphogluconate aldolase (gene kdgA)	E
	CAC0944	Transketolase	E
	CAC2973	2-keto-3-deoxy-6-phosphogluconate aldolase, eda/kdgA	E
	CAC2613	Transcriptional regulators of NagC/XylR family	E
	CAC0827	Fructose-bisphosphate aldolase	E
	CA_P0064	Fructose-bisphosphate aldolase class I	E
	CAC2680	Glucose-6-phosphate isomerase	E
Subsystem 224	CAC0532	PTS system, arbutin-like IIBC component	K
	CAC0711	Triosephosphate isomerase	E
	CAC0709	Glyceraldehyde 3-phosphate dehydrogenase, gene gapC	E
	CAC0570	PTS enzyme II, ABC component	K
	CAC3425	PTS system, (possibly glucose-specific) IIBC component	K
	CAC2952	Tagatose-bisphosphate aldolase	E
	CAC0394	Deoxyphosphogluconate aldolase (gene kdgA)	E
	CAC0944	Transketolase	E
	CAC1348	Transketolase, TKT	E
	CAC2613	Transcriptional regulators of NagC/XylR family	E
	CAC0827	Fructose-bisphosphate aldolase	E
	CA_P0064	Fructose-bisphosphate aldolase class I	E
	CAC2680	Glucose-6-phosphate isomerase	E
Subsystem 225	CAC0532	PTS system, arbutin-like IIBC component	K
	CAC0711	Triosephosphate isomerase	E
	CAC0709	Glyceraldehyde 3-phosphate dehydrogenase, gene gapC	E
	CAC0570	PTS enzyme II, ABC component	K
	CAC3425	PTS system, (possibly glucose-specific) IIBC component	K
	CAC2952	Tagatose-bisphosphate aldolase	E
	CAC0394	Deoxyphosphogluconate aldolase (gene kdgA)	E
	CAC1348	Transketolase, TKT	E
	CAC2973	2-keto-3-deoxy-6-phosphogluconate aldolase, eda/kdgA	E
	CAC2613	Transcriptional regulators of NagC/XylR family	E
	CAC0827	Fructose-bisphosphate aldolase	E
	CA_P0064	Fructose-bisphosphate aldolase class I	E
	CAC2680	Glucose-6-phosphate isomerase	E
Subsystem 226	CAC0532	PTS system, arbutin-like IIBC component	K
	CAC0711	Triosephosphate isomerase	E
	CAC0709	Glyceraldehyde 3-phosphate dehydrogenase, gene gapC	E
	CAC0570	PTS enzyme II, ABC component	K
	CAC3425	PTS system, (possibly glucose-specific) IIBC component	K
	CAC2952	Tagatose-bisphosphate aldolase	E
	CAC2973	2-keto-3-deoxy-6-phosphogluconate aldolase, eda/kdgA	E
	CAC1348	Transketolase, TKT	E
	CAC1545	Deoxyribose-phosphate aldolase	E
	CAC2613	Transcriptional regulators of NagC/XylR family	E
	CAC0827	Fructose-bisphosphate aldolase	E
	CA_P0064	Fructose-bisphosphate aldolase class I	E
	CAC2680	Glucose-6-phosphate isomerase	E
Subsystem 227	CAC0532	PTS system, arbutin-like IIBC component	K
	CAC0711	Triosephosphate isomerase	E
	CAC0709	Glyceraldehyde 3-phosphate dehydrogenase, gene gapC	E
	CAC0570	PTS enzyme II, ABC component	K
	CAC3425	PTS system, (possibly glucose-specific) IIBC component	K
	CAC2952	Tagatose-bisphosphate aldolase	E
	CAC2973	2-keto-3-deoxy-6-phosphogluconate aldolase, eda/kdgA	E
	CAC1348	Transketolase, TKT	E
	CAC0944	Transketolase	E
	CAC2613	Transcriptional regulators of NagC/XylR family	E
	CAC0827	Fructose-bisphosphate aldolase	E
	CA_P0064	Fructose-bisphosphate aldolase class I	E
	CAC2680	Glucose-6-phosphate isomerase	E
Subsystem 228	CAC0532	PTS system, arbutin-like IIBC component	K
	CAC0711	Triosephosphate isomerase	E
	CAC0709	Glyceraldehyde 3-phosphate dehydrogenase, gene gapC	E
	CAC0570	PTS enzyme II, ABC component	K
	CAC3425	PTS system, (possibly glucose-specific) IIBC component	K
	CAC2952	Tagatose-bisphosphate aldolase	E
	CAC2973	2-keto-3-deoxy-6-phosphogluconate aldolase, eda/kdgA	E
	CAC1545	Deoxyribose-phosphate aldolase	E
	CAC0944	Transketolase	E
	CAC2613	Transcriptional regulators of NagC/XylR family	E
	CAC0827	Fructose-bisphosphate aldolase	E
	CA_P0064	Fructose-bisphosphate aldolase class I	E
	CAC2680	Glucose-6-phosphate isomerase	E
Subsystem 229	CAC0532	PTS system, arbutin-like IIBC component	K
	CAC0711	Triosephosphate isomerase	E
	CAC0709	Glyceraldehyde 3-phosphate dehydrogenase, gene gapC	E
	CAC0570	PTS enzyme II, ABC component	K
	CAC3425	PTS system, (possibly glucose-specific) IIBC component	K
	CAC2952	Tagatose-bisphosphate aldolase	E
	CAC1348	Transketolase, TKT	E
	CAC1545	Deoxyribose-phosphate aldolase	E
	CAC0944	Transketolase	E
	CAC2613	Transcriptional regulators of NagC/XylR family	E
	CAC0827	Fructose-bisphosphate aldolase	E
	CA_P0064	Fructose-bisphosphate aldolase class I	E
	CAC2680	Glucose-6-phosphate isomerase	E
Subsystem 230	CAC0532	PTS system, arbutin-like IIBC component	K
	CAC0711	Triosephosphate isomerase	E
	CAC0709	Glyceraldehyde 3-phosphate dehydrogenase, gene gapC	E
	CAC0570	PTS enzyme II, ABC component	K
	CAC3425	PTS system, (possibly glucose-specific) IIBC component	K
	CAC0394	Deoxyphosphogluconate aldolase (gene kdgA)	E
	CAC1348	Transketolase, TKT	E
	CAC2973	2-keto-3-deoxy-6-phosphogluconate aldolase, eda/kdgA	E
	CAC0944	Transketolase	E
	CAC1545	Deoxyribose-phosphate aldolase	E
	CAC0827	Fructose-bisphosphate aldolase	E
	CA_P0064	Fructose-bisphosphate aldolase class I	E
	CAC2680	Glucose-6-phosphate isomerase	E
	CAC2613	Transcriptional regulators of NagC/XylR family	E
Subsystem 231	CAC0532	PTS system, arbutin-like IIBC component	K
	CAC2952	Tagatose-bisphosphate aldolase	E
	CAC2973	2-keto-3-deoxy-6-phosphogluconate aldolase, eda/kdgA	E
	CAC1348	Transketolase, TKT	E
	CAC0394	Deoxyphosphogluconate aldolase (gene kdgA)	E
	CAC0827	Fructose-bisphosphate aldolase	E
	CAC2613	Transcriptional regulators of NagC/XylR family	E
	CA_P0064	Fructose-bisphosphate aldolase class I	E
	CAC2680	Glucose-6-phosphate isomerase	E
	CAC3425	PTS system, (possibly glucose-specific) IIBC component	K
	CAC3427	PTS system, (possibly glucose-specific) IIA component	K
	CAC0570	PTS enzyme II, ABC component	K
	CAC2995	PTS system (Glucose-specific) component IIA	K
Subsystem 232	CAC0532	PTS system, arbutin-like IIBC component	K
	CAC2952	Tagatose-bisphosphate aldolase	E
	CAC2973	2-keto-3-deoxy-6-phosphogluconate aldolase, eda/kdgA	E
	CAC1348	Transketolase, TKT	E
	CAC0944	Transketolase	E
	CAC0827	Fructose-bisphosphate aldolase	E
	CAC2613	Transcriptional regulators of NagC/XylR family	E
	CA_P0064	Fructose-bisphosphate aldolase class I	E
	CAC2680	Glucose-6-phosphate isomerase	E
	CAC3425	PTS system, (possibly glucose-specific) IIBC component	K
	CAC3427	PTS system, (possibly glucose-specific) IIA component	K
	CAC0570	PTS enzyme II, ABC component	K
	CAC2995	PTS system (Glucose-specific) component IIA	K
Subsystem 233	CAC0532	PTS system, arbutin-like IIBC component	K
	CAC2952	Tagatose-bisphosphate aldolase	E
	CAC2973	2-keto-3-deoxy-6-phosphogluconate aldolase, eda/kdgA	E
	CAC1348	Transketolase, TKT	E
	CAC1545	Deoxyribose-phosphate aldolase	E
	CAC0827	Fructose-bisphosphate aldolase	E
	CAC2613	Transcriptional regulators of NagC/XylR family	E
	CA_P0064	Fructose-bisphosphate aldolase class I	E
	CAC2680	Glucose-6-phosphate isomerase	E
	CAC3425	PTS system, (possibly glucose-specific) IIBC component	K
	CAC3427	PTS system, (possibly glucose-specific) IIA component	K
	CAC0570	PTS enzyme II, ABC component	K
	CAC2995	PTS system (Glucose-specific) component IIA	K
Subsystem 234	CAC0532	PTS system, arbutin-like IIBC component	K
	CAC2952	Tagatose-bisphosphate aldolase	E
	CAC2973	2-keto-3-deoxy-6-phosphogluconate aldolase, eda/kdgA	E
	CAC1545	Deoxyribose-phosphate aldolase	E
	CAC0394	Deoxyphosphogluconate aldolase (gene kdgA)	E
	CAC0827	Fructose-bisphosphate aldolase	E
	CAC2613	Transcriptional regulators of NagC/XylR family	E
	CA_P0064	Fructose-bisphosphate aldolase class I	E
	CAC2680	Glucose-6-phosphate isomerase	E
	CAC3425	PTS system, (possibly glucose-specific) IIBC component	K
	CAC3427	PTS system, (possibly glucose-specific) IIA component	K
	CAC0570	PTS enzyme II, ABC component	K
	CAC2995	PTS system (Glucose-specific) component IIA	K
Subsystem 235	CAC0532	PTS system, arbutin-like IIBC component	K
	CAC2952	Tagatose-bisphosphate aldolase	E
	CAC2973	2-keto-3-deoxy-6-phosphogluconate aldolase, eda/kdgA	E
	CAC1545	Deoxyribose-phosphate aldolase	E
	CAC0944	Transketolase	E
	CAC0827	Fructose-bisphosphate aldolase	E
	CAC2613	Transcriptional regulators of NagC/XylR family	E
	CA_P0064	Fructose-bisphosphate aldolase class I	E
	CAC2680	Glucose-6-phosphate isomerase	E
	CAC3425	PTS system, (possibly glucose-specific) IIBC component	K
	CAC3427	PTS system, (possibly glucose-specific) IIA component	K
	CAC0570	PTS enzyme II, ABC component	K
	CAC2995	PTS system (Glucose-specific) component IIA	K
Subsystem 236	CAC0532	PTS system, arbutin-like IIBC component	K
	CAC2952	Tagatose-bisphosphate aldolase	E
	CAC2973	2-keto-3-deoxy-6-phosphogluconate aldolase, eda/kdgA	E
	CAC0944	Transketolase	E
	CAC0394	Deoxyphosphogluconate aldolase (gene kdgA)	E
	CAC0827	Fructose-bisphosphate aldolase	E
	CAC2613	Transcriptional regulators of NagC/XylR family	E
	CA_P0064	Fructose-bisphosphate aldolase class I	E
	CAC2680	Glucose-6-phosphate isomerase	E
	CAC3425	PTS system, (possibly glucose-specific) IIBC component	K
	CAC3427	PTS system, (possibly glucose-specific) IIA component	K
	CAC0570	PTS enzyme II, ABC component	K
	CAC2995	PTS system (Glucose-specific) component IIA	K
Subsystem 237	CAC0532	PTS system, arbutin-like IIBC component	K
	CAC2952	Tagatose-bisphosphate aldolase	E
	CAC0394	Deoxyphosphogluconate aldolase (gene kdgA)	E
	CAC0944	Transketolase	E
	CAC1348	Transketolase, TKT	E
	CAC0827	Fructose-bisphosphate aldolase	E
	CAC2613	Transcriptional regulators of NagC/XylR family	E
	CA_P0064	Fructose-bisphosphate aldolase class I	E
	CAC2680	Glucose-6-phosphate isomerase	E
	CAC3425	PTS system, (possibly glucose-specific) IIBC component	K
	CAC3427	PTS system, (possibly glucose-specific) IIA component	K
	CAC0570	PTS enzyme II, ABC component	K
	CAC2995	PTS system (Glucose-specific) component IIA	K
Subsystem 238	CAC0532	PTS system, arbutin-like IIBC component	K
	CAC2952	Tagatose-bisphosphate aldolase	E
	CAC0394	Deoxyphosphogluconate aldolase (gene kdgA)	E
	CAC0944	Transketolase	E
	CAC1545	Deoxyribose-phosphate aldolase	E
	CAC0827	Fructose-bisphosphate aldolase	E
	CAC2613	Transcriptional regulators of NagC/XylR family	E
	CA_P0064	Fructose-bisphosphate aldolase class I	E
	CAC2680	Glucose-6-phosphate isomerase	E
	CAC3425	PTS system, (possibly glucose-specific) IIBC component	K
	CAC3427	PTS system, (possibly glucose-specific) IIA component	K
	CAC0570	PTS enzyme II, ABC component	K
	CAC2995	PTS system (Glucose-specific) component IIA	K
Subsystem 239	CAC0532	PTS system, arbutin-like IIBC component	K
	CAC2952	Tagatose-bisphosphate aldolase	E
	CAC0394	Deoxyphosphogluconate aldolase (gene kdgA)	E
	CAC1348	Transketolase, TKT	E
	CAC1545	Deoxyribose-phosphate aldolase	E
	CAC0827	Fructose-bisphosphate aldolase	E
	CAC2613	Transcriptional regulators of NagC/XylR family	E
	CA_P0064	Fructose-bisphosphate aldolase class I	E
	CAC2680	Glucose-6-phosphate isomerase	E
	CAC3425	PTS system, (possibly glucose-specific) IIBC component	K
	CAC3427	PTS system, (possibly glucose-specific) IIA component	K
	CAC0570	PTS enzyme II, ABC component	K
	CAC2995	PTS system (Glucose-specific) component IIA	K
Subsystem 240	CAC0532	PTS system, arbutin-like IIBC component	K
	CAC2952	Tagatose-bisphosphate aldolase	E
	CAC0944	Transketolase	E
	CAC1348	Transketolase, TKT	E
	CAC1545	Deoxyribose-phosphate aldolase	E
	CAC0827	Fructose-bisphosphate aldolase	E
	CAC2613	Transcriptional regulators of NagC/XylR family	E
	CA_P0064	Fructose-bisphosphate aldolase class I	E
	CAC2680	Glucose-6-phosphate isomerase	E
	CAC3425	PTS system, (possibly glucose-specific) IIBC component	K
	CAC3427	PTS system, (possibly glucose-specific) IIA component	K
	CAC0570	PTS enzyme II, ABC component	K
	CAC2995	PTS system (Glucose-specific) component IIA	K
Subsystem 241	CAC0532	PTS system, arbutin-like IIBC component	K
	CAC2973	2-keto-3-deoxy-6-phosphogluconate aldolase, eda/kdgA	E
	CAC0944	Transketolase	E
	CAC0394	Deoxyphosphogluconate aldolase (gene kdgA)	E
	CAC1545	Deoxyribose-phosphate aldolase	E
	CAC1348	Transketolase, TKT	E
	CAC2613	Transcriptional regulators of NagC/XylR family	E
	CA_P0064	Fructose-bisphosphate aldolase class I	E
	CAC2680	Glucose-6-phosphate isomerase	E
	CAC3425	PTS system, (possibly glucose-specific) IIBC component	K
	CAC3427	PTS system, (possibly glucose-specific) IIA component	K
	CAC0570	PTS enzyme II, ABC component	K
	CAC2995	PTS system (Glucose-specific) component IIA	K
	CAC0827	Fructose-bisphosphate aldolase	E
Subsystem 244	CAC0570	PTS enzyme II, ABC component	K
	CAC1572	Fructose-1,6-bisphosphatase (YYDE B.subtils ortholog)	E
	CAC1088	GlpX-like protein (Fructose-1,6-bisphosphatase related protein)	E
	CAC2613	Transcriptional regulators of NagC/XylR family	E
	CA_P0064	Fructose-bisphosphate aldolase class I	E
	CAC2680	Glucose-6-phosphate isomerase	E
	CAC0944	Transketolase	E
	CAC0827	Fructose-bisphosphate aldolase	E
	CAC1348	Transketolase, TKT	E
Subsystem 250	CAC0570	PTS enzyme II, ABC component	K
	CAC1572	Fructose-1,6-bisphosphatase (YYDE B.subtils ortholog)	E
	CAC0517	6-phosphofructokinase	E
	CAC2613	Transcriptional regulators of NagC/XylR family	E
	CA_P0064	Fructose-bisphosphate aldolase class I	E
	CAC2680	Glucose-6-phosphate isomerase	E
	CAC0944	Transketolase	E
	CAC0827	Fructose-bisphosphate aldolase	E
	CAC1348	Transketolase, TKT	E
Subsystem 254	CAC0570	PTS enzyme II, ABC component	K
	CAC1088	GlpX-like protein (Fructose-1,6-bisphosphatase related protein)	E
	CAC0517	6-phosphofructokinase	E
	CAC2613	Transcriptional regulators of NagC/XylR family	E
	CAC1348	Transketolase, TKT	E
	CAC2680	Glucose-6-phosphate isomerase	E
	CA_P0064	Fructose-bisphosphate aldolase class I	E
	CAC0944	Transketolase	E
	CAC0827	Fructose-bisphosphate aldolase	E
Subsystem 263	CAC0570	PTS enzyme II, ABC component	K
	CAC0517	6-phosphofructokinase	E
	CAC2613	Transcriptional regulators of NagC/XylR family	E
	CAC2952	Tagatose-bisphosphate aldolase	E
	CAC1348	Transketolase, TKT	E
	CAC0944	Transketolase	E
	CA_P0064	Fructose-bisphosphate aldolase class I	E
	CAC0827	Fructose-bisphosphate aldolase	E
	CAC2680	Glucose-6-phosphate isomerase	E
Subsystem 264	CAC0570	PTS enzyme II, ABC component	K
	CAC0711	Triosephosphate isomerase	E
	CAC0709	Glyceraldehyde 3-phosphate dehydrogenase, gene gapC	E
	CAC3427	PTS system, (possibly glucose-specific) IIA component	K
	CAC2995	PTS system (Glucose-specific) component IIA	K
	CAC2952	Tagatose-bisphosphate aldolase	E
	CAC2973	2-keto-3-deoxy-6-phosphogluconate aldolase, eda/kdgA	E
	CAC1348	Transketolase, TKT	E
	CAC0394	Deoxyphosphogluconate aldolase (gene kdgA)	E
	CA_P0064	Fructose-bisphosphate aldolase class I	E
	CAC2680	Glucose-6-phosphate isomerase	E
	CAC2613	Transcriptional regulators of NagC/XylR family	E
	CAC0827	Fructose-bisphosphate aldolase	E
Subsystem 265	CAC0570	PTS enzyme II, ABC component	K
	CAC0711	Triosephosphate isomerase	E
	CAC0709	Glyceraldehyde 3-phosphate dehydrogenase, gene gapC	E
	CAC3427	PTS system, (possibly glucose-specific) IIA component	K
	CAC2995	PTS system (Glucose-specific) component IIA	K
	CAC2952	Tagatose-bisphosphate aldolase	E
	CAC2973	2-keto-3-deoxy-6-phosphogluconate aldolase, eda/kdgA	E
	CAC1348	Transketolase, TKT	E
	CAC1545	Deoxyribose-phosphate aldolase	E
	CA_P0064	Fructose-bisphosphate aldolase class I	E
	CAC2680	Glucose-6-phosphate isomerase	E
	CAC2613	Transcriptional regulators of NagC/XylR family	E
	CAC0827	Fructose-bisphosphate aldolase	E
Subsystem 266	CAC0570	PTS enzyme II, ABC component	K
	CAC0711	Triosephosphate isomerase	E
	CAC0709	Glyceraldehyde 3-phosphate dehydrogenase, gene gapC	E
	CAC3427	PTS system, (possibly glucose-specific) IIA component	K
	CAC2995	PTS system (Glucose-specific) component IIA	K
	CAC2952	Tagatose-bisphosphate aldolase	E
	CAC2973	2-keto-3-deoxy-6-phosphogluconate aldolase, eda/kdgA	E
	CAC1348	Transketolase, TKT	E
	CAC0944	Transketolase	E
	CA_P0064	Fructose-bisphosphate aldolase class I	E
	CAC2680	Glucose-6-phosphate isomerase	E
	CAC2613	Transcriptional regulators of NagC/XylR family	E
	CAC0827	Fructose-bisphosphate aldolase	E
Subsystem 267	CAC0570	PTS enzyme II, ABC component	K
	CAC0711	Triosephosphate isomerase	E
	CAC0709	Glyceraldehyde 3-phosphate dehydrogenase, gene gapC	E
	CAC3427	PTS system, (possibly glucose-specific) IIA component	K
	CAC2995	PTS system (Glucose-specific) component IIA	K
	CAC2952	Tagatose-bisphosphate aldolase	E
	CAC2973	2-keto-3-deoxy-6-phosphogluconate aldolase, eda/kdgA	E
	CAC0944	Transketolase	E
	CAC0394	Deoxyphosphogluconate aldolase (gene kdgA)	E
	CA_P0064	Fructose-bisphosphate aldolase class I	E
	CAC2680	Glucose-6-phosphate isomerase	E
	CAC2613	Transcriptional regulators of NagC/XylR family	E
	CAC0827	Fructose-bisphosphate aldolase	E
Subsystem 268	CAC0570	PTS enzyme II, ABC component	K
	CAC0711	Triosephosphate isomerase	E
	CAC0709	Glyceraldehyde 3-phosphate dehydrogenase, gene gapC	E
	CAC3427	PTS system, (possibly glucose-specific) IIA component	K
	CAC2995	PTS system (Glucose-specific) component IIA	K
	CAC2952	Tagatose-bisphosphate aldolase	E
	CAC2973	2-keto-3-deoxy-6-phosphogluconate aldolase, eda/kdgA	E
	CAC0944	Transketolase	E
	CAC1545	Deoxyribose-phosphate aldolase	E
	CA_P0064	Fructose-bisphosphate aldolase class I	E
	CAC2680	Glucose-6-phosphate isomerase	E
	CAC2613	Transcriptional regulators of NagC/XylR family	E
	CAC0827	Fructose-bisphosphate aldolase	E
Subsystem 269	CAC0570	PTS enzyme II, ABC component	K
	CAC0711	Triosephosphate isomerase	E
	CAC0709	Glyceraldehyde 3-phosphate dehydrogenase, gene gapC	E
	CAC3427	PTS system, (possibly glucose-specific) IIA component	K
	CAC2995	PTS system (Glucose-specific) component IIA	K
	CAC2952	Tagatose-bisphosphate aldolase	E
	CAC2973	2-keto-3-deoxy-6-phosphogluconate aldolase, eda/kdgA	E
	CAC1545	Deoxyribose-phosphate aldolase	E
	CAC0394	Deoxyphosphogluconate aldolase (gene kdgA)	E
	CA_P0064	Fructose-bisphosphate aldolase class I	E
	CAC2680	Glucose-6-phosphate isomerase	E
	CAC2613	Transcriptional regulators of NagC/XylR family	E
	CAC0827	Fructose-bisphosphate aldolase	E
Subsystem 270	CAC0570	PTS enzyme II, ABC component	K
	CAC0711	Triosephosphate isomerase	E
	CAC0709	Glyceraldehyde 3-phosphate dehydrogenase, gene gapC	E
	CAC3427	PTS system, (possibly glucose-specific) IIA component	K
	CAC2995	PTS system (Glucose-specific) component IIA	K
	CAC2952	Tagatose-bisphosphate aldolase	E
	CAC0394	Deoxyphosphogluconate aldolase (gene kdgA)	E
	CAC1545	Deoxyribose-phosphate aldolase	E
	CAC1348	Transketolase, TKT	E
	CA_P0064	Fructose-bisphosphate aldolase class I	E
	CAC2680	Glucose-6-phosphate isomerase	E
	CAC2613	Transcriptional regulators of NagC/XylR family	E
	CAC0827	Fructose-bisphosphate aldolase	E
Subsystem 271	CAC0570	PTS enzyme II, ABC component	K
	CAC0711	Triosephosphate isomerase	E
	CAC0709	Glyceraldehyde 3-phosphate dehydrogenase, gene gapC	E
	CAC3427	PTS system, (possibly glucose-specific) IIA component	K
	CAC2995	PTS system (Glucose-specific) component IIA	K
	CAC2952	Tagatose-bisphosphate aldolase	E
	CAC0394	Deoxyphosphogluconate aldolase (gene kdgA)	E
	CAC1545	Deoxyribose-phosphate aldolase	E
	CAC0944	Transketolase	E
	CA_P0064	Fructose-bisphosphate aldolase class I	E
	CAC2680	Glucose-6-phosphate isomerase	E
	CAC2613	Transcriptional regulators of NagC/XylR family	E
	CAC0827	Fructose-bisphosphate aldolase	E
Subsystem 272	CAC0570	PTS enzyme II, ABC component	K
	CAC0711	Triosephosphate isomerase	E
	CAC0709	Glyceraldehyde 3-phosphate dehydrogenase, gene gapC	E
	CAC3427	PTS system, (possibly glucose-specific) IIA component	K
	CAC2995	PTS system (Glucose-specific) component IIA	K
	CAC2952	Tagatose-bisphosphate aldolase	E
	CAC0394	Deoxyphosphogluconate aldolase (gene kdgA)	E
	CAC1348	Transketolase, TKT	E
	CAC0944	Transketolase	E
	CA_P0064	Fructose-bisphosphate aldolase class I	E
	CAC2680	Glucose-6-phosphate isomerase	E
	CAC2613	Transcriptional regulators of NagC/XylR family	E
	CAC0827	Fructose-bisphosphate aldolase	E
Subsystem 273	CAC0570	PTS enzyme II, ABC component	K
	CAC0711	Triosephosphate isomerase	E
	CAC0709	Glyceraldehyde 3-phosphate dehydrogenase, gene gapC	E
	CAC3427	PTS system, (possibly glucose-specific) IIA component	K
	CAC2995	PTS system (Glucose-specific) component IIA	K
	CAC2952	Tagatose-bisphosphate aldolase	E
	CAC1545	Deoxyribose-phosphate aldolase	E
	CAC1348	Transketolase, TKT	E
	CAC0944	Transketolase	E
	CA_P0064	Fructose-bisphosphate aldolase class I	E
	CAC2680	Glucose-6-phosphate isomerase	E
	CAC2613	Transcriptional regulators of NagC/XylR family	E
	CAC0827	Fructose-bisphosphate aldolase	E
Subsystem 274	CAC0570	PTS enzyme II, ABC component	K
	CAC0711	Triosephosphate isomerase	E
	CAC0709	Glyceraldehyde 3-phosphate dehydrogenase, gene gapC	E
	CAC3427	PTS system, (possibly glucose-specific) IIA component	K
	CAC2995	PTS system (Glucose-specific) component IIA	K
	CAC2973	2-keto-3-deoxy-6-phosphogluconate aldolase, eda/kdgA	E
	CAC1545	Deoxyribose-phosphate aldolase	E
	CAC0394	Deoxyphosphogluconate aldolase (gene kdgA)	E
	CAC0944	Transketolase	E
	CAC1348	Transketolase, TKT	E
	CAC2680	Glucose-6-phosphate isomerase	E
	CAC2613	Transcriptional regulators of NagC/XylR family	E
	CAC0827	Fructose-bisphosphate aldolase	E
	CA_P0064	Fructose-bisphosphate aldolase class I	E
Subsystem 275	CAC0570	PTS enzyme II, ABC component	K
	CAC0711	Triosephosphate isomerase	E
	CAC0709	Glyceraldehyde 3-phosphate dehydrogenase, gene gapC	E
	CAC3427	PTS system, (possibly glucose-specific) IIA component	K
	CAC3425	PTS system, (possibly glucose-specific) IIBC component	K
	CAC2952	Tagatose-bisphosphate aldolase	E
	CAC0394	Deoxyphosphogluconate aldolase (gene kdgA)	E
	CAC1545	Deoxyribose-phosphate aldolase	E
	CAC2973	2-keto-3-deoxy-6-phosphogluconate aldolase, eda/kdgA	E
	CA_P0064	Fructose-bisphosphate aldolase class I	E
	CAC2680	Glucose-6-phosphate isomerase	E
	CAC2613	Transcriptional regulators of NagC/XylR family	E
	CAC0827	Fructose-bisphosphate aldolase	E
Subsystem 276	CAC0570	PTS enzyme II, ABC component	K
	CAC0711	Triosephosphate isomerase	E
	CAC0709	Glyceraldehyde 3-phosphate dehydrogenase, gene gapC	E
	CAC3427	PTS system, (possibly glucose-specific) IIA component	K
	CAC3425	PTS system, (possibly glucose-specific) IIBC component	K
	CAC2952	Tagatose-bisphosphate aldolase	E
	CAC0394	Deoxyphosphogluconate aldolase (gene kdgA)	E
	CAC1545	Deoxyribose-phosphate aldolase	E
	CAC0944	Transketolase	E
	CA_P0064	Fructose-bisphosphate aldolase class I	E
	CAC2680	Glucose-6-phosphate isomerase	E
	CAC2613	Transcriptional regulators of NagC/XylR family	E
	CAC0827	Fructose-bisphosphate aldolase	E
Subsystem 277	CAC0570	PTS enzyme II, ABC component	K
	CAC0711	Triosephosphate isomerase	E
	CAC0709	Glyceraldehyde 3-phosphate dehydrogenase, gene gapC	E
	CAC3427	PTS system, (possibly glucose-specific) IIA component	K
	CAC3425	PTS system, (possibly glucose-specific) IIBC component	K
	CAC2952	Tagatose-bisphosphate aldolase	E
	CAC0394	Deoxyphosphogluconate aldolase (gene kdgA)	E
	CAC1545	Deoxyribose-phosphate aldolase	E
	CAC1348	Transketolase, TKT	E
	CA_P0064	Fructose-bisphosphate aldolase class I	E
	CAC2680	Glucose-6-phosphate isomerase	E
	CAC2613	Transcriptional regulators of NagC/XylR family	E
	CAC0827	Fructose-bisphosphate aldolase	E
Subsystem 278	CAC0570	PTS enzyme II, ABC component	K
	CAC0711	Triosephosphate isomerase	E
	CAC0709	Glyceraldehyde 3-phosphate dehydrogenase, gene gapC	E
	CAC3427	PTS system, (possibly glucose-specific) IIA component	K
	CAC3425	PTS system, (possibly glucose-specific) IIBC component	K
	CAC2952	Tagatose-bisphosphate aldolase	E
	CAC0394	Deoxyphosphogluconate aldolase (gene kdgA)	E
	CAC1348	Transketolase, TKT	E
	CAC2973	2-keto-3-deoxy-6-phosphogluconate aldolase, eda/kdgA	E
	CA_P0064	Fructose-bisphosphate aldolase class I	E
	CAC2680	Glucose-6-phosphate isomerase	E
	CAC2613	Transcriptional regulators of NagC/XylR family	E
	CAC0827	Fructose-bisphosphate aldolase	E
Subsystem 279	CAC0570	PTS enzyme II, ABC component	K
	CAC0711	Triosephosphate isomerase	E
	CAC0709	Glyceraldehyde 3-phosphate dehydrogenase, gene gapC	E
	CAC3427	PTS system, (possibly glucose-specific) IIA component	K
	CAC3425	PTS system, (possibly glucose-specific) IIBC component	K
	CAC2952	Tagatose-bisphosphate aldolase	E
	CAC0394	Deoxyphosphogluconate aldolase (gene kdgA)	E
	CAC1348	Transketolase, TKT	E
	CAC0944	Transketolase	E
	CA_P0064	Fructose-bisphosphate aldolase class I	E
	CAC2680	Glucose-6-phosphate isomerase	E
	CAC2613	Transcriptional regulators of NagC/XylR family	E
	CAC0827	Fructose-bisphosphate aldolase	E
Subsystem 280	CAC0570	PTS enzyme II, ABC component	K
	CAC0711	Triosephosphate isomerase	E
	CAC0709	Glyceraldehyde 3-phosphate dehydrogenase, gene gapC	E
	CAC3427	PTS system, (possibly glucose-specific) IIA component	K
	CAC3425	PTS system, (possibly glucose-specific) IIBC component	K
	CAC2952	Tagatose-bisphosphate aldolase	E
	CAC0394	Deoxyphosphogluconate aldolase (gene kdgA)	E
	CAC0944	Transketolase	E
	CAC2973	2-keto-3-deoxy-6-phosphogluconate aldolase, eda/kdgA	E
	CA_P0064	Fructose-bisphosphate aldolase class I	E
	CAC2680	Glucose-6-phosphate isomerase	E
	CAC2613	Transcriptional regulators of NagC/XylR family	E
	CAC0827	Fructose-bisphosphate aldolase	E
Subsystem 281	CAC0570	PTS enzyme II, ABC component	K
	CAC0711	Triosephosphate isomerase	E
	CAC0709	Glyceraldehyde 3-phosphate dehydrogenase, gene gapC	E
	CAC3427	PTS system, (possibly glucose-specific) IIA component	K
	CAC3425	PTS system, (possibly glucose-specific) IIBC component	K
	CAC2952	Tagatose-bisphosphate aldolase	E
	CAC2973	2-keto-3-deoxy-6-phosphogluconate aldolase, eda/kdgA	E
	CAC0944	Transketolase	E
	CAC1545	Deoxyribose-phosphate aldolase	E
	CA_P0064	Fructose-bisphosphate aldolase class I	E
	CAC2680	Glucose-6-phosphate isomerase	E
	CAC2613	Transcriptional regulators of NagC/XylR family	E
	CAC0827	Fructose-bisphosphate aldolase	E
Subsystem 282	CAC0570	PTS enzyme II, ABC component	K
	CAC0711	Triosephosphate isomerase	E
	CAC0709	Glyceraldehyde 3-phosphate dehydrogenase, gene gapC	E
	CAC3427	PTS system, (possibly glucose-specific) IIA component	K
	CAC3425	PTS system, (possibly glucose-specific) IIBC component	K
	CAC2952	Tagatose-bisphosphate aldolase	E
	CAC2973	2-keto-3-deoxy-6-phosphogluconate aldolase, eda/kdgA	E
	CAC0944	Transketolase	E
	CAC1348	Transketolase, TKT	E
	CA_P0064	Fructose-bisphosphate aldolase class I	E
	CAC2680	Glucose-6-phosphate isomerase	E
	CAC2613	Transcriptional regulators of NagC/XylR family	E
	CAC0827	Fructose-bisphosphate aldolase	E
Subsystem 283	CAC0570	PTS enzyme II, ABC component	K
	CAC0711	Triosephosphate isomerase	E
	CAC0709	Glyceraldehyde 3-phosphate dehydrogenase, gene gapC	E
	CAC3427	PTS system, (possibly glucose-specific) IIA component	K
	CAC3425	PTS system, (possibly glucose-specific) IIBC component	K
	CAC2952	Tagatose-bisphosphate aldolase	E
	CAC2973	2-keto-3-deoxy-6-phosphogluconate aldolase, eda/kdgA	E
	CAC1545	Deoxyribose-phosphate aldolase	E
	CAC1348	Transketolase, TKT	E
	CA_P0064	Fructose-bisphosphate aldolase class I	E
	CAC2680	Glucose-6-phosphate isomerase	E
	CAC2613	Transcriptional regulators of NagC/XylR family	E
	CAC0827	Fructose-bisphosphate aldolase	E
Subsystem 284	CAC0570	PTS enzyme II, ABC component	K
	CAC0711	Triosephosphate isomerase	E
	CAC0709	Glyceraldehyde 3-phosphate dehydrogenase, gene gapC	E
	CAC3427	PTS system, (possibly glucose-specific) IIA component	K
	CAC3425	PTS system, (possibly glucose-specific) IIBC component	K
	CAC2952	Tagatose-bisphosphate aldolase	E
	CAC0944	Transketolase	E
	CAC1545	Deoxyribose-phosphate aldolase	E
	CAC1348	Transketolase, TKT	E
	CA_P0064	Fructose-bisphosphate aldolase class I	E
	CAC2680	Glucose-6-phosphate isomerase	E
	CAC2613	Transcriptional regulators of NagC/XylR family	E
	CAC0827	Fructose-bisphosphate aldolase	E
Subsystem 285	CAC0570	PTS enzyme II, ABC component	K
	CAC0711	Triosephosphate isomerase	E
	CAC0709	Glyceraldehyde 3-phosphate dehydrogenase, gene gapC	E
	CAC3427	PTS system, (possibly glucose-specific) IIA component	K
	CAC3425	PTS system, (possibly glucose-specific) IIBC component	K
	CAC0394	Deoxyphosphogluconate aldolase (gene kdgA)	E
	CAC0944	Transketolase	E
	CAC2973	2-keto-3-deoxy-6-phosphogluconate aldolase, eda/kdgA	E
	CAC1348	Transketolase, TKT	E
	CAC1545	Deoxyribose-phosphate aldolase	E
	CAC2680	Glucose-6-phosphate isomerase	E
	CAC2613	Transcriptional regulators of NagC/XylR family	E
	CAC0827	Fructose-bisphosphate aldolase	E
	CA_P0064	Fructose-bisphosphate aldolase class I	E
Subsystem 286	CAC0570	PTS enzyme II, ABC component	K
	CAC0711	Triosephosphate isomerase	E
	CAC0709	Glyceraldehyde 3-phosphate dehydrogenase, gene gapC	E
	CAC2995	PTS system (Glucose-specific) component IIA	K
	CAC3425	PTS system, (possibly glucose-specific) IIBC component	K
	CAC2952	Tagatose-bisphosphate aldolase	E
	CAC2973	2-keto-3-deoxy-6-phosphogluconate aldolase, eda/kdgA	E
	CAC0944	Transketolase	E
	CAC0394	Deoxyphosphogluconate aldolase (gene kdgA)	E
	CA_P0064	Fructose-bisphosphate aldolase class I	E
	CAC2680	Glucose-6-phosphate isomerase	E
	CAC2613	Transcriptional regulators of NagC/XylR family	E
	CAC0827	Fructose-bisphosphate aldolase	E
Subsystem 287	CAC0570	PTS enzyme II, ABC component	K
	CAC0711	Triosephosphate isomerase	E
	CAC0709	Glyceraldehyde 3-phosphate dehydrogenase, gene gapC	E
	CAC2995	PTS system (Glucose-specific) component IIA	K
	CAC3425	PTS system, (possibly glucose-specific) IIBC component	K
	CAC2952	Tagatose-bisphosphate aldolase	E
	CAC2973	2-keto-3-deoxy-6-phosphogluconate aldolase, eda/kdgA	E
	CAC0944	Transketolase	E
	CAC1348	Transketolase, TKT	E
	CA_P0064	Fructose-bisphosphate aldolase class I	E
	CAC2680	Glucose-6-phosphate isomerase	E
	CAC2613	Transcriptional regulators of NagC/XylR family	E
	CAC0827	Fructose-bisphosphate aldolase	E
Subsystem 288	CAC0570	PTS enzyme II, ABC component	K
	CAC0711	Triosephosphate isomerase	E
	CAC0709	Glyceraldehyde 3-phosphate dehydrogenase, gene gapC	E
	CAC2995	PTS system (Glucose-specific) component IIA	K
	CAC3425	PTS system, (possibly glucose-specific) IIBC component	K
	CAC2952	Tagatose-bisphosphate aldolase	E
	CAC2973	2-keto-3-deoxy-6-phosphogluconate aldolase, eda/kdgA	E
	CAC0944	Transketolase	E
	CAC1545	Deoxyribose-phosphate aldolase	E
	CA_P0064	Fructose-bisphosphate aldolase class I	E
	CAC2680	Glucose-6-phosphate isomerase	E
	CAC2613	Transcriptional regulators of NagC/XylR family	E
	CAC0827	Fructose-bisphosphate aldolase	E
Subsystem 289	CAC0570	PTS enzyme II, ABC component	K
	CAC0711	Triosephosphate isomerase	E
	CAC0709	Glyceraldehyde 3-phosphate dehydrogenase, gene gapC	E
	CAC2995	PTS system (Glucose-specific) component IIA	K
	CAC3425	PTS system, (possibly glucose-specific) IIBC component	K
	CAC2952	Tagatose-bisphosphate aldolase	E
	CAC2973	2-keto-3-deoxy-6-phosphogluconate aldolase, eda/kdgA	E
	CAC1545	Deoxyribose-phosphate aldolase	E
	CAC0394	Deoxyphosphogluconate aldolase (gene kdgA)	E
	CA_P0064	Fructose-bisphosphate aldolase class I	E
	CAC2680	Glucose-6-phosphate isomerase	E
	CAC2613	Transcriptional regulators of NagC/XylR family	E
	CAC0827	Fructose-bisphosphate aldolase	E
Subsystem 290	CAC0570	PTS enzyme II, ABC component	K
	CAC0711	Triosephosphate isomerase	E
	CAC0709	Glyceraldehyde 3-phosphate dehydrogenase, gene gapC	E
	CAC2995	PTS system (Glucose-specific) component IIA	K
	CAC3425	PTS system, (possibly glucose-specific) IIBC component	K
	CAC2952	Tagatose-bisphosphate aldolase	E
	CAC2973	2-keto-3-deoxy-6-phosphogluconate aldolase, eda/kdgA	E
	CAC1545	Deoxyribose-phosphate aldolase	E
	CAC1348	Transketolase, TKT	E
	CA_P0064	Fructose-bisphosphate aldolase class I	E
	CAC2680	Glucose-6-phosphate isomerase	E
	CAC2613	Transcriptional regulators of NagC/XylR family	E
	CAC0827	Fructose-bisphosphate aldolase	E
Subsystem 291	CAC0570	PTS enzyme II, ABC component	K
	CAC0711	Triosephosphate isomerase	E
	CAC0709	Glyceraldehyde 3-phosphate dehydrogenase, gene gapC	E
	CAC2995	PTS system (Glucose-specific) component IIA	K
	CAC3425	PTS system, (possibly glucose-specific) IIBC component	K
	CAC2952	Tagatose-bisphosphate aldolase	E
	CAC2973	2-keto-3-deoxy-6-phosphogluconate aldolase, eda/kdgA	E
	CAC1348	Transketolase, TKT	E
	CAC0394	Deoxyphosphogluconate aldolase (gene kdgA)	E
	CA_P0064	Fructose-bisphosphate aldolase class I	E
	CAC2680	Glucose-6-phosphate isomerase	E
	CAC2613	Transcriptional regulators of NagC/XylR family	E
	CAC0827	Fructose-bisphosphate aldolase	E
Subsystem 292	CAC0570	PTS enzyme II, ABC component	K
	CAC0711	Triosephosphate isomerase	E
	CAC0709	Glyceraldehyde 3-phosphate dehydrogenase, gene gapC	E
	CAC2995	PTS system (Glucose-specific) component IIA	K
	CAC3425	PTS system, (possibly glucose-specific) IIBC component	K
	CAC2952	Tagatose-bisphosphate aldolase	E
	CAC0394	Deoxyphosphogluconate aldolase (gene kdgA)	E
	CAC1348	Transketolase, TKT	E
	CAC0944	Transketolase	E
	CA_P0064	Fructose-bisphosphate aldolase class I	E
	CAC2680	Glucose-6-phosphate isomerase	E
	CAC2613	Transcriptional regulators of NagC/XylR family	E
	CAC0827	Fructose-bisphosphate aldolase	E
Subsystem 293	CAC0570	PTS enzyme II, ABC component	K
	CAC0711	Triosephosphate isomerase	E
	CAC0709	Glyceraldehyde 3-phosphate dehydrogenase, gene gapC	E
	CAC2995	PTS system (Glucose-specific) component IIA	K
	CAC3425	PTS system, (possibly glucose-specific) IIBC component	K
	CAC2952	Tagatose-bisphosphate aldolase	E
	CAC0394	Deoxyphosphogluconate aldolase (gene kdgA)	E
	CAC1348	Transketolase, TKT	E
	CAC1545	Deoxyribose-phosphate aldolase	E
	CA_P0064	Fructose-bisphosphate aldolase class I	E
	CAC2680	Glucose-6-phosphate isomerase	E
	CAC2613	Transcriptional regulators of NagC/XylR family	E
	CAC0827	Fructose-bisphosphate aldolase	E
Subsystem 294	CAC0570	PTS enzyme II, ABC component	K
	CAC0711	Triosephosphate isomerase	E
	CAC0709	Glyceraldehyde 3-phosphate dehydrogenase, gene gapC	E
	CAC2995	PTS system (Glucose-specific) component IIA	K
	CAC3425	PTS system, (possibly glucose-specific) IIBC component	K
	CAC2952	Tagatose-bisphosphate aldolase	E
	CAC0394	Deoxyphosphogluconate aldolase (gene kdgA)	E
	CAC0944	Transketolase	E
	CAC1545	Deoxyribose-phosphate aldolase	E
	CA_P0064	Fructose-bisphosphate aldolase class I	E
	CAC2680	Glucose-6-phosphate isomerase	E
	CAC2613	Transcriptional regulators of NagC/XylR family	E
	CAC0827	Fructose-bisphosphate aldolase	E
Subsystem 295	CAC0570	PTS enzyme II, ABC component	K
	CAC0711	Triosephosphate isomerase	E
	CAC0709	Glyceraldehyde 3-phosphate dehydrogenase, gene gapC	E
	CAC2995	PTS system (Glucose-specific) component IIA	K
	CAC3425	PTS system, (possibly glucose-specific) IIBC component	K
	CAC2952	Tagatose-bisphosphate aldolase	E
	CAC1348	Transketolase, TKT	E
	CAC0944	Transketolase	E
	CAC1545	Deoxyribose-phosphate aldolase	E
	CA_P0064	Fructose-bisphosphate aldolase class I	E
	CAC2680	Glucose-6-phosphate isomerase	E
	CAC2613	Transcriptional regulators of NagC/XylR family	E
	CAC0827	Fructose-bisphosphate aldolase	E
Subsystem 296	CAC0570	PTS enzyme II, ABC component	K
	CAC0711	Triosephosphate isomerase	E
	CAC0709	Glyceraldehyde 3-phosphate dehydrogenase, gene gapC	E
	CAC2995	PTS system (Glucose-specific) component IIA	K
	CAC3425	PTS system, (possibly glucose-specific) IIBC component	K
	CAC2973	2-keto-3-deoxy-6-phosphogluconate aldolase, eda/kdgA	E
	CAC1348	Transketolase, TKT	E
	CAC0394	Deoxyphosphogluconate aldolase (gene kdgA)	E
	CAC1545	Deoxyribose-phosphate aldolase	E
	CAC0944	Transketolase	E
	CAC2680	Glucose-6-phosphate isomerase	E
	CAC2613	Transcriptional regulators of NagC/XylR family	E
	CAC0827	Fructose-bisphosphate aldolase	E
	CA_P0064	Fructose-bisphosphate aldolase class I	E
Subsystem 306	CAC1458	PTS system, fructose(mannose)-specific IIB	K
	CAC1455	Two-component system regulator (CheY domain and HTH-like	E
	CAC1453	Ribose ABC transporter (ribose-binding periplasmic component)	E
	CAC1456	Sugar-binding periplasmic protein	E
	CAC1454	Membrane associated histidine kinase-like ATPase	E
Subsystem 313	CAC2995	PTS system (Glucose-specific) component IIA	K
	CAC1572	Fructose-1,6-bisphosphatase (YYDE B.subtils ortholog)	E
	CAC1088	GlpX-like protein (Fructose-1,6-bisphosphatase related protein)	E
	CAC2613	Transcriptional regulators of NagC/XylR family	E
	CA_P0064	Fructose-bisphosphate aldolase class I	E
	CAC1348	Transketolase, TKT	E
	CAC0944	Transketolase	E
	CAC0827	Fructose-bisphosphate aldolase	E
	CAC2680	Glucose-6-phosphate isomerase	E
Subsystem 319	CAC2995	PTS system (Glucose-specific) component IIA	K
	CAC1572	Fructose-1,6-bisphosphatase (YYDE B.subtils ortholog)	E
	CAC0517	6-phosphofructokinase	E
	CAC2613	Transcriptional regulators of NagC/XylR family	E
	CA_P0064	Fructose-bisphosphate aldolase class I	E
	CAC1348	Transketolase, TKT	E
	CAC0944	Transketolase	E
	CAC0827	Fructose-bisphosphate aldolase	E
	CAC2680	Glucose-6-phosphate isomerase	E
Subsystem 322	CAC2995	PTS system (Glucose-specific) component IIA	K
	CAC1088	GlpX-like protein (Fructose-1,6-bisphosphatase related protein)	E
	CAC0517	6-phosphofructokinase	E
	CAC2613	Transcriptional regulators of NagC/XylR family	E
	CAC2680	Glucose-6-phosphate isomerase	E
	CA_P0064	Fructose-bisphosphate aldolase class I	E
	CAC0944	Transketolase	E
	CAC0827	Fructose-bisphosphate aldolase	E
	CAC1348	Transketolase, TKT	E
Subsystem 326	CAC2995	PTS system (Glucose-specific) component IIA	K
	CAC0517	6-phosphofructokinase	E
	CAC2613	Transcriptional regulators of NagC/XylR family	E
	CAC2952	Tagatose-bisphosphate aldolase	E
	CAC0944	Transketolase	E
	CAC1348	Transketolase, TKT	E
	CAC2680	Glucose-6-phosphate isomerase	E
	CAC0827	Fructose-bisphosphate aldolase	E
	CA_P0064	Fructose-bisphosphate aldolase class I	E
Subsystem 329	CAC2995	PTS system (Glucose-specific) component IIA	K
	CAC0711	Triosephosphate isomerase	E
	CAC0709	Glyceraldehyde 3-phosphate dehydrogenase, gene gapC	E
	CAC3425	PTS system, (possibly glucose-specific) IIBC component	K
	CAC3427	PTS system, (possibly glucose-specific) IIA component	K
	CAC2952	Tagatose-bisphosphate aldolase	E
	CAC0394	Deoxyphosphogluconate aldolase (gene kdgA)	E
	CAC1545	Deoxyribose-phosphate aldolase	E
	CAC2973	2-keto-3-deoxy-6-phosphogluconate aldolase, eda/kdgA	E
	CA_P0064	Fructose-bisphosphate aldolase class I	E
	CAC2680	Glucose-6-phosphate isomerase	E
	CAC0827	Fructose-bisphosphate aldolase	E
	CAC2613	Transcriptional regulators of NagC/XylR family	E
Subsystem 330	CAC2995	PTS system (Glucose-specific) component IIA	K
	CAC0711	Triosephosphate isomerase	E
	CAC0709	Glyceraldehyde 3-phosphate dehydrogenase, gene gapC	E
	CAC3425	PTS system, (possibly glucose-specific) IIBC component	K
	CAC3427	PTS system, (possibly glucose-specific) IIA component	K
	CAC2952	Tagatose-bisphosphate aldolase	E
	CAC0394	Deoxyphosphogluconate aldolase (gene kdgA)	E
	CAC1545	Deoxyribose-phosphate aldolase	E
	CAC0944	Transketolase	E
	CA_P0064	Fructose-bisphosphate aldolase class I	E
	CAC2680	Glucose-6-phosphate isomerase	E
	CAC0827	Fructose-bisphosphate aldolase	E
	CAC2613	Transcriptional regulators of NagC/XylR family	E
Subsystem 331	CAC2995	PTS system (Glucose-specific) component IIA	K
	CAC0711	Triosephosphate isomerase	E
	CAC0709	Glyceraldehyde 3-phosphate dehydrogenase, gene gapC	E
	CAC3425	PTS system, (possibly glucose-specific) IIBC component	K
	CAC3427	PTS system, (possibly glucose-specific) IIA component	K
	CAC2952	Tagatose-bisphosphate aldolase	E
	CAC0394	Deoxyphosphogluconate aldolase (gene kdgA)	E
	CAC1545	Deoxyribose-phosphate aldolase	E
	CAC1348	Transketolase, TKT	E
	CA_P0064	Fructose-bisphosphate aldolase class I	E
	CAC2680	Glucose-6-phosphate isomerase	E
	CAC0827	Fructose-bisphosphate aldolase	E
	CAC2613	Transcriptional regulators of NagC/XylR family	E
Subsystem 332	CAC2995	PTS system (Glucose-specific) component IIA	K
	CAC0711	Triosephosphate isomerase	E
	CAC0709	Glyceraldehyde 3-phosphate dehydrogenase, gene gapC	E
	CAC3425	PTS system, (possibly glucose-specific) IIBC component	K
	CAC3427	PTS system, (possibly glucose-specific) IIA component	K
	CAC2952	Tagatose-bisphosphate aldolase	E
	CAC0394	Deoxyphosphogluconate aldolase (gene kdgA)	E
	CAC1348	Transketolase, TKT	E
	CAC2973	2-keto-3-deoxy-6-phosphogluconate aldolase, eda/kdgA	E
	CA_P0064	Fructose-bisphosphate aldolase class I	E
	CAC2680	Glucose-6-phosphate isomerase	E
	CAC0827	Fructose-bisphosphate aldolase	E
	CAC2613	Transcriptional regulators of NagC/XylR family	E
Subsystem 333	CAC2995	PTS system (Glucose-specific) component IIA	K
	CAC0711	Triosephosphate isomerase	E
	CAC0709	Glyceraldehyde 3-phosphate dehydrogenase, gene gapC	E
	CAC3425	PTS system, (possibly glucose-specific) IIBC component	K
	CAC3427	PTS system, (possibly glucose-specific) IIA component	K
	CAC2952	Tagatose-bisphosphate aldolase	E
	CAC0394	Deoxyphosphogluconate aldolase (gene kdgA)	E
	CAC1348	Transketolase, TKT	E
	CAC0944	Transketolase	E
	CA_P0064	Fructose-bisphosphate aldolase class I	E
	CAC2680	Glucose-6-phosphate isomerase	E
	CAC0827	Fructose-bisphosphate aldolase	E
	CAC2613	Transcriptional regulators of NagC/XylR family	E
Subsystem 334	CAC2995	PTS system (Glucose-specific) component IIA	K
	CAC0711	Triosephosphate isomerase	E
	CAC0709	Glyceraldehyde 3-phosphate dehydrogenase, gene gapC	E
	CAC3425	PTS system, (possibly glucose-specific) IIBC component	K
	CAC3427	PTS system, (possibly glucose-specific) IIA component	K
	CAC2952	Tagatose-bisphosphate aldolase	E
	CAC0394	Deoxyphosphogluconate aldolase (gene kdgA)	E
	CAC0944	Transketolase	E
	CAC2973	2-keto-3-deoxy-6-phosphogluconate aldolase, eda/kdgA	E
	CA_P0064	Fructose-bisphosphate aldolase class I	E
	CAC2680	Glucose-6-phosphate isomerase	E
	CAC0827	Fructose-bisphosphate aldolase	E
	CAC2613	Transcriptional regulators of NagC/XylR family	E
Subsystem 335	CAC2995	PTS system (Glucose-specific) component IIA	K
	CAC0711	Triosephosphate isomerase	E
	CAC0709	Glyceraldehyde 3-phosphate dehydrogenase, gene gapC	E
	CAC3425	PTS system, (possibly glucose-specific) IIBC component	K
	CAC3427	PTS system, (possibly glucose-specific) IIA component	K
	CAC2952	Tagatose-bisphosphate aldolase	E
	CAC2973	2-keto-3-deoxy-6-phosphogluconate aldolase, eda/kdgA	E
	CAC0944	Transketolase	E
	CAC1545	Deoxyribose-phosphate aldolase	E
	CA_P0064	Fructose-bisphosphate aldolase class I	E
	CAC2680	Glucose-6-phosphate isomerase	E
	CAC0827	Fructose-bisphosphate aldolase	E
	CAC2613	Transcriptional regulators of NagC/XylR family	E
Subsystem 336	CAC2995	PTS system (Glucose-specific) component IIA	K
	CAC0711	Triosephosphate isomerase	E
	CAC0709	Glyceraldehyde 3-phosphate dehydrogenase, gene gapC	E
	CAC3425	PTS system, (possibly glucose-specific) IIBC component	K
	CAC3427	PTS system, (possibly glucose-specific) IIA component	K
	CAC2952	Tagatose-bisphosphate aldolase	E
	CAC2973	2-keto-3-deoxy-6-phosphogluconate aldolase, eda/kdgA	E
	CAC0944	Transketolase	E
	CAC1348	Transketolase, TKT	E
	CA_P0064	Fructose-bisphosphate aldolase class I	E
	CAC2680	Glucose-6-phosphate isomerase	E
	CAC0827	Fructose-bisphosphate aldolase	E
	CAC2613	Transcriptional regulators of NagC/XylR family	E
Subsystem 337	CAC2995	PTS system (Glucose-specific) component IIA	K
	CAC0711	Triosephosphate isomerase	E
	CAC0709	Glyceraldehyde 3-phosphate dehydrogenase, gene gapC	E
	CAC3425	PTS system, (possibly glucose-specific) IIBC component	K
	CAC3427	PTS system, (possibly glucose-specific) IIA component	K
	CAC2952	Tagatose-bisphosphate aldolase	E
	CAC2973	2-keto-3-deoxy-6-phosphogluconate aldolase, eda/kdgA	E
	CAC1545	Deoxyribose-phosphate aldolase	E
	CAC1348	Transketolase, TKT	E
	CA_P0064	Fructose-bisphosphate aldolase class I	E
	CAC2680	Glucose-6-phosphate isomerase	E
	CAC0827	Fructose-bisphosphate aldolase	E
	CAC2613	Transcriptional regulators of NagC/XylR family	E
Subsystem 338	CAC2995	PTS system (Glucose-specific) component IIA	K
	CAC0711	Triosephosphate isomerase	E
	CAC0709	Glyceraldehyde 3-phosphate dehydrogenase, gene gapC	E
	CAC3425	PTS system, (possibly glucose-specific) IIBC component	K
	CAC3427	PTS system, (possibly glucose-specific) IIA component	K
	CAC2952	Tagatose-bisphosphate aldolase	E
	CAC0944	Transketolase	E
	CAC1545	Deoxyribose-phosphate aldolase	E
	CAC1348	Transketolase, TKT	E
	CA_P0064	Fructose-bisphosphate aldolase class I	E
	CAC2680	Glucose-6-phosphate isomerase	E
	CAC0827	Fructose-bisphosphate aldolase	E
	CAC2613	Transcriptional regulators of NagC/XylR family	E
Subsystem 339	CAC2995	PTS system (Glucose-specific) component IIA	K
	CAC0711	Triosephosphate isomerase	E
	CAC0709	Glyceraldehyde 3-phosphate dehydrogenase, gene gapC	E
	CAC3425	PTS system, (possibly glucose-specific) IIBC component	K
	CAC3427	PTS system, (possibly glucose-specific) IIA component	K
	CAC0394	Deoxyphosphogluconate aldolase (gene kdgA)	E
	CAC0944	Transketolase	E
	CAC2973	2-keto-3-deoxy-6-phosphogluconate aldolase, eda/kdgA	E
	CAC1348	Transketolase, TKT	E
	CAC1545	Deoxyribose-phosphate aldolase	E
	CAC2680	Glucose-6-phosphate isomerase	E
	CAC0827	Fructose-bisphosphate aldolase	E
	CAC2613	Transcriptional regulators of NagC/XylR family	E
	CA_P0064	Fructose-bisphosphate aldolase class I	E
Subsystem 342	CAC3425	PTS system, (possibly glucose-specific) IIBC component	K
	CAC1572	Fructose-1,6-bisphosphatase (YYDE B.subtils ortholog)	E
	CAC1088	GlpX-like protein (Fructose-1,6-bisphosphatase related protein)	E
	CAC2613	Transcriptional regulators of NagC/XylR family	E
	CAC2680	Glucose-6-phosphate isomerase	E
	CA_P0064	Fructose-bisphosphate aldolase class I	E
	CAC0827	Fructose-bisphosphate aldolase	E
	CAC0944	Transketolase	E
	CAC1348	Transketolase, TKT	E
Subsystem 346	CAC3425	PTS system, (possibly glucose-specific) IIBC component	K
	CAC1572	Fructose-1,6-bisphosphatase (YYDE B.subtils ortholog)	E
	CAC0517	6-phosphofructokinase	E
	CAC2613	Transcriptional regulators of NagC/XylR family	E
	CAC2680	Glucose-6-phosphate isomerase	E
	CA_P0064	Fructose-bisphosphate aldolase class I	E
	CAC0827	Fructose-bisphosphate aldolase	E
	CAC0944	Transketolase	E
	CAC1348	Transketolase, TKT	E
Subsystem 348	CAC3425	PTS system, (possibly glucose-specific) IIBC component	K
	CAC1088	GlpX-like protein (Fructose-1,6-bisphosphatase related protein)	E
	CAC0517	6-phosphofructokinase	E
	CAC2613	Transcriptional regulators of NagC/XylR family	E
	CAC1348	Transketolase, TKT	E
	CA_P0064	Fructose-bisphosphate aldolase class I	E
	CAC0827	Fructose-bisphosphate aldolase	E
	CAC0944	Transketolase	E
	CAC2680	Glucose-6-phosphate isomerase	E
Subsystem 353	CAC3425	PTS system, (possibly glucose-specific) IIBC component	K
	CAC0517	6-phosphofructokinase	E
	CAC2613	Transcriptional regulators of NagC/XylR family	E
	CAC2952	Tagatose-bisphosphate aldolase	E
	CAC1348	Transketolase, TKT	E
	CAC0944	Transketolase	E
	CAC0827	Fructose-bisphosphate aldolase	E
	CAC2680	Glucose-6-phosphate isomerase	E
	CA_P0064	Fructose-bisphosphate aldolase class I	E
Subsystem 357	CAC3427	PTS system, (possibly glucose-specific) IIA component	K
	CAC1572	Fructose-1,6-bisphosphatase (YYDE B.subtils ortholog)	E
	CAC1088	GlpX-like protein (Fructose-1,6-bisphosphatase related protein)	E
	CAC2613	Transcriptional regulators of NagC/XylR family	E
	CAC0944	Transketolase	E
	CAC1348	Transketolase, TKT	E
	CAC2680	Glucose-6-phosphate isomerase	E
	CAC0827	Fructose-bisphosphate aldolase	E
	CA_P0064	Fructose-bisphosphate aldolase class I	E
Subsystem 359	CAC3427	PTS system, (possibly glucose-specific) IIA component	K
	CAC1572	Fructose-1,6-bisphosphatase (YYDE B.subtils ortholog)	E
	CAC0517	6-phosphofructokinase	E
	CAC2613	Transcriptional regulators of NagC/XylR family	E
	CAC0944	Transketolase	E
	CAC1348	Transketolase, TKT	E
	CAC2680	Glucose-6-phosphate isomerase	E
	CAC0827	Fructose-bisphosphate aldolase	E
	CA_P0064	Fructose-bisphosphate aldolase class I	E
Subsystem 361	CAC3427	PTS system, (possibly glucose-specific) IIA component	K
	CAC1088	GlpX-like protein (Fructose-1,6-bisphosphatase related protein)	E
	CAC0517	6-phosphofructokinase	E
	CAC2613	Transcriptional regulators of NagC/XylR family	E
	CA_P0064	Fructose-bisphosphate aldolase class I	E
	CAC1348	Transketolase, TKT	E
	CAC2680	Glucose-6-phosphate isomerase	E
	CAC0827	Fructose-bisphosphate aldolase	E
	CAC0944	Transketolase	E
Subsystem 364	CAC3427	PTS system, (possibly glucose-specific) IIA component	K
	CAC0517	6-phosphofructokinase	E
	CAC2613	Transcriptional regulators of NagC/XylR family	E
	CAC2952	Tagatose-bisphosphate aldolase	E
	CAC1348	Transketolase, TKT	E
	CAC0944	Transketolase	E
	CAC2680	Glucose-6-phosphate isomerase	E
	CAC0827	Fructose-bisphosphate aldolase	E
	CA_P0064	Fructose-bisphosphate aldolase class I	E
Subsystem 711	CAC0267	L-lactate dehydrogenase	K
	CAC2653	Aspartate carbamoyltransferase regulatory subunit	E
	CAC1819	Aspartate Aminotransferase	E
	CAC1001	Aspartate aminotransferase	E
	CAC2832	PLP-dependent aminotransferase	E
Subsystem 876	CAC3552	Lactate dehydrogenase	K
	CAC2653	Aspartate carbamoyltransferase regulatory subunit	E
	CAC1001	Aspartate aminotransferase	E
	CAC1819	Aspartate Aminotransferase	E
	CAC2832	PLP-dependent aminotransferase	E
