# Supplementary material for: DENSE: efficient and prior knowledge-driven discovery of phenotype-associated protein functional modules
Source: BMC Syst Biol. 2011 Oct 24;5:172. doi: 10.1186/1752-0509-5-172 (PMC3231954; doi:10.1186/1752-0509-5-172)
Supplement: Additional file 2 — Acid-tolerance Phenotype Results. The file contains the results of the acid-tolerance experiment. [file 1752-0509-5-172-S2.ZIP › DENSE_Acid_Tolerent/CAC_AcidTolerent_signalling.txt]

Subsystem 8	CAC1425	DUTPase, dut	K
	CAC2876	Deoxycytidylate deaminase	E
	CAC3003	Thymidylate synthase	E
	CAC2887	Thymidine kinase	E
	CAC1210	Deoxyuridine 5triphosphate nucleotidohydrolase (DUPTase)	K
Subsystem 23	CAC2959	Galactokinase	K
	CAC1349	Aldose-1-epimerase	E
Subsystem 24	CAC2959	Galactokinase	K
	CAC2962	Transcriptional regulators of the LacI family	E
	CAC2844	Galactose-1-phosphate uridylyltransferase	E
	CAC2960	UDP-galactose 4-epimerase	E
	CAC2961	Galactose-1-phosphate uridyltransferase	E
Subsystem 25	CAC2959	Galactokinase	K
	CAC2962	Transcriptional regulators of the LacI family	E
	CAC2250	UDP-glucose pyrophosphorylase	E
	CAC2960	UDP-galactose 4-epimerase	E
	CAC2961	Galactose-1-phosphate uridyltransferase	E
Subsystem 26	CAC2959	Galactokinase	K
	CAC1429	UDP-glucose 4-epimerase	E
	CAC2250	UDP-glucose pyrophosphorylase	E
	CAC2960	UDP-galactose 4-epimerase	E
	CAC2961	Galactose-1-phosphate uridyltransferase	E
	CAC2844	Galactose-1-phosphate uridylyltransferase	E
Subsystem 27	CAC2959	Galactokinase	K
	CAC2335	UTP-glucose-1-phosphate uridylyltransferase	E
	CAC2250	UDP-glucose pyrophosphorylase	E
	CAC2960	UDP-galactose 4-epimerase	E
	CAC2961	Galactose-1-phosphate uridyltransferase	E
	CAC2844	Galactose-1-phosphate uridylyltransferase	E
Subsystem 28	CAC2959	Galactokinase	K
	CAC2334	UDP-glucose 4-epimerase	E
	CAC2250	UDP-glucose pyrophosphorylase	E
	CAC2960	UDP-galactose 4-epimerase	E
	CAC2961	Galactose-1-phosphate uridyltransferase	E
	CAC2844	Galactose-1-phosphate uridylyltransferase	E
Subsystem 29	CAC2959	Galactokinase	K
	CAC0794	Nucleoside-diphosphate-sugar epimerase (UDP-glucose 4-epimerase)	E
	CAC2250	UDP-glucose pyrophosphorylase	E
	CAC2960	UDP-galactose 4-epimerase	E
	CAC2961	Galactose-1-phosphate uridyltransferase	E
	CAC2844	Galactose-1-phosphate uridylyltransferase	E
Subsystem 34	CAC0819	Phosphoribosylpyrophosphate synthetase	K
	CAC0397	Predicted sugar phosphate aminotransferase involved in capsule	E
	CAC3221	Phosphoribosylpyrophosphate synthetase	K
	CAC0395	2-keto-3-deoxygluconate kinase (gene kdgK)	E
	CAC0944	Transketolase	E
	CAC0726	Ribose 5-phosphate isomerase RpiB	E
	CAC2880	Ribose 5-phosphate isomerase, RpiB	E
	CAC1431	Ribose 5-phosphate isomerase	E
	CAC1348	Transketolase, TKT	E
Subsystem 35	CAC0819	Phosphoribosylpyrophosphate synthetase	K
	CAC0397	Predicted sugar phosphate aminotransferase involved in capsule	E
	CAC3221	Phosphoribosylpyrophosphate synthetase	K
	CAC2684	Sugar kinase, ribokinase family	E
	CAC0944	Transketolase	E
	CAC0726	Ribose 5-phosphate isomerase RpiB	E
	CAC2880	Ribose 5-phosphate isomerase, RpiB	E
	CAC1431	Ribose 5-phosphate isomerase	E
	CAC1348	Transketolase, TKT	E
Subsystem 36	CAC0819	Phosphoribosylpyrophosphate synthetase	K
	CAC0397	Predicted sugar phosphate aminotransferase involved in capsule	E
	CAC2065	Phosphopentomutase	E
	CAC2684	Sugar kinase, ribokinase family	E
	CAC0944	Transketolase	E
	CAC0726	Ribose 5-phosphate isomerase RpiB	E
	CAC2880	Ribose 5-phosphate isomerase, RpiB	E
	CAC1431	Ribose 5-phosphate isomerase	E
	CAC1348	Transketolase, TKT	E
Subsystem 38	CAC0819	Phosphoribosylpyrophosphate synthetase	K
	CAC0397	Predicted sugar phosphate aminotransferase involved in capsule	E
	CAC2065	Phosphopentomutase	E
	CAC0395	2-keto-3-deoxygluconate kinase (gene kdgK)	E
	CAC0944	Transketolase	E
	CAC0726	Ribose 5-phosphate isomerase RpiB	E
	CAC2880	Ribose 5-phosphate isomerase, RpiB	E
	CAC1431	Ribose 5-phosphate isomerase	E
	CAC1348	Transketolase, TKT	E
Subsystem 39	CAC0819	Phosphoribosylpyrophosphate synthetase	K
	CAC1332	D-mannonate hydrolase	E
	CAC3221	Phosphoribosylpyrophosphate synthetase	K
	CAC2684	Sugar kinase, ribokinase family	E
	CAC0944	Transketolase	E
	CAC0726	Ribose 5-phosphate isomerase RpiB	E
	CAC2880	Ribose 5-phosphate isomerase, RpiB	E
	CAC1431	Ribose 5-phosphate isomerase	E
	CAC1348	Transketolase, TKT	E
Subsystem 41	CAC0819	Phosphoribosylpyrophosphate synthetase	K
	CAC1332	D-mannonate hydrolase	E
	CAC3221	Phosphoribosylpyrophosphate synthetase	K
	CAC0395	2-keto-3-deoxygluconate kinase (gene kdgK)	E
	CAC0944	Transketolase	E
	CAC0726	Ribose 5-phosphate isomerase RpiB	E
	CAC2880	Ribose 5-phosphate isomerase, RpiB	E
	CAC1431	Ribose 5-phosphate isomerase	E
	CAC1348	Transketolase, TKT	E
Subsystem 44	CAC0819	Phosphoribosylpyrophosphate synthetase	K
	CAC1332	D-mannonate hydrolase	E
	CAC2065	Phosphopentomutase	E
	CAC2684	Sugar kinase, ribokinase family	E
	CAC0944	Transketolase	E
	CAC0726	Ribose 5-phosphate isomerase RpiB	E
	CAC2880	Ribose 5-phosphate isomerase, RpiB	E
	CAC1431	Ribose 5-phosphate isomerase	E
	CAC1348	Transketolase, TKT	E
Subsystem 47	CAC0819	Phosphoribosylpyrophosphate synthetase	K
	CAC1332	D-mannonate hydrolase	E
	CAC2065	Phosphopentomutase	E
	CAC0395	2-keto-3-deoxygluconate kinase (gene kdgK)	E
	CAC0944	Transketolase	E
	CAC0726	Ribose 5-phosphate isomerase RpiB	E
	CAC2880	Ribose 5-phosphate isomerase, RpiB	E
	CAC1431	Ribose 5-phosphate isomerase	E
	CAC1348	Transketolase, TKT	E
Subsystem 50	CAC0819	Phosphoribosylpyrophosphate synthetase	K
	CAC0696	Putative altronate dehydratase	E
	CAC3221	Phosphoribosylpyrophosphate synthetase	K
	CAC0395	2-keto-3-deoxygluconate kinase (gene kdgK)	E
	CAC0944	Transketolase	E
	CAC0726	Ribose 5-phosphate isomerase RpiB	E
	CAC2880	Ribose 5-phosphate isomerase, RpiB	E
	CAC1348	Transketolase, TKT	E
	CAC1431	Ribose 5-phosphate isomerase	E
Subsystem 51	CAC0819	Phosphoribosylpyrophosphate synthetase	K
	CAC0696	Putative altronate dehydratase	E
	CAC3221	Phosphoribosylpyrophosphate synthetase	K
	CAC2684	Sugar kinase, ribokinase family	E
	CAC0944	Transketolase	E
	CAC0726	Ribose 5-phosphate isomerase RpiB	E
	CAC2880	Ribose 5-phosphate isomerase, RpiB	E
	CAC1348	Transketolase, TKT	E
	CAC1431	Ribose 5-phosphate isomerase	E
Subsystem 55	CAC0819	Phosphoribosylpyrophosphate synthetase	K
	CAC0696	Putative altronate dehydratase	E
	CAC2065	Phosphopentomutase	E
	CAC0395	2-keto-3-deoxygluconate kinase (gene kdgK)	E
	CAC0944	Transketolase	E
	CAC0726	Ribose 5-phosphate isomerase RpiB	E
	CAC2880	Ribose 5-phosphate isomerase, RpiB	E
	CAC1348	Transketolase, TKT	E
	CAC1431	Ribose 5-phosphate isomerase	E
Subsystem 56	CAC0819	Phosphoribosylpyrophosphate synthetase	K
	CAC0696	Putative altronate dehydratase	E
	CAC2065	Phosphopentomutase	E
	CAC2684	Sugar kinase, ribokinase family	E
	CAC0944	Transketolase	E
	CAC0726	Ribose 5-phosphate isomerase RpiB	E
	CAC2880	Ribose 5-phosphate isomerase, RpiB	E
	CAC1348	Transketolase, TKT	E
	CAC1431	Ribose 5-phosphate isomerase	E
Subsystem 57	CAC0819	Phosphoribosylpyrophosphate synthetase	K
	CAC2684	Sugar kinase, ribokinase family	E
	CAC3221	Phosphoribosylpyrophosphate synthetase	K
	CAC1730	Pentose-5-phosphate-3-epimerase, YLOR B.subtilis ortholog	E
	CAC0944	Transketolase	E
	CAC0726	Ribose 5-phosphate isomerase RpiB	E
	CAC2880	Ribose 5-phosphate isomerase, RpiB	E
	CAC1348	Transketolase, TKT	E
	CAC1431	Ribose 5-phosphate isomerase	E
Subsystem 58	CAC0819	Phosphoribosylpyrophosphate synthetase	K
	CAC2684	Sugar kinase, ribokinase family	E
	CAC3221	Phosphoribosylpyrophosphate synthetase	K
	CAC0361	2 deoxy-D-gluconate 3-dehydrogenase	E
	CAC0944	Transketolase	E
	CAC0726	Ribose 5-phosphate isomerase RpiB	E
	CAC2880	Ribose 5-phosphate isomerase, RpiB	E
	CAC1348	Transketolase, TKT	E
	CAC1431	Ribose 5-phosphate isomerase	E
Subsystem 59	CAC0819	Phosphoribosylpyrophosphate synthetase	K
	CAC2684	Sugar kinase, ribokinase family	E
	CAC3221	Phosphoribosylpyrophosphate synthetase	K
	CAC0395	2-keto-3-deoxygluconate kinase (gene kdgK)	E
	CAC0944	Transketolase	E
	CAC0726	Ribose 5-phosphate isomerase RpiB	E
	CAC2880	Ribose 5-phosphate isomerase, RpiB	E
	CAC1348	Transketolase, TKT	E
	CAC1431	Ribose 5-phosphate isomerase	E
Subsystem 60	CAC0819	Phosphoribosylpyrophosphate synthetase	K
	CAC2684	Sugar kinase, ribokinase family	E
	CAC2065	Phosphopentomutase	E
	CAC0395	2-keto-3-deoxygluconate kinase (gene kdgK)	E
	CAC0944	Transketolase	E
	CAC0726	Ribose 5-phosphate isomerase RpiB	E
	CAC2880	Ribose 5-phosphate isomerase, RpiB	E
	CAC1348	Transketolase, TKT	E
	CAC1431	Ribose 5-phosphate isomerase	E
Subsystem 61	CAC0819	Phosphoribosylpyrophosphate synthetase	K
	CAC2684	Sugar kinase, ribokinase family	E
	CAC2065	Phosphopentomutase	E
	CAC1730	Pentose-5-phosphate-3-epimerase, YLOR B.subtilis ortholog	E
	CAC0944	Transketolase	E
	CAC0726	Ribose 5-phosphate isomerase RpiB	E
	CAC2880	Ribose 5-phosphate isomerase, RpiB	E
	CAC1348	Transketolase, TKT	E
	CAC1431	Ribose 5-phosphate isomerase	E
Subsystem 62	CAC0819	Phosphoribosylpyrophosphate synthetase	K
	CAC2684	Sugar kinase, ribokinase family	E
	CAC2065	Phosphopentomutase	E
	CAC0361	2 deoxy-D-gluconate 3-dehydrogenase	E
	CAC0944	Transketolase	E
	CAC0726	Ribose 5-phosphate isomerase RpiB	E
	CAC2880	Ribose 5-phosphate isomerase, RpiB	E
	CAC1348	Transketolase, TKT	E
	CAC1431	Ribose 5-phosphate isomerase	E
Subsystem 63	CAC0819	Phosphoribosylpyrophosphate synthetase	K
	CAC0361	2 deoxy-D-gluconate 3-dehydrogenase	E
	CAC3221	Phosphoribosylpyrophosphate synthetase	K
	CAC0395	2-keto-3-deoxygluconate kinase (gene kdgK)	E
	CAC0944	Transketolase	E
	CAC0726	Ribose 5-phosphate isomerase RpiB	E
	CAC2880	Ribose 5-phosphate isomerase, RpiB	E
	CAC1348	Transketolase, TKT	E
	CAC1431	Ribose 5-phosphate isomerase	E
Subsystem 66	CAC0819	Phosphoribosylpyrophosphate synthetase	K
	CAC0361	2 deoxy-D-gluconate 3-dehydrogenase	E
	CAC2065	Phosphopentomutase	E
	CAC0395	2-keto-3-deoxygluconate kinase (gene kdgK)	E
	CAC0944	Transketolase	E
	CAC0726	Ribose 5-phosphate isomerase RpiB	E
	CAC2880	Ribose 5-phosphate isomerase, RpiB	E
	CAC1348	Transketolase, TKT	E
	CAC1431	Ribose 5-phosphate isomerase	E
Subsystem 67	CAC0819	Phosphoribosylpyrophosphate synthetase	K
	CAC0395	2-keto-3-deoxygluconate kinase (gene kdgK)	E
	CAC1730	Pentose-5-phosphate-3-epimerase, YLOR B.subtilis ortholog	E
	CAC3221	Phosphoribosylpyrophosphate synthetase	K
	CAC0944	Transketolase	E
	CAC0726	Ribose 5-phosphate isomerase RpiB	E
	CAC2880	Ribose 5-phosphate isomerase, RpiB	E
	CAC1431	Ribose 5-phosphate isomerase	E
	CAC1348	Transketolase, TKT	E
Subsystem 68	CAC0819	Phosphoribosylpyrophosphate synthetase	K
	CAC0395	2-keto-3-deoxygluconate kinase (gene kdgK)	E
	CAC1730	Pentose-5-phosphate-3-epimerase, YLOR B.subtilis ortholog	E
	CAC2065	Phosphopentomutase	E
	CAC0944	Transketolase	E
	CAC0726	Ribose 5-phosphate isomerase RpiB	E
	CAC2880	Ribose 5-phosphate isomerase, RpiB	E
	CAC1431	Ribose 5-phosphate isomerase	E
	CAC1348	Transketolase, TKT	E
Subsystem 72	CAC3221	Phosphoribosylpyrophosphate synthetase	K
	CAC3223	Stage V sporulation protein G	E
	CAC2902	Isopentenyl monophosphate kinase, IPK	E
Subsystem 73	CAC3221	Phosphoribosylpyrophosphate synthetase	K
	CAC2902	Isopentenyl monophosphate kinase, IPK	E
	CAC3217	Stage V sporulation protein C, peptidyl-tRNA hydrolase	E
Subsystem 78	CAC3221	Phosphoribosylpyrophosphate synthetase	K
	CAC0397	Predicted sugar phosphate aminotransferase involved in capsule	E
	CAC2065	Phosphopentomutase	E
	CAC0395	2-keto-3-deoxygluconate kinase (gene kdgK)	E
	CAC0944	Transketolase	E
	CAC0726	Ribose 5-phosphate isomerase RpiB	E
	CAC1431	Ribose 5-phosphate isomerase	E
	CAC2880	Ribose 5-phosphate isomerase, RpiB	E
	CAC1348	Transketolase, TKT	E
Subsystem 79	CAC3221	Phosphoribosylpyrophosphate synthetase	K
	CAC0397	Predicted sugar phosphate aminotransferase involved in capsule	E
	CAC2065	Phosphopentomutase	E
	CAC2684	Sugar kinase, ribokinase family	E
	CAC0944	Transketolase	E
	CAC0726	Ribose 5-phosphate isomerase RpiB	E
	CAC1431	Ribose 5-phosphate isomerase	E
	CAC2880	Ribose 5-phosphate isomerase, RpiB	E
	CAC1348	Transketolase, TKT	E
Subsystem 82	CAC3221	Phosphoribosylpyrophosphate synthetase	K
	CAC1332	D-mannonate hydrolase	E
	CAC2065	Phosphopentomutase	E
	CAC2684	Sugar kinase, ribokinase family	E
	CAC0944	Transketolase	E
	CAC0726	Ribose 5-phosphate isomerase RpiB	E
	CAC1431	Ribose 5-phosphate isomerase	E
	CAC2880	Ribose 5-phosphate isomerase, RpiB	E
	CAC1348	Transketolase, TKT	E
Subsystem 84	CAC3221	Phosphoribosylpyrophosphate synthetase	K
	CAC1332	D-mannonate hydrolase	E
	CAC2065	Phosphopentomutase	E
	CAC0395	2-keto-3-deoxygluconate kinase (gene kdgK)	E
	CAC0944	Transketolase	E
	CAC0726	Ribose 5-phosphate isomerase RpiB	E
	CAC1431	Ribose 5-phosphate isomerase	E
	CAC2880	Ribose 5-phosphate isomerase, RpiB	E
	CAC1348	Transketolase, TKT	E
Subsystem 85	CAC3221	Phosphoribosylpyrophosphate synthetase	K
	CAC2684	Sugar kinase, ribokinase family	E
	CAC2065	Phosphopentomutase	E
	CAC0361	2 deoxy-D-gluconate 3-dehydrogenase	E
	CAC0944	Transketolase	E
	CAC0726	Ribose 5-phosphate isomerase RpiB	E
	CAC1431	Ribose 5-phosphate isomerase	E
	CAC1348	Transketolase, TKT	E
	CAC2880	Ribose 5-phosphate isomerase, RpiB	E
Subsystem 86	CAC3221	Phosphoribosylpyrophosphate synthetase	K
	CAC2684	Sugar kinase, ribokinase family	E
	CAC2065	Phosphopentomutase	E
	CAC0696	Putative altronate dehydratase	E
	CAC0944	Transketolase	E
	CAC0726	Ribose 5-phosphate isomerase RpiB	E
	CAC1431	Ribose 5-phosphate isomerase	E
	CAC1348	Transketolase, TKT	E
	CAC2880	Ribose 5-phosphate isomerase, RpiB	E
Subsystem 87	CAC3221	Phosphoribosylpyrophosphate synthetase	K
	CAC2684	Sugar kinase, ribokinase family	E
	CAC2065	Phosphopentomutase	E
	CAC1730	Pentose-5-phosphate-3-epimerase, YLOR B.subtilis ortholog	E
	CAC0944	Transketolase	E
	CAC0726	Ribose 5-phosphate isomerase RpiB	E
	CAC1431	Ribose 5-phosphate isomerase	E
	CAC1348	Transketolase, TKT	E
	CAC2880	Ribose 5-phosphate isomerase, RpiB	E
Subsystem 88	CAC3221	Phosphoribosylpyrophosphate synthetase	K
	CAC2684	Sugar kinase, ribokinase family	E
	CAC2065	Phosphopentomutase	E
	CAC0395	2-keto-3-deoxygluconate kinase (gene kdgK)	E
	CAC0944	Transketolase	E
	CAC0726	Ribose 5-phosphate isomerase RpiB	E
	CAC1431	Ribose 5-phosphate isomerase	E
	CAC1348	Transketolase, TKT	E
	CAC2880	Ribose 5-phosphate isomerase, RpiB	E
Subsystem 90	CAC3221	Phosphoribosylpyrophosphate synthetase	K
	CAC0696	Putative altronate dehydratase	E
	CAC2065	Phosphopentomutase	E
	CAC0395	2-keto-3-deoxygluconate kinase (gene kdgK)	E
	CAC0944	Transketolase	E
	CAC0726	Ribose 5-phosphate isomerase RpiB	E
	CAC1431	Ribose 5-phosphate isomerase	E
	CAC2880	Ribose 5-phosphate isomerase, RpiB	E
	CAC1348	Transketolase, TKT	E
Subsystem 93	CAC3221	Phosphoribosylpyrophosphate synthetase	K
	CAC0361	2 deoxy-D-gluconate 3-dehydrogenase	E
	CAC2065	Phosphopentomutase	E
	CAC0395	2-keto-3-deoxygluconate kinase (gene kdgK)	E
	CAC0944	Transketolase	E
	CAC0726	Ribose 5-phosphate isomerase RpiB	E
	CAC1431	Ribose 5-phosphate isomerase	E
	CAC1348	Transketolase, TKT	E
	CAC2880	Ribose 5-phosphate isomerase, RpiB	E
Subsystem 94	CAC3221	Phosphoribosylpyrophosphate synthetase	K
	CAC1730	Pentose-5-phosphate-3-epimerase, YLOR B.subtilis ortholog	E
	CAC0395	2-keto-3-deoxygluconate kinase (gene kdgK)	E
	CAC2065	Phosphopentomutase	E
	CAC0944	Transketolase	E
	CAC0726	Ribose 5-phosphate isomerase RpiB	E
	CAC1431	Ribose 5-phosphate isomerase	E
	CAC2880	Ribose 5-phosphate isomerase, RpiB	E
	CAC1348	Transketolase, TKT	E
Subsystem 103	CAC0156	PTS system, mannitol-specific IIA domain (Ntr-type) (gene	K
	CAC3087	Phosphoenolpyruvate-protein kinase (PTS system enzyme I)	E
	CAC0234	PTS system, fructoso-specific IIBC component	K
Subsystem 104	CAC0233	PTS system, IIA component	K
	CAC1820	Phosphocarrier Protein (Hpr)	E
	CAC1089	Serine kinase/phosphatase HPr	E
	CAC0511	Predicted P-loop containing kinase, similar to B.subtilis	E
	CAC3087	Phosphoenolpyruvate-protein kinase (PTS system enzyme I)	E
Subsystem 105	CAC0233	PTS system, IIA component	K
	CAC0231	Transcripcional regulator of sugar metabolism	E
	CAC3087	Phosphoenolpyruvate-protein kinase (PTS system enzyme I)	E
	CAC0232	1-phosphofructokinase (fructoso 1-phosphate kinase)	E
	CAC0234	PTS system, fructoso-specific IIBC component	K
Subsystem 106	CAC0233	PTS system, IIA component	K
	CAC0231	Transcripcional regulator of sugar metabolism	E
	CAC0232	1-phosphofructokinase (fructoso 1-phosphate kinase)	E
	CAC0827	Fructose-bisphosphate aldolase	E
	CAC0234	PTS system, fructoso-specific IIBC component	K
Subsystem 107	CAC0233	PTS system, IIA component	K
	CAC0231	Transcripcional regulator of sugar metabolism	E
	CAC0232	1-phosphofructokinase (fructoso 1-phosphate kinase)	E
	CA_P0064	Fructose-bisphosphate aldolase class I	E
	CAC0234	PTS system, fructoso-specific IIBC component	K
Subsystem 108	CAC0233	PTS system, IIA component	K
	CAC0707	RNA polymerase sigma-54 factor	E
	CAC3087	Phosphoenolpyruvate-protein kinase (PTS system enzyme I)	E
	CAC0511	Predicted P-loop containing kinase, similar to B.subtilis	E
	CAC1089	Serine kinase/phosphatase HPr	E
Subsystem 109	CAC0233	PTS system, IIA component	K
	CAC0707	RNA polymerase sigma-54 factor	E
	CAC0511	Predicted P-loop containing kinase, similar to B.subtilis	E
	CAC2847	Ribosome-associated protein Y (PSrp-1)	E
	CAC1089	Serine kinase/phosphatase HPr	E
Subsystem 110	CAC0233	PTS system, IIA component	K
	CAC2847	Ribosome-associated protein Y (PSrp-1)	E
	CAC3087	Phosphoenolpyruvate-protein kinase (PTS system enzyme I)	E
	CAC0511	Predicted P-loop containing kinase, similar to B.subtilis	E
	CAC1089	Serine kinase/phosphatase HPr	E
Subsystem 111	CAC0233	PTS system, IIA component	K
	CAC3087	Phosphoenolpyruvate-protein kinase (PTS system enzyme I)	E
	CAC0827	Fructose-bisphosphate aldolase	E
	CAC0234	PTS system, fructoso-specific IIBC component	K
	CAC0232	1-phosphofructokinase (fructoso 1-phosphate kinase)	E
Subsystem 112	CAC0233	PTS system, IIA component	K
	CAC3087	Phosphoenolpyruvate-protein kinase (PTS system enzyme I)	E
	CA_P0064	Fructose-bisphosphate aldolase class I	E
	CAC0234	PTS system, fructoso-specific IIBC component	K
	CAC0232	1-phosphofructokinase (fructoso 1-phosphate kinase)	E
Subsystem 113	CAC0233	PTS system, IIA component	K
	CAC0234	PTS system, fructoso-specific IIBC component	K
	CAC0232	1-phosphofructokinase (fructoso 1-phosphate kinase)	E
	CAC0827	Fructose-bisphosphate aldolase	E
	CA_P0064	Fructose-bisphosphate aldolase class I	E
Subsystem 114	CAC0233	PTS system, IIA component	K
	CAC1088	GlpX-like protein (Fructose-1,6-bisphosphatase related protein)	E
	CA_P0064	Fructose-bisphosphate aldolase class I	E
	CAC0827	Fructose-bisphosphate aldolase	E
	CAC0232	1-phosphofructokinase (fructoso 1-phosphate kinase)	E
Subsystem 115	CAC0233	PTS system, IIA component	K
	CAC1572	Fructose-1,6-bisphosphatase (YYDE B.subtils ortholog)	E
	CA_P0064	Fructose-bisphosphate aldolase class I	E
	CAC0827	Fructose-bisphosphate aldolase	E
	CAC0232	1-phosphofructokinase (fructoso 1-phosphate kinase)	E
Subsystem 116	CAC0233	PTS system, IIA component	K
	CAC0517	6-phosphofructokinase	E
	CA_P0064	Fructose-bisphosphate aldolase class I	E
	CAC0827	Fructose-bisphosphate aldolase	E
	CAC0232	1-phosphofructokinase (fructoso 1-phosphate kinase)	E
Subsystem 117	CAC0234	PTS system, fructoso-specific IIBC component	K
	CAC2951	Tagatose-6-phosphate kinase	E
Subsystem 118	CAC0234	PTS system, fructoso-specific IIBC component	K
	CAC1088	GlpX-like protein (Fructose-1,6-bisphosphatase related protein)	E
	CAC0827	Fructose-bisphosphate aldolase	E
	CAC0232	1-phosphofructokinase (fructoso 1-phosphate kinase)	E
	CA_P0064	Fructose-bisphosphate aldolase class I	E
Subsystem 119	CAC0234	PTS system, fructoso-specific IIBC component	K
	CAC1572	Fructose-1,6-bisphosphatase (YYDE B.subtils ortholog)	E
	CAC0827	Fructose-bisphosphate aldolase	E
	CAC0232	1-phosphofructokinase (fructoso 1-phosphate kinase)	E
	CA_P0064	Fructose-bisphosphate aldolase class I	E
Subsystem 120	CAC0234	PTS system, fructoso-specific IIBC component	K
	CAC0517	6-phosphofructokinase	E
	CAC0827	Fructose-bisphosphate aldolase	E
	CAC0232	1-phosphofructokinase (fructoso 1-phosphate kinase)	E
	CA_P0064	Fructose-bisphosphate aldolase class I	E
Subsystem 126	CAC0423	Fusion: PTS system, beta-glucosides specific IIABC component	K
	CAC0424	Fructokinase	K
	CAC0425	Sucrase-6-phosphate hydrolase (gene sacA)	K
Subsystem 146	CAC0532	PTS system, arbutin-like IIBC component	K
	CAC1088	GlpX-like protein (Fructose-1,6-bisphosphatase related protein)	E
	CAC0517	6-phosphofructokinase	E
	CAC1545	Deoxyribose-phosphate aldolase	E
	CAC0827	Fructose-bisphosphate aldolase	E
	CAC2680	Glucose-6-phosphate isomerase	E
	CA_P0064	Fructose-bisphosphate aldolase class I	E
	CAC1348	Transketolase, TKT	E
	CAC0944	Transketolase	E
Subsystem 147	CAC0532	PTS system, arbutin-like IIBC component	K
	CAC1088	GlpX-like protein (Fructose-1,6-bisphosphatase related protein)	E
	CAC0517	6-phosphofructokinase	E
	CAC3427	PTS system, (possibly glucose-specific) IIA component	K
	CAC0827	Fructose-bisphosphate aldolase	E
	CAC2680	Glucose-6-phosphate isomerase	E
	CA_P0064	Fructose-bisphosphate aldolase class I	E
	CAC1348	Transketolase, TKT	E
	CAC0944	Transketolase	E
Subsystem 148	CAC0532	PTS system, arbutin-like IIBC component	K
	CAC1088	GlpX-like protein (Fructose-1,6-bisphosphatase related protein)	E
	CAC0517	6-phosphofructokinase	E
	CAC2995	PTS system (Glucose-specific) component IIA	K
	CAC0827	Fructose-bisphosphate aldolase	E
	CAC2680	Glucose-6-phosphate isomerase	E
	CA_P0064	Fructose-bisphosphate aldolase class I	E
	CAC1348	Transketolase, TKT	E
	CAC0944	Transketolase	E
Subsystem 149	CAC0532	PTS system, arbutin-like IIBC component	K
	CAC1088	GlpX-like protein (Fructose-1,6-bisphosphatase related protein)	E
	CAC0517	6-phosphofructokinase	E
	CAC0570	PTS enzyme II, ABC component	K
	CAC0827	Fructose-bisphosphate aldolase	E
	CAC2680	Glucose-6-phosphate isomerase	E
	CA_P0064	Fructose-bisphosphate aldolase class I	E
	CAC1348	Transketolase, TKT	E
	CAC0944	Transketolase	E
Subsystem 150	CAC0532	PTS system, arbutin-like IIBC component	K
	CAC1088	GlpX-like protein (Fructose-1,6-bisphosphatase related protein)	E
	CAC0517	6-phosphofructokinase	E
	CAC3425	PTS system, (possibly glucose-specific) IIBC component	K
	CAC0827	Fructose-bisphosphate aldolase	E
	CAC2680	Glucose-6-phosphate isomerase	E
	CA_P0064	Fructose-bisphosphate aldolase class I	E
	CAC1348	Transketolase, TKT	E
	CAC0944	Transketolase	E
Subsystem 151	CAC0532	PTS system, arbutin-like IIBC component	K
	CAC1088	GlpX-like protein (Fructose-1,6-bisphosphatase related protein)	E
	CAC0517	6-phosphofructokinase	E
	CAC2613	Transcriptional regulators of NagC/XylR family	E
	CAC0827	Fructose-bisphosphate aldolase	E
	CAC2680	Glucose-6-phosphate isomerase	E
	CA_P0064	Fructose-bisphosphate aldolase class I	E
	CAC1348	Transketolase, TKT	E
	CAC0944	Transketolase	E
Subsystem 152	CAC0532	PTS system, arbutin-like IIBC component	K
	CAC1572	Fructose-1,6-bisphosphatase (YYDE B.subtils ortholog)	E
	CAC0517	6-phosphofructokinase	E
	CAC1545	Deoxyribose-phosphate aldolase	E
	CAC0944	Transketolase	E
	CAC2680	Glucose-6-phosphate isomerase	E
	CA_P0064	Fructose-bisphosphate aldolase class I	E
	CAC0827	Fructose-bisphosphate aldolase	E
	CAC1348	Transketolase, TKT	E
Subsystem 153	CAC0532	PTS system, arbutin-like IIBC component	K
	CAC1572	Fructose-1,6-bisphosphatase (YYDE B.subtils ortholog)	E
	CAC0517	6-phosphofructokinase	E
	CAC2995	PTS system (Glucose-specific) component IIA	K
	CAC0944	Transketolase	E
	CAC2680	Glucose-6-phosphate isomerase	E
	CA_P0064	Fructose-bisphosphate aldolase class I	E
	CAC0827	Fructose-bisphosphate aldolase	E
	CAC1348	Transketolase, TKT	E
Subsystem 154	CAC0532	PTS system, arbutin-like IIBC component	K
	CAC1572	Fructose-1,6-bisphosphatase (YYDE B.subtils ortholog)	E
	CAC0517	6-phosphofructokinase	E
	CAC0570	PTS enzyme II, ABC component	K
	CAC0944	Transketolase	E
	CAC2680	Glucose-6-phosphate isomerase	E
	CA_P0064	Fructose-bisphosphate aldolase class I	E
	CAC0827	Fructose-bisphosphate aldolase	E
	CAC1348	Transketolase, TKT	E
Subsystem 155	CAC0532	PTS system, arbutin-like IIBC component	K
	CAC1572	Fructose-1,6-bisphosphatase (YYDE B.subtils ortholog)	E
	CAC0517	6-phosphofructokinase	E
	CAC3425	PTS system, (possibly glucose-specific) IIBC component	K
	CAC0944	Transketolase	E
	CAC2680	Glucose-6-phosphate isomerase	E
	CA_P0064	Fructose-bisphosphate aldolase class I	E
	CAC0827	Fructose-bisphosphate aldolase	E
	CAC1348	Transketolase, TKT	E
Subsystem 156	CAC0532	PTS system, arbutin-like IIBC component	K
	CAC1572	Fructose-1,6-bisphosphatase (YYDE B.subtils ortholog)	E
	CAC0517	6-phosphofructokinase	E
	CAC2613	Transcriptional regulators of NagC/XylR family	E
	CAC0944	Transketolase	E
	CAC2680	Glucose-6-phosphate isomerase	E
	CA_P0064	Fructose-bisphosphate aldolase class I	E
	CAC0827	Fructose-bisphosphate aldolase	E
	CAC1348	Transketolase, TKT	E
Subsystem 157	CAC0532	PTS system, arbutin-like IIBC component	K
	CAC1572	Fructose-1,6-bisphosphatase (YYDE B.subtils ortholog)	E
	CAC0517	6-phosphofructokinase	E
	CAC3427	PTS system, (possibly glucose-specific) IIA component	K
	CAC0944	Transketolase	E
	CAC2680	Glucose-6-phosphate isomerase	E
	CA_P0064	Fructose-bisphosphate aldolase class I	E
	CAC0827	Fructose-bisphosphate aldolase	E
	CAC1348	Transketolase, TKT	E
Subsystem 158	CAC0532	PTS system, arbutin-like IIBC component	K
	CAC0517	6-phosphofructokinase	E
	CAC0709	Glyceraldehyde 3-phosphate dehydrogenase, gene gapC	E
	CAC2952	Tagatose-bisphosphate aldolase	E
	CAC1348	Transketolase, TKT	E
	CAC0944	Transketolase	E
	CA_P0064	Fructose-bisphosphate aldolase class I	E
	CAC0827	Fructose-bisphosphate aldolase	E
	CAC2680	Glucose-6-phosphate isomerase	E
Subsystem 159	CAC0532	PTS system, arbutin-like IIBC component	K
	CAC0517	6-phosphofructokinase	E
	CAC0711	Triosephosphate isomerase	E
	CAC2952	Tagatose-bisphosphate aldolase	E
	CAC1348	Transketolase, TKT	E
	CAC0944	Transketolase	E
	CA_P0064	Fructose-bisphosphate aldolase class I	E
	CAC0827	Fructose-bisphosphate aldolase	E
	CAC2680	Glucose-6-phosphate isomerase	E
Subsystem 160	CAC0532	PTS system, arbutin-like IIBC component	K
	CAC0517	6-phosphofructokinase	E
	CAC0570	PTS enzyme II, ABC component	K
	CAC2952	Tagatose-bisphosphate aldolase	E
	CAC0944	Transketolase	E
	CAC1348	Transketolase, TKT	E
	CA_P0064	Fructose-bisphosphate aldolase class I	E
	CAC0827	Fructose-bisphosphate aldolase	E
	CAC2680	Glucose-6-phosphate isomerase	E
Subsystem 161	CAC0532	PTS system, arbutin-like IIBC component	K
	CAC0517	6-phosphofructokinase	E
	CAC3425	PTS system, (possibly glucose-specific) IIBC component	K
	CAC2952	Tagatose-bisphosphate aldolase	E
	CAC0944	Transketolase	E
	CAC1348	Transketolase, TKT	E
	CA_P0064	Fructose-bisphosphate aldolase class I	E
	CAC0827	Fructose-bisphosphate aldolase	E
	CAC2680	Glucose-6-phosphate isomerase	E
Subsystem 162	CAC0532	PTS system, arbutin-like IIBC component	K
	CAC0517	6-phosphofructokinase	E
	CAC2613	Transcriptional regulators of NagC/XylR family	E
	CAC2952	Tagatose-bisphosphate aldolase	E
	CAC0944	Transketolase	E
	CAC1348	Transketolase, TKT	E
	CA_P0064	Fructose-bisphosphate aldolase class I	E
	CAC0827	Fructose-bisphosphate aldolase	E
	CAC2680	Glucose-6-phosphate isomerase	E
Subsystem 163	CAC0532	PTS system, arbutin-like IIBC component	K
	CAC0517	6-phosphofructokinase	E
	CAC3427	PTS system, (possibly glucose-specific) IIA component	K
	CAC2952	Tagatose-bisphosphate aldolase	E
	CAC0944	Transketolase	E
	CAC1348	Transketolase, TKT	E
	CA_P0064	Fructose-bisphosphate aldolase class I	E
	CAC0827	Fructose-bisphosphate aldolase	E
	CAC2680	Glucose-6-phosphate isomerase	E
Subsystem 164	CAC0532	PTS system, arbutin-like IIBC component	K
	CAC0517	6-phosphofructokinase	E
	CAC2995	PTS system (Glucose-specific) component IIA	K
	CAC2952	Tagatose-bisphosphate aldolase	E
	CAC0944	Transketolase	E
	CAC1348	Transketolase, TKT	E
	CA_P0064	Fructose-bisphosphate aldolase class I	E
	CAC0827	Fructose-bisphosphate aldolase	E
	CAC2680	Glucose-6-phosphate isomerase	E
Subsystem 248	CAC0570	PTS enzyme II, ABC component	K
	CAC1572	Fructose-1,6-bisphosphatase (YYDE B.subtils ortholog)	E
	CAC0517	6-phosphofructokinase	E
	CAC1545	Deoxyribose-phosphate aldolase	E
	CA_P0064	Fructose-bisphosphate aldolase class I	E
	CAC2680	Glucose-6-phosphate isomerase	E
	CAC0944	Transketolase	E
	CAC0827	Fructose-bisphosphate aldolase	E
	CAC1348	Transketolase, TKT	E
Subsystem 249	CAC0570	PTS enzyme II, ABC component	K
	CAC1572	Fructose-1,6-bisphosphatase (YYDE B.subtils ortholog)	E
	CAC0517	6-phosphofructokinase	E
	CAC3427	PTS system, (possibly glucose-specific) IIA component	K
	CA_P0064	Fructose-bisphosphate aldolase class I	E
	CAC2680	Glucose-6-phosphate isomerase	E
	CAC0944	Transketolase	E
	CAC0827	Fructose-bisphosphate aldolase	E
	CAC1348	Transketolase, TKT	E
Subsystem 250	CAC0570	PTS enzyme II, ABC component	K
	CAC1572	Fructose-1,6-bisphosphatase (YYDE B.subtils ortholog)	E
	CAC0517	6-phosphofructokinase	E
	CAC2613	Transcriptional regulators of NagC/XylR family	E
	CA_P0064	Fructose-bisphosphate aldolase class I	E
	CAC2680	Glucose-6-phosphate isomerase	E
	CAC0944	Transketolase	E
	CAC0827	Fructose-bisphosphate aldolase	E
	CAC1348	Transketolase, TKT	E
Subsystem 251	CAC0570	PTS enzyme II, ABC component	K
	CAC1572	Fructose-1,6-bisphosphatase (YYDE B.subtils ortholog)	E
	CAC0517	6-phosphofructokinase	E
	CAC2995	PTS system (Glucose-specific) component IIA	K
	CA_P0064	Fructose-bisphosphate aldolase class I	E
	CAC2680	Glucose-6-phosphate isomerase	E
	CAC0944	Transketolase	E
	CAC0827	Fructose-bisphosphate aldolase	E
	CAC1348	Transketolase, TKT	E
Subsystem 252	CAC0570	PTS enzyme II, ABC component	K
	CAC1572	Fructose-1,6-bisphosphatase (YYDE B.subtils ortholog)	E
	CAC0517	6-phosphofructokinase	E
	CAC3425	PTS system, (possibly glucose-specific) IIBC component	K
	CA_P0064	Fructose-bisphosphate aldolase class I	E
	CAC2680	Glucose-6-phosphate isomerase	E
	CAC0944	Transketolase	E
	CAC0827	Fructose-bisphosphate aldolase	E
	CAC1348	Transketolase, TKT	E
Subsystem 253	CAC0570	PTS enzyme II, ABC component	K
	CAC1088	GlpX-like protein (Fructose-1,6-bisphosphatase related protein)	E
	CAC0517	6-phosphofructokinase	E
	CAC1545	Deoxyribose-phosphate aldolase	E
	CAC1348	Transketolase, TKT	E
	CAC2680	Glucose-6-phosphate isomerase	E
	CA_P0064	Fructose-bisphosphate aldolase class I	E
	CAC0944	Transketolase	E
	CAC0827	Fructose-bisphosphate aldolase	E
Subsystem 254	CAC0570	PTS enzyme II, ABC component	K
	CAC1088	GlpX-like protein (Fructose-1,6-bisphosphatase related protein)	E
	CAC0517	6-phosphofructokinase	E
	CAC2613	Transcriptional regulators of NagC/XylR family	E
	CAC1348	Transketolase, TKT	E
	CAC2680	Glucose-6-phosphate isomerase	E
	CA_P0064	Fructose-bisphosphate aldolase class I	E
	CAC0944	Transketolase	E
	CAC0827	Fructose-bisphosphate aldolase	E
Subsystem 255	CAC0570	PTS enzyme II, ABC component	K
	CAC1088	GlpX-like protein (Fructose-1,6-bisphosphatase related protein)	E
	CAC0517	6-phosphofructokinase	E
	CAC2995	PTS system (Glucose-specific) component IIA	K
	CAC1348	Transketolase, TKT	E
	CAC2680	Glucose-6-phosphate isomerase	E
	CA_P0064	Fructose-bisphosphate aldolase class I	E
	CAC0944	Transketolase	E
	CAC0827	Fructose-bisphosphate aldolase	E
Subsystem 256	CAC0570	PTS enzyme II, ABC component	K
	CAC1088	GlpX-like protein (Fructose-1,6-bisphosphatase related protein)	E
	CAC0517	6-phosphofructokinase	E
	CAC3425	PTS system, (possibly glucose-specific) IIBC component	K
	CAC1348	Transketolase, TKT	E
	CAC2680	Glucose-6-phosphate isomerase	E
	CA_P0064	Fructose-bisphosphate aldolase class I	E
	CAC0944	Transketolase	E
	CAC0827	Fructose-bisphosphate aldolase	E
Subsystem 257	CAC0570	PTS enzyme II, ABC component	K
	CAC1088	GlpX-like protein (Fructose-1,6-bisphosphatase related protein)	E
	CAC0517	6-phosphofructokinase	E
	CAC3427	PTS system, (possibly glucose-specific) IIA component	K
	CAC1348	Transketolase, TKT	E
	CAC2680	Glucose-6-phosphate isomerase	E
	CA_P0064	Fructose-bisphosphate aldolase class I	E
	CAC0944	Transketolase	E
	CAC0827	Fructose-bisphosphate aldolase	E
Subsystem 258	CAC0570	PTS enzyme II, ABC component	K
	CAC0517	6-phosphofructokinase	E
	CAC0709	Glyceraldehyde 3-phosphate dehydrogenase, gene gapC	E
	CAC2952	Tagatose-bisphosphate aldolase	E
	CAC0944	Transketolase	E
	CAC1348	Transketolase, TKT	E
	CA_P0064	Fructose-bisphosphate aldolase class I	E
	CAC0827	Fructose-bisphosphate aldolase	E
	CAC2680	Glucose-6-phosphate isomerase	E
Subsystem 259	CAC0570	PTS enzyme II, ABC component	K
	CAC0517	6-phosphofructokinase	E
	CAC0711	Triosephosphate isomerase	E
	CAC2952	Tagatose-bisphosphate aldolase	E
	CAC0944	Transketolase	E
	CAC1348	Transketolase, TKT	E
	CA_P0064	Fructose-bisphosphate aldolase class I	E
	CAC0827	Fructose-bisphosphate aldolase	E
	CAC2680	Glucose-6-phosphate isomerase	E
Subsystem 260	CAC0570	PTS enzyme II, ABC component	K
	CAC0517	6-phosphofructokinase	E
	CAC2995	PTS system (Glucose-specific) component IIA	K
	CAC2952	Tagatose-bisphosphate aldolase	E
	CAC1348	Transketolase, TKT	E
	CAC0944	Transketolase	E
	CA_P0064	Fructose-bisphosphate aldolase class I	E
	CAC0827	Fructose-bisphosphate aldolase	E
	CAC2680	Glucose-6-phosphate isomerase	E
Subsystem 261	CAC0570	PTS enzyme II, ABC component	K
	CAC0517	6-phosphofructokinase	E
	CAC3425	PTS system, (possibly glucose-specific) IIBC component	K
	CAC2952	Tagatose-bisphosphate aldolase	E
	CAC1348	Transketolase, TKT	E
	CAC0944	Transketolase	E
	CA_P0064	Fructose-bisphosphate aldolase class I	E
	CAC0827	Fructose-bisphosphate aldolase	E
	CAC2680	Glucose-6-phosphate isomerase	E
Subsystem 262	CAC0570	PTS enzyme II, ABC component	K
	CAC0517	6-phosphofructokinase	E
	CAC3427	PTS system, (possibly glucose-specific) IIA component	K
	CAC2952	Tagatose-bisphosphate aldolase	E
	CAC1348	Transketolase, TKT	E
	CAC0944	Transketolase	E
	CA_P0064	Fructose-bisphosphate aldolase class I	E
	CAC0827	Fructose-bisphosphate aldolase	E
	CAC2680	Glucose-6-phosphate isomerase	E
Subsystem 263	CAC0570	PTS enzyme II, ABC component	K
	CAC0517	6-phosphofructokinase	E
	CAC2613	Transcriptional regulators of NagC/XylR family	E
	CAC2952	Tagatose-bisphosphate aldolase	E
	CAC1348	Transketolase, TKT	E
	CAC0944	Transketolase	E
	CA_P0064	Fructose-bisphosphate aldolase class I	E
	CAC0827	Fructose-bisphosphate aldolase	E
	CAC2680	Glucose-6-phosphate isomerase	E
Subsystem 299	CAC1354	Phosphotransferase system IIA component	K
	CAC3087	Phosphoenolpyruvate-protein kinase (PTS system enzyme I)	E
	CAC1820	Phosphocarrier Protein (Hpr)	E
Subsystem 306	CAC1458	PTS system, fructose(mannose)-specific IIB	K
	CAC1455	Two-component system regulator (CheY domain and HTH-like	E
	CAC1453	Ribose ABC transporter (ribose-binding periplasmic component)	E
	CAC1456	Sugar-binding periplasmic protein	E
	CAC1454	Membrane associated histidine kinase-like ATPase	E
Subsystem 308	CAC1458	PTS system, fructose(mannose)-specific IIB	K
	CAC1454	Membrane associated histidine kinase-like ATPase	E
	CAC1459	PTS system, fructose(mannose)-specific IIC	E
	CAC1456	Sugar-binding periplasmic protein	E
	CAC1453	Ribose ABC transporter (ribose-binding periplasmic component)	E
Subsystem 316	CAC2995	PTS system (Glucose-specific) component IIA	K
	CAC1572	Fructose-1,6-bisphosphatase (YYDE B.subtils ortholog)	E
	CAC0517	6-phosphofructokinase	E
	CAC1545	Deoxyribose-phosphate aldolase	E
	CA_P0064	Fructose-bisphosphate aldolase class I	E
	CAC1348	Transketolase, TKT	E
	CAC0944	Transketolase	E
	CAC0827	Fructose-bisphosphate aldolase	E
	CAC2680	Glucose-6-phosphate isomerase	E
Subsystem 317	CAC2995	PTS system (Glucose-specific) component IIA	K
	CAC1572	Fructose-1,6-bisphosphatase (YYDE B.subtils ortholog)	E
	CAC0517	6-phosphofructokinase	E
	CAC3425	PTS system, (possibly glucose-specific) IIBC component	K
	CA_P0064	Fructose-bisphosphate aldolase class I	E
	CAC1348	Transketolase, TKT	E
	CAC0944	Transketolase	E
	CAC0827	Fructose-bisphosphate aldolase	E
	CAC2680	Glucose-6-phosphate isomerase	E
Subsystem 318	CAC2995	PTS system (Glucose-specific) component IIA	K
	CAC1572	Fructose-1,6-bisphosphatase (YYDE B.subtils ortholog)	E
	CAC0517	6-phosphofructokinase	E
	CAC3427	PTS system, (possibly glucose-specific) IIA component	K
	CA_P0064	Fructose-bisphosphate aldolase class I	E
	CAC1348	Transketolase, TKT	E
	CAC0944	Transketolase	E
	CAC0827	Fructose-bisphosphate aldolase	E
	CAC2680	Glucose-6-phosphate isomerase	E
Subsystem 319	CAC2995	PTS system (Glucose-specific) component IIA	K
	CAC1572	Fructose-1,6-bisphosphatase (YYDE B.subtils ortholog)	E
	CAC0517	6-phosphofructokinase	E
	CAC2613	Transcriptional regulators of NagC/XylR family	E
	CA_P0064	Fructose-bisphosphate aldolase class I	E
	CAC1348	Transketolase, TKT	E
	CAC0944	Transketolase	E
	CAC0827	Fructose-bisphosphate aldolase	E
	CAC2680	Glucose-6-phosphate isomerase	E
Subsystem 320	CAC2995	PTS system (Glucose-specific) component IIA	K
	CAC1088	GlpX-like protein (Fructose-1,6-bisphosphatase related protein)	E
	CAC0517	6-phosphofructokinase	E
	CAC1545	Deoxyribose-phosphate aldolase	E
	CAC2680	Glucose-6-phosphate isomerase	E
	CA_P0064	Fructose-bisphosphate aldolase class I	E
	CAC0944	Transketolase	E
	CAC0827	Fructose-bisphosphate aldolase	E
	CAC1348	Transketolase, TKT	E
Subsystem 321	CAC2995	PTS system (Glucose-specific) component IIA	K
	CAC1088	GlpX-like protein (Fructose-1,6-bisphosphatase related protein)	E
	CAC0517	6-phosphofructokinase	E
	CAC3427	PTS system, (possibly glucose-specific) IIA component	K
	CAC2680	Glucose-6-phosphate isomerase	E
	CA_P0064	Fructose-bisphosphate aldolase class I	E
	CAC0944	Transketolase	E
	CAC0827	Fructose-bisphosphate aldolase	E
	CAC1348	Transketolase, TKT	E
Subsystem 322	CAC2995	PTS system (Glucose-specific) component IIA	K
	CAC1088	GlpX-like protein (Fructose-1,6-bisphosphatase related protein)	E
	CAC0517	6-phosphofructokinase	E
	CAC2613	Transcriptional regulators of NagC/XylR family	E
	CAC2680	Glucose-6-phosphate isomerase	E
	CA_P0064	Fructose-bisphosphate aldolase class I	E
	CAC0944	Transketolase	E
	CAC0827	Fructose-bisphosphate aldolase	E
	CAC1348	Transketolase, TKT	E
Subsystem 323	CAC2995	PTS system (Glucose-specific) component IIA	K
	CAC1088	GlpX-like protein (Fructose-1,6-bisphosphatase related protein)	E
	CAC0517	6-phosphofructokinase	E
	CAC3425	PTS system, (possibly glucose-specific) IIBC component	K
	CAC2680	Glucose-6-phosphate isomerase	E
	CA_P0064	Fructose-bisphosphate aldolase class I	E
	CAC0944	Transketolase	E
	CAC0827	Fructose-bisphosphate aldolase	E
	CAC1348	Transketolase, TKT	E
Subsystem 324	CAC2995	PTS system (Glucose-specific) component IIA	K
	CAC0517	6-phosphofructokinase	E
	CAC0709	Glyceraldehyde 3-phosphate dehydrogenase, gene gapC	E
	CAC2952	Tagatose-bisphosphate aldolase	E
	CAC1348	Transketolase, TKT	E
	CAC0944	Transketolase	E
	CAC2680	Glucose-6-phosphate isomerase	E
	CAC0827	Fructose-bisphosphate aldolase	E
	CA_P0064	Fructose-bisphosphate aldolase class I	E
Subsystem 325	CAC2995	PTS system (Glucose-specific) component IIA	K
	CAC0517	6-phosphofructokinase	E
	CAC0711	Triosephosphate isomerase	E
	CAC2952	Tagatose-bisphosphate aldolase	E
	CAC1348	Transketolase, TKT	E
	CAC0944	Transketolase	E
	CAC2680	Glucose-6-phosphate isomerase	E
	CAC0827	Fructose-bisphosphate aldolase	E
	CA_P0064	Fructose-bisphosphate aldolase class I	E
Subsystem 326	CAC2995	PTS system (Glucose-specific) component IIA	K
	CAC0517	6-phosphofructokinase	E
	CAC2613	Transcriptional regulators of NagC/XylR family	E
	CAC2952	Tagatose-bisphosphate aldolase	E
	CAC0944	Transketolase	E
	CAC1348	Transketolase, TKT	E
	CAC2680	Glucose-6-phosphate isomerase	E
	CAC0827	Fructose-bisphosphate aldolase	E
	CA_P0064	Fructose-bisphosphate aldolase class I	E
Subsystem 327	CAC2995	PTS system (Glucose-specific) component IIA	K
	CAC0517	6-phosphofructokinase	E
	CAC3425	PTS system, (possibly glucose-specific) IIBC component	K
	CAC2952	Tagatose-bisphosphate aldolase	E
	CAC0944	Transketolase	E
	CAC1348	Transketolase, TKT	E
	CAC2680	Glucose-6-phosphate isomerase	E
	CAC0827	Fructose-bisphosphate aldolase	E
	CA_P0064	Fructose-bisphosphate aldolase class I	E
Subsystem 328	CAC2995	PTS system (Glucose-specific) component IIA	K
	CAC0517	6-phosphofructokinase	E
	CAC3427	PTS system, (possibly glucose-specific) IIA component	K
	CAC2952	Tagatose-bisphosphate aldolase	E
	CAC0944	Transketolase	E
	CAC1348	Transketolase, TKT	E
	CAC2680	Glucose-6-phosphate isomerase	E
	CAC0827	Fructose-bisphosphate aldolase	E
	CA_P0064	Fructose-bisphosphate aldolase class I	E
Subsystem 344	CAC3425	PTS system, (possibly glucose-specific) IIBC component	K
	CAC1572	Fructose-1,6-bisphosphatase (YYDE B.subtils ortholog)	E
	CAC0517	6-phosphofructokinase	E
	CAC1545	Deoxyribose-phosphate aldolase	E
	CAC2680	Glucose-6-phosphate isomerase	E
	CA_P0064	Fructose-bisphosphate aldolase class I	E
	CAC0827	Fructose-bisphosphate aldolase	E
	CAC0944	Transketolase	E
	CAC1348	Transketolase, TKT	E
Subsystem 345	CAC3425	PTS system, (possibly glucose-specific) IIBC component	K
	CAC1572	Fructose-1,6-bisphosphatase (YYDE B.subtils ortholog)	E
	CAC0517	6-phosphofructokinase	E
	CAC3427	PTS system, (possibly glucose-specific) IIA component	K
	CAC2680	Glucose-6-phosphate isomerase	E
	CA_P0064	Fructose-bisphosphate aldolase class I	E
	CAC0827	Fructose-bisphosphate aldolase	E
	CAC0944	Transketolase	E
	CAC1348	Transketolase, TKT	E
Subsystem 346	CAC3425	PTS system, (possibly glucose-specific) IIBC component	K
	CAC1572	Fructose-1,6-bisphosphatase (YYDE B.subtils ortholog)	E
	CAC0517	6-phosphofructokinase	E
	CAC2613	Transcriptional regulators of NagC/XylR family	E
	CAC2680	Glucose-6-phosphate isomerase	E
	CA_P0064	Fructose-bisphosphate aldolase class I	E
	CAC0827	Fructose-bisphosphate aldolase	E
	CAC0944	Transketolase	E
	CAC1348	Transketolase, TKT	E
Subsystem 347	CAC3425	PTS system, (possibly glucose-specific) IIBC component	K
	CAC1088	GlpX-like protein (Fructose-1,6-bisphosphatase related protein)	E
	CAC0517	6-phosphofructokinase	E
	CAC1545	Deoxyribose-phosphate aldolase	E
	CAC1348	Transketolase, TKT	E
	CA_P0064	Fructose-bisphosphate aldolase class I	E
	CAC0827	Fructose-bisphosphate aldolase	E
	CAC0944	Transketolase	E
	CAC2680	Glucose-6-phosphate isomerase	E
Subsystem 348	CAC3425	PTS system, (possibly glucose-specific) IIBC component	K
	CAC1088	GlpX-like protein (Fructose-1,6-bisphosphatase related protein)	E
	CAC0517	6-phosphofructokinase	E
	CAC2613	Transcriptional regulators of NagC/XylR family	E
	CAC1348	Transketolase, TKT	E
	CA_P0064	Fructose-bisphosphate aldolase class I	E
	CAC0827	Fructose-bisphosphate aldolase	E
	CAC0944	Transketolase	E
	CAC2680	Glucose-6-phosphate isomerase	E
Subsystem 349	CAC3425	PTS system, (possibly glucose-specific) IIBC component	K
	CAC1088	GlpX-like protein (Fructose-1,6-bisphosphatase related protein)	E
	CAC0517	6-phosphofructokinase	E
	CAC3427	PTS system, (possibly glucose-specific) IIA component	K
	CAC1348	Transketolase, TKT	E
	CA_P0064	Fructose-bisphosphate aldolase class I	E
	CAC0827	Fructose-bisphosphate aldolase	E
	CAC0944	Transketolase	E
	CAC2680	Glucose-6-phosphate isomerase	E
Subsystem 350	CAC3425	PTS system, (possibly glucose-specific) IIBC component	K
	CAC0517	6-phosphofructokinase	E
	CAC0709	Glyceraldehyde 3-phosphate dehydrogenase, gene gapC	E
	CAC2952	Tagatose-bisphosphate aldolase	E
	CAC0944	Transketolase	E
	CAC1348	Transketolase, TKT	E
	CAC0827	Fructose-bisphosphate aldolase	E
	CAC2680	Glucose-6-phosphate isomerase	E
	CA_P0064	Fructose-bisphosphate aldolase class I	E
Subsystem 351	CAC3425	PTS system, (possibly glucose-specific) IIBC component	K
	CAC0517	6-phosphofructokinase	E
	CAC0711	Triosephosphate isomerase	E
	CAC2952	Tagatose-bisphosphate aldolase	E
	CAC0944	Transketolase	E
	CAC1348	Transketolase, TKT	E
	CAC0827	Fructose-bisphosphate aldolase	E
	CAC2680	Glucose-6-phosphate isomerase	E
	CA_P0064	Fructose-bisphosphate aldolase class I	E
Subsystem 352	CAC3425	PTS system, (possibly glucose-specific) IIBC component	K
	CAC0517	6-phosphofructokinase	E
	CAC3427	PTS system, (possibly glucose-specific) IIA component	K
	CAC2952	Tagatose-bisphosphate aldolase	E
	CAC1348	Transketolase, TKT	E
	CAC0944	Transketolase	E
	CAC0827	Fructose-bisphosphate aldolase	E
	CAC2680	Glucose-6-phosphate isomerase	E
	CA_P0064	Fructose-bisphosphate aldolase class I	E
Subsystem 353	CAC3425	PTS system, (possibly glucose-specific) IIBC component	K
	CAC0517	6-phosphofructokinase	E
	CAC2613	Transcriptional regulators of NagC/XylR family	E
	CAC2952	Tagatose-bisphosphate aldolase	E
	CAC1348	Transketolase, TKT	E
	CAC0944	Transketolase	E
	CAC0827	Fructose-bisphosphate aldolase	E
	CAC2680	Glucose-6-phosphate isomerase	E
	CA_P0064	Fructose-bisphosphate aldolase class I	E
Subsystem 358	CAC3427	PTS system, (possibly glucose-specific) IIA component	K
	CAC1572	Fructose-1,6-bisphosphatase (YYDE B.subtils ortholog)	E
	CAC0517	6-phosphofructokinase	E
	CAC1545	Deoxyribose-phosphate aldolase	E
	CAC0944	Transketolase	E
	CAC1348	Transketolase, TKT	E
	CAC2680	Glucose-6-phosphate isomerase	E
	CAC0827	Fructose-bisphosphate aldolase	E
	CA_P0064	Fructose-bisphosphate aldolase class I	E
Subsystem 359	CAC3427	PTS system, (possibly glucose-specific) IIA component	K
	CAC1572	Fructose-1,6-bisphosphatase (YYDE B.subtils ortholog)	E
	CAC0517	6-phosphofructokinase	E
	CAC2613	Transcriptional regulators of NagC/XylR family	E
	CAC0944	Transketolase	E
	CAC1348	Transketolase, TKT	E
	CAC2680	Glucose-6-phosphate isomerase	E
	CAC0827	Fructose-bisphosphate aldolase	E
	CA_P0064	Fructose-bisphosphate aldolase class I	E
Subsystem 360	CAC3427	PTS system, (possibly glucose-specific) IIA component	K
	CAC1088	GlpX-like protein (Fructose-1,6-bisphosphatase related protein)	E
	CAC0517	6-phosphofructokinase	E
	CAC1545	Deoxyribose-phosphate aldolase	E
	CA_P0064	Fructose-bisphosphate aldolase class I	E
	CAC1348	Transketolase, TKT	E
	CAC2680	Glucose-6-phosphate isomerase	E
	CAC0827	Fructose-bisphosphate aldolase	E
	CAC0944	Transketolase	E
Subsystem 361	CAC3427	PTS system, (possibly glucose-specific) IIA component	K
	CAC1088	GlpX-like protein (Fructose-1,6-bisphosphatase related protein)	E
	CAC0517	6-phosphofructokinase	E
	CAC2613	Transcriptional regulators of NagC/XylR family	E
	CA_P0064	Fructose-bisphosphate aldolase class I	E
	CAC1348	Transketolase, TKT	E
	CAC2680	Glucose-6-phosphate isomerase	E
	CAC0827	Fructose-bisphosphate aldolase	E
	CAC0944	Transketolase	E
Subsystem 362	CAC3427	PTS system, (possibly glucose-specific) IIA component	K
	CAC0517	6-phosphofructokinase	E
	CAC0709	Glyceraldehyde 3-phosphate dehydrogenase, gene gapC	E
	CAC2952	Tagatose-bisphosphate aldolase	E
	CAC0944	Transketolase	E
	CAC1348	Transketolase, TKT	E
	CAC2680	Glucose-6-phosphate isomerase	E
	CAC0827	Fructose-bisphosphate aldolase	E
	CA_P0064	Fructose-bisphosphate aldolase class I	E
Subsystem 363	CAC3427	PTS system, (possibly glucose-specific) IIA component	K
	CAC0517	6-phosphofructokinase	E
	CAC0711	Triosephosphate isomerase	E
	CAC2952	Tagatose-bisphosphate aldolase	E
	CAC0944	Transketolase	E
	CAC1348	Transketolase, TKT	E
	CAC2680	Glucose-6-phosphate isomerase	E
	CAC0827	Fructose-bisphosphate aldolase	E
	CA_P0064	Fructose-bisphosphate aldolase class I	E
Subsystem 364	CAC3427	PTS system, (possibly glucose-specific) IIA component	K
	CAC0517	6-phosphofructokinase	E
	CAC2613	Transcriptional regulators of NagC/XylR family	E
	CAC2952	Tagatose-bisphosphate aldolase	E
	CAC1348	Transketolase, TKT	E
	CAC0944	Transketolase	E
	CAC2680	Glucose-6-phosphate isomerase	E
	CAC0827	Fructose-bisphosphate aldolase	E
	CA_P0064	Fructose-bisphosphate aldolase class I	E
Subsystem 365	CAC0424	Fructokinase	K
	CAC0232	1-phosphofructokinase (fructoso 1-phosphate kinase)	E
	CAC0517	6-phosphofructokinase	E
	CAC1088	GlpX-like protein (Fructose-1,6-bisphosphatase related protein)	E
	CAC1572	Fructose-1,6-bisphosphatase (YYDE B.subtils ortholog)	E
Subsystem 366	CAC0424	Fructokinase	K
	CA_P0064	Fructose-bisphosphate aldolase class I	E
	CAC2680	Glucose-6-phosphate isomerase	E
	CAC1088	GlpX-like protein (Fructose-1,6-bisphosphatase related protein)	E
	CAC1572	Fructose-1,6-bisphosphatase (YYDE B.subtils ortholog)	E
	CAC0517	6-phosphofructokinase	E
Subsystem 367	CAC0424	Fructokinase	K
	CAC0827	Fructose-bisphosphate aldolase	E
	CAC2680	Glucose-6-phosphate isomerase	E
	CAC1088	GlpX-like protein (Fructose-1,6-bisphosphatase related protein)	E
	CAC1572	Fructose-1,6-bisphosphatase (YYDE B.subtils ortholog)	E
	CAC0517	6-phosphofructokinase	E
Subsystem 368	CAC0424	Fructokinase	K
	CAC1348	Transketolase, TKT	E
	CAC2680	Glucose-6-phosphate isomerase	E
	CAC1088	GlpX-like protein (Fructose-1,6-bisphosphatase related protein)	E
	CAC1572	Fructose-1,6-bisphosphatase (YYDE B.subtils ortholog)	E
	CAC0517	6-phosphofructokinase	E
Subsystem 369	CAC0424	Fructokinase	K
	CAC0944	Transketolase	E
	CAC2680	Glucose-6-phosphate isomerase	E
	CAC1088	GlpX-like protein (Fructose-1,6-bisphosphatase related protein)	E
	CAC1572	Fructose-1,6-bisphosphatase (YYDE B.subtils ortholog)	E
	CAC0517	6-phosphofructokinase	E
Subsystem 370	CAC0424	Fructokinase	K
	CAC2680	Glucose-6-phosphate isomerase	E
	CAC0157	Possible sigma factor, diverged member of sigF/sigE/sigG	E
	CAC1088	GlpX-like protein (Fructose-1,6-bisphosphatase related protein)	E
	CAC1572	Fructose-1,6-bisphosphatase (YYDE B.subtils ortholog)	E
	CAC0517	6-phosphofructokinase	E
	CAC1523	Fructokinase	K
Subsystem 371	CAC0424	Fructokinase	K
	CAC2680	Glucose-6-phosphate isomerase	E
	CAC2918	Mannose-6 phospate isomelase	K
	CAC1088	GlpX-like protein (Fructose-1,6-bisphosphatase related protein)	E
	CAC1572	Fructose-1,6-bisphosphatase (YYDE B.subtils ortholog)	E
	CAC0517	6-phosphofructokinase	E
	CAC1523	Fructokinase	K
Subsystem 372	CAC0424	Fructokinase	K
	CAC0157	Possible sigma factor, diverged member of sigF/sigE/sigG	E
	CAC2918	Mannose-6 phospate isomelase	K
	CAC1088	GlpX-like protein (Fructose-1,6-bisphosphatase related protein)	E
	CAC1572	Fructose-1,6-bisphosphatase (YYDE B.subtils ortholog)	E
	CAC0517	6-phosphofructokinase	E
	CAC1523	Fructokinase	K
Subsystem 373	CAC1523	Fructokinase	K
	CAC0232	1-phosphofructokinase (fructoso 1-phosphate kinase)	E
	CAC1572	Fructose-1,6-bisphosphatase (YYDE B.subtils ortholog)	E
	CAC0517	6-phosphofructokinase	E
	CAC1088	GlpX-like protein (Fructose-1,6-bisphosphatase related protein)	E
Subsystem 374	CAC1523	Fructokinase	K
	CAC0944	Transketolase	E
	CAC2680	Glucose-6-phosphate isomerase	E
	CAC0517	6-phosphofructokinase	E
	CAC1572	Fructose-1,6-bisphosphatase (YYDE B.subtils ortholog)	E
	CAC1088	GlpX-like protein (Fructose-1,6-bisphosphatase related protein)	E
Subsystem 375	CAC1523	Fructokinase	K
	CAC1348	Transketolase, TKT	E
	CAC2680	Glucose-6-phosphate isomerase	E
	CAC0517	6-phosphofructokinase	E
	CAC1572	Fructose-1,6-bisphosphatase (YYDE B.subtils ortholog)	E
	CAC1088	GlpX-like protein (Fructose-1,6-bisphosphatase related protein)	E
Subsystem 376	CAC1523	Fructokinase	K
	CAC0827	Fructose-bisphosphate aldolase	E
	CAC2680	Glucose-6-phosphate isomerase	E
	CAC0517	6-phosphofructokinase	E
	CAC1572	Fructose-1,6-bisphosphatase (YYDE B.subtils ortholog)	E
	CAC1088	GlpX-like protein (Fructose-1,6-bisphosphatase related protein)	E
Subsystem 377	CAC1523	Fructokinase	K
	CA_P0064	Fructose-bisphosphate aldolase class I	E
	CAC2680	Glucose-6-phosphate isomerase	E
	CAC0517	6-phosphofructokinase	E
	CAC1572	Fructose-1,6-bisphosphatase (YYDE B.subtils ortholog)	E
	CAC1088	GlpX-like protein (Fructose-1,6-bisphosphatase related protein)	E
Subsystem 383	CAC2918	Mannose-6 phospate isomelase	K
	CAC0232	1-phosphofructokinase (fructoso 1-phosphate kinase)	E
	CAC1572	Fructose-1,6-bisphosphatase (YYDE B.subtils ortholog)	E
	CAC1088	GlpX-like protein (Fructose-1,6-bisphosphatase related protein)	E
	CAC0517	6-phosphofructokinase	E
Subsystem 384	CAC2918	Mannose-6 phospate isomelase	K
	CA_P0064	Fructose-bisphosphate aldolase class I	E
	CAC1088	GlpX-like protein (Fructose-1,6-bisphosphatase related protein)	E
	CAC1572	Fructose-1,6-bisphosphatase (YYDE B.subtils ortholog)	E
	CAC0517	6-phosphofructokinase	E
Subsystem 385	CAC2918	Mannose-6 phospate isomelase	K
	CAC0827	Fructose-bisphosphate aldolase	E
	CAC1088	GlpX-like protein (Fructose-1,6-bisphosphatase related protein)	E
	CAC1572	Fructose-1,6-bisphosphatase (YYDE B.subtils ortholog)	E
	CAC0517	6-phosphofructokinase	E
Subsystem 386	CAC2918	Mannose-6 phospate isomelase	K
	CAC0944	Transketolase	E
	CAC1088	GlpX-like protein (Fructose-1,6-bisphosphatase related protein)	E
	CAC1572	Fructose-1,6-bisphosphatase (YYDE B.subtils ortholog)	E
	CAC0517	6-phosphofructokinase	E
Subsystem 387	CAC2918	Mannose-6 phospate isomelase	K
	CAC1348	Transketolase, TKT	E
	CAC1088	GlpX-like protein (Fructose-1,6-bisphosphatase related protein)	E
	CAC1572	Fructose-1,6-bisphosphatase (YYDE B.subtils ortholog)	E
	CAC0517	6-phosphofructokinase	E
Subsystem 388	CAC1341	Ribulose-5-phosphate 4-epimerase family protein	K
	CAC2612	Xylulose kinase	E
	CAC1730	Pentose-5-phosphate-3-epimerase, YLOR B.subtilis ortholog	E
Subsystem 390	CAC1341	Ribulose-5-phosphate 4-epimerase family protein	K
	CAC1344	Sugar kinase, possible xylulose kinase	E
	CAC1342	L-arabinose isomerase	E
	CAC1346	L-arabinose isomerase	E
Subsystem 392	CAC0167	Possible sigma factor, diverged member of sigF/sigE/sigG	K
	CA_P0064	Fructose-bisphosphate aldolase class I	E
	CAC0710	3-phosphoglycerate kinase	E
	CAC0713	Enolase	E
	CAC2834	Uncharacterized conserved protein, YHAD family	E
Subsystem 394	CAC0167	Possible sigma factor, diverged member of sigF/sigE/sigG	K
	CAC0709	Glyceraldehyde 3-phosphate dehydrogenase, gene gapC	E
	CAC2830	Acylphosphatases, ACYP	E
	CAC0710	3-phosphoglycerate kinase	E
	CAC2834	Uncharacterized conserved protein, YHAD family	E
Subsystem 395	CAC0167	Possible sigma factor, diverged member of sigF/sigE/sigG	K
	CAC0709	Glyceraldehyde 3-phosphate dehydrogenase, gene gapC	E
	CAC0713	Enolase	E
	CAC0710	3-phosphoglycerate kinase	E
	CAC2834	Uncharacterized conserved protein, YHAD family	E
Subsystem 396	CAC0167	Possible sigma factor, diverged member of sigF/sigE/sigG	K
	CAC0711	Triosephosphate isomerase	E
	CAC0713	Enolase	E
	CAC0710	3-phosphoglycerate kinase	E
	CAC2834	Uncharacterized conserved protein, YHAD family	E
	CAC0712	2,3-bisphosphoglycerate-independent phosphoglycerate mutase gene	K
Subsystem 397	CAC0167	Possible sigma factor, diverged member of sigF/sigE/sigG	K
	CAC2830	Acylphosphatases, ACYP	E
	CAC0710	3-phosphoglycerate kinase	E
	CAC2834	Uncharacterized conserved protein, YHAD family	E
	CAC3021	Possible phosphoglycerate mutase	K
	CAC0712	2,3-bisphosphoglycerate-independent phosphoglycerate mutase gene	K
	CAC2741	Phosphoglycerate mutase	K
Subsystem 399	CAC0167	Possible sigma factor, diverged member of sigF/sigE/sigG	K
	CAC0710	3-phosphoglycerate kinase	E
	CAC0713	Enolase	E
	CAC2834	Uncharacterized conserved protein, YHAD family	E
	CAC3021	Possible phosphoglycerate mutase	K
	CAC0712	2,3-bisphosphoglycerate-independent phosphoglycerate mutase gene	K
	CAC2741	Phosphoglycerate mutase	K
Subsystem 403	CAC0712	2,3-bisphosphoglycerate-independent phosphoglycerate mutase gene	K
	CAC2830	Acylphosphatases, ACYP	E
	CAC0709	Glyceraldehyde 3-phosphate dehydrogenase, gene gapC	E
	CAC0710	3-phosphoglycerate kinase	E
	CAC2834	Uncharacterized conserved protein, YHAD family	E
Subsystem 406	CAC0712	2,3-bisphosphoglycerate-independent phosphoglycerate mutase gene	K
	CAC0709	Glyceraldehyde 3-phosphate dehydrogenase, gene gapC	E
	CAC0710	3-phosphoglycerate kinase	E
	CAC0711	Triosephosphate isomerase	E
	CAC0713	Enolase	E
	CAC2834	Uncharacterized conserved protein, YHAD family	E
Subsystem 407	CAC0712	2,3-bisphosphoglycerate-independent phosphoglycerate mutase gene	K
	CA_P0064	Fructose-bisphosphate aldolase class I	E
	CAC0710	3-phosphoglycerate kinase	E
	CAC0711	Triosephosphate isomerase	E
	CAC0713	Enolase	E
	CAC2834	Uncharacterized conserved protein, YHAD family	E
Subsystem 408	CAC0712	2,3-bisphosphoglycerate-independent phosphoglycerate mutase gene	K
	CAC0711	Triosephosphate isomerase	E
	CAC2741	Phosphoglycerate mutase	K
	CAC0710	3-phosphoglycerate kinase	E
	CAC0713	Enolase	E
	CAC2834	Uncharacterized conserved protein, YHAD family	E
Subsystem 409	CAC0712	2,3-bisphosphoglycerate-independent phosphoglycerate mutase gene	K
	CAC0711	Triosephosphate isomerase	E
	CAC3021	Possible phosphoglycerate mutase	K
	CAC0710	3-phosphoglycerate kinase	E
	CAC0713	Enolase	E
	CAC2834	Uncharacterized conserved protein, YHAD family	E
Subsystem 410	CAC2741	Phosphoglycerate mutase	K
	CA_P0064	Fructose-bisphosphate aldolase class I	E
	CAC2834	Uncharacterized conserved protein, YHAD family	E
	CAC0710	3-phosphoglycerate kinase	E
	CAC0713	Enolase	E
Subsystem 411	CAC2741	Phosphoglycerate mutase	K
	CAC0709	Glyceraldehyde 3-phosphate dehydrogenase, gene gapC	E
	CAC2830	Acylphosphatases, ACYP	E
	CAC0710	3-phosphoglycerate kinase	E
	CAC2834	Uncharacterized conserved protein, YHAD family	E
Subsystem 413	CAC2741	Phosphoglycerate mutase	K
	CAC0709	Glyceraldehyde 3-phosphate dehydrogenase, gene gapC	E
	CAC0710	3-phosphoglycerate kinase	E
	CAC0713	Enolase	E
	CAC2834	Uncharacterized conserved protein, YHAD family	E
Subsystem 414	CAC3021	Possible phosphoglycerate mutase	K
	CA_P0064	Fructose-bisphosphate aldolase class I	E
	CAC0710	3-phosphoglycerate kinase	E
	CAC2834	Uncharacterized conserved protein, YHAD family	E
	CAC0713	Enolase	E
Subsystem 416	CAC3021	Possible phosphoglycerate mutase	K
	CAC0709	Glyceraldehyde 3-phosphate dehydrogenase, gene gapC	E
	CAC2830	Acylphosphatases, ACYP	E
	CAC0710	3-phosphoglycerate kinase	E
	CAC2834	Uncharacterized conserved protein, YHAD family	E
Subsystem 417	CAC3021	Possible phosphoglycerate mutase	K
	CAC0709	Glyceraldehyde 3-phosphate dehydrogenase, gene gapC	E
	CAC0713	Enolase	E
	CAC0710	3-phosphoglycerate kinase	E
	CAC2834	Uncharacterized conserved protein, YHAD family	E
Subsystem 418	CAC3021	Possible phosphoglycerate mutase	K
	CAC1371	Possible kinase, diverged	E
	CAC1375	Cobyrinic acid a,c-diamide synthase CobB	E
	CAC1374	Cobyric acid synthase CbiP	E
	CAC1372	Cobalamin biosynthesis enzyme CobT	E
Subsystem 422	CAC3021	Possible phosphoglycerate mutase	K
	CAC0584	Precorrin-6B methylase 1 CobL1/CbiE	E
	CAC1374	Cobyric acid synthase CbiP	E
	CAC1383	Adenosyl cobinamide kinase/adenosyl cobinamide phosphate	E
	CAC0582	Cobyrinic acid a,c-diamide synthase CobB/CbiA (CBIB protein)	E
	CAC1375	Cobyrinic acid a,c-diamide synthase CobB	E
Subsystem 423	CAC3021	Possible phosphoglycerate mutase	K
	CAC1381	precorrin-6x reductase	E
	CAC1385	Alpha-ribazole-5-phosphate phosphatase, CobC	E
	CAC1373	Anaerobic Cobalt chelatase, cbiK	E
	CAC0582	Cobyrinic acid a,c-diamide synthase CobB/CbiA (CBIB protein)	E
	CAC1375	Cobyrinic acid a,c-diamide synthase CobB	E
	CAC1383	Adenosyl cobinamide kinase/adenosyl cobinamide phosphate	E
	CAC1384	Cobalamin-5-phosphate synthase	E
	CAC1372	Cobalamin biosynthesis enzyme CobT	E
	CAC1374	Cobyric acid synthase CbiP	E
Subsystem 424	CAC3021	Possible phosphoglycerate mutase	K
	CAC1381	precorrin-6x reductase	E
	CAC1385	Alpha-ribazole-5-phosphate phosphatase, CobC	E
	CAC1370	Cobalamin biosynthesis protein CbiG	E
	CAC0582	Cobyrinic acid a,c-diamide synthase CobB/CbiA (CBIB protein)	E
	CAC1375	Cobyrinic acid a,c-diamide synthase CobB	E
	CAC1383	Adenosyl cobinamide kinase/adenosyl cobinamide phosphate	E
	CAC1384	Cobalamin-5-phosphate synthase	E
	CAC1372	Cobalamin biosynthesis enzyme CobT	E
	CAC1374	Cobyric acid synthase CbiP	E
Subsystem 425	CAC3021	Possible phosphoglycerate mutase	K
	CAC1381	precorrin-6x reductase	E
	CAC1385	Alpha-ribazole-5-phosphate phosphatase, CobC	E
	CAC1365	Cobalamin biosynthesis protein CbiM	E
	CAC0582	Cobyrinic acid a,c-diamide synthase CobB/CbiA (CBIB protein)	E
	CAC1375	Cobyrinic acid a,c-diamide synthase CobB	E
	CAC1383	Adenosyl cobinamide kinase/adenosyl cobinamide phosphate	E
	CAC1384	Cobalamin-5-phosphate synthase	E
	CAC1372	Cobalamin biosynthesis enzyme CobT	E
	CAC1374	Cobyric acid synthase CbiP	E
Subsystem 426	CAC3021	Possible phosphoglycerate mutase	K
	CAC1381	precorrin-6x reductase	E
	CAC1385	Alpha-ribazole-5-phosphate phosphatase, CobC	E
	CAC1369	Histidinol-phosphate aminotransferase	E
	CAC0582	Cobyrinic acid a,c-diamide synthase CobB/CbiA (CBIB protein)	E
	CAC1375	Cobyrinic acid a,c-diamide synthase CobB	E
	CAC1383	Adenosyl cobinamide kinase/adenosyl cobinamide phosphate	E
	CAC1384	Cobalamin-5-phosphate synthase	E
	CAC1372	Cobalamin biosynthesis enzyme CobT	E
	CAC1374	Cobyric acid synthase CbiP	E
Subsystem 427	CAC3021	Possible phosphoglycerate mutase	K
	CAC1381	precorrin-6x reductase	E
	CAC1385	Alpha-ribazole-5-phosphate phosphatase, CobC	E
	CAC1379	Precorrin-2 methylase CobI/CbiL	E
	CAC0582	Cobyrinic acid a,c-diamide synthase CobB/CbiA (CBIB protein)	E
	CAC1375	Cobyrinic acid a,c-diamide synthase CobB	E
	CAC1383	Adenosyl cobinamide kinase/adenosyl cobinamide phosphate	E
	CAC1384	Cobalamin-5-phosphate synthase	E
	CAC1372	Cobalamin biosynthesis enzyme CobT	E
	CAC1374	Cobyric acid synthase CbiP	E
Subsystem 428	CAC3021	Possible phosphoglycerate mutase	K
	CAC1381	precorrin-6x reductase	E
	CAC1385	Alpha-ribazole-5-phosphate phosphatase, CobC	E
	CAC1382	precorrin-3 methylase	E
	CAC0582	Cobyrinic acid a,c-diamide synthase CobB/CbiA (CBIB protein)	E
	CAC1375	Cobyrinic acid a,c-diamide synthase CobB	E
	CAC1383	Adenosyl cobinamide kinase/adenosyl cobinamide phosphate	E
	CAC1384	Cobalamin-5-phosphate synthase	E
	CAC1372	Cobalamin biosynthesis enzyme CobT	E
	CAC1374	Cobyric acid synthase CbiP	E
Subsystem 429	CAC3021	Possible phosphoglycerate mutase	K
	CAC1381	precorrin-6x reductase	E
	CAC1385	Alpha-ribazole-5-phosphate phosphatase, CobC	E
	CAC1380	precorrin-4 methylase cbiF	E
	CAC0582	Cobyrinic acid a,c-diamide synthase CobB/CbiA (CBIB protein)	E
	CAC1375	Cobyrinic acid a,c-diamide synthase CobB	E
	CAC1383	Adenosyl cobinamide kinase/adenosyl cobinamide phosphate	E
	CAC1384	Cobalamin-5-phosphate synthase	E
	CAC1372	Cobalamin biosynthesis enzyme CobT	E
	CAC1374	Cobyric acid synthase CbiP	E
Subsystem 430	CAC3021	Possible phosphoglycerate mutase	K
	CAC1381	precorrin-6x reductase	E
	CAC1385	Alpha-ribazole-5-phosphate phosphatase, CobC	E
	CAC1377	Cobalamin biosynthesis protein CbiD	E
	CAC0582	Cobyrinic acid a,c-diamide synthase CobB/CbiA (CBIB protein)	E
	CAC1375	Cobyrinic acid a,c-diamide synthase CobB	E
	CAC1383	Adenosyl cobinamide kinase/adenosyl cobinamide phosphate	E
	CAC1384	Cobalamin-5-phosphate synthase	E
	CAC1372	Cobalamin biosynthesis enzyme CobT	E
	CAC1374	Cobyric acid synthase CbiP	E
Subsystem 431	CAC3021	Possible phosphoglycerate mutase	K
	CAC1381	precorrin-6x reductase	E
	CAC1385	Alpha-ribazole-5-phosphate phosphatase, CobC	E
	CAC1376	Precorrin isomerase, cbiC	E
	CAC0582	Cobyrinic acid a,c-diamide synthase CobB/CbiA (CBIB protein)	E
	CAC1375	Cobyrinic acid a,c-diamide synthase CobB	E
	CAC1383	Adenosyl cobinamide kinase/adenosyl cobinamide phosphate	E
	CAC1384	Cobalamin-5-phosphate synthase	E
	CAC1372	Cobalamin biosynthesis enzyme CobT	E
	CAC1374	Cobyric acid synthase CbiP	E
Subsystem 432	CAC3021	Possible phosphoglycerate mutase	K
	CAC1381	precorrin-6x reductase	E
	CAC1385	Alpha-ribazole-5-phosphate phosphatase, CobC	E
	CAC1378	Precorrin-6B methylase CbiT	E
	CAC0582	Cobyrinic acid a,c-diamide synthase CobB/CbiA (CBIB protein)	E
	CAC1375	Cobyrinic acid a,c-diamide synthase CobB	E
	CAC1383	Adenosyl cobinamide kinase/adenosyl cobinamide phosphate	E
	CAC1384	Cobalamin-5-phosphate synthase	E
	CAC1372	Cobalamin biosynthesis enzyme CobT	E
	CAC1374	Cobyric acid synthase CbiP	E
Subsystem 433	CAC3021	Possible phosphoglycerate mutase	K
	CAC1365	Cobalamin biosynthesis protein CbiM	E
	CAC1385	Alpha-ribazole-5-phosphate phosphatase, CobC	E
	CAC1370	Cobalamin biosynthesis protein CbiG	E
	CAC0582	Cobyrinic acid a,c-diamide synthase CobB/CbiA (CBIB protein)	E
	CAC1375	Cobyrinic acid a,c-diamide synthase CobB	E
	CAC1383	Adenosyl cobinamide kinase/adenosyl cobinamide phosphate	E
	CAC1384	Cobalamin-5-phosphate synthase	E
	CAC1372	Cobalamin biosynthesis enzyme CobT	E
	CAC1374	Cobyric acid synthase CbiP	E
Subsystem 434	CAC3021	Possible phosphoglycerate mutase	K
	CAC1365	Cobalamin biosynthesis protein CbiM	E
	CAC1385	Alpha-ribazole-5-phosphate phosphatase, CobC	E
	CAC1373	Anaerobic Cobalt chelatase, cbiK	E
	CAC0582	Cobyrinic acid a,c-diamide synthase CobB/CbiA (CBIB protein)	E
	CAC1375	Cobyrinic acid a,c-diamide synthase CobB	E
	CAC1383	Adenosyl cobinamide kinase/adenosyl cobinamide phosphate	E
	CAC1384	Cobalamin-5-phosphate synthase	E
	CAC1372	Cobalamin biosynthesis enzyme CobT	E
	CAC1374	Cobyric acid synthase CbiP	E
Subsystem 435	CAC3021	Possible phosphoglycerate mutase	K
	CAC1365	Cobalamin biosynthesis protein CbiM	E
	CAC1385	Alpha-ribazole-5-phosphate phosphatase, CobC	E
	CAC1378	Precorrin-6B methylase CbiT	E
	CAC0582	Cobyrinic acid a,c-diamide synthase CobB/CbiA (CBIB protein)	E
	CAC1375	Cobyrinic acid a,c-diamide synthase CobB	E
	CAC1383	Adenosyl cobinamide kinase/adenosyl cobinamide phosphate	E
	CAC1384	Cobalamin-5-phosphate synthase	E
	CAC1372	Cobalamin biosynthesis enzyme CobT	E
	CAC1374	Cobyric acid synthase CbiP	E
Subsystem 436	CAC3021	Possible phosphoglycerate mutase	K
	CAC1365	Cobalamin biosynthesis protein CbiM	E
	CAC1385	Alpha-ribazole-5-phosphate phosphatase, CobC	E
	CAC1369	Histidinol-phosphate aminotransferase	E
	CAC0582	Cobyrinic acid a,c-diamide synthase CobB/CbiA (CBIB protein)	E
	CAC1375	Cobyrinic acid a,c-diamide synthase CobB	E
	CAC1383	Adenosyl cobinamide kinase/adenosyl cobinamide phosphate	E
	CAC1384	Cobalamin-5-phosphate synthase	E
	CAC1372	Cobalamin biosynthesis enzyme CobT	E
	CAC1374	Cobyric acid synthase CbiP	E
Subsystem 437	CAC3021	Possible phosphoglycerate mutase	K
	CAC1365	Cobalamin biosynthesis protein CbiM	E
	CAC1385	Alpha-ribazole-5-phosphate phosphatase, CobC	E
	CAC1379	Precorrin-2 methylase CobI/CbiL	E
	CAC0582	Cobyrinic acid a,c-diamide synthase CobB/CbiA (CBIB protein)	E
	CAC1375	Cobyrinic acid a,c-diamide synthase CobB	E
	CAC1383	Adenosyl cobinamide kinase/adenosyl cobinamide phosphate	E
	CAC1384	Cobalamin-5-phosphate synthase	E
	CAC1372	Cobalamin biosynthesis enzyme CobT	E
	CAC1374	Cobyric acid synthase CbiP	E
Subsystem 438	CAC3021	Possible phosphoglycerate mutase	K
	CAC1365	Cobalamin biosynthesis protein CbiM	E
	CAC1385	Alpha-ribazole-5-phosphate phosphatase, CobC	E
	CAC1382	precorrin-3 methylase	E
	CAC0582	Cobyrinic acid a,c-diamide synthase CobB/CbiA (CBIB protein)	E
	CAC1375	Cobyrinic acid a,c-diamide synthase CobB	E
	CAC1383	Adenosyl cobinamide kinase/adenosyl cobinamide phosphate	E
	CAC1384	Cobalamin-5-phosphate synthase	E
	CAC1372	Cobalamin biosynthesis enzyme CobT	E
	CAC1374	Cobyric acid synthase CbiP	E
Subsystem 439	CAC3021	Possible phosphoglycerate mutase	K
	CAC1365	Cobalamin biosynthesis protein CbiM	E
	CAC1385	Alpha-ribazole-5-phosphate phosphatase, CobC	E
	CAC1380	precorrin-4 methylase cbiF	E
	CAC0582	Cobyrinic acid a,c-diamide synthase CobB/CbiA (CBIB protein)	E
	CAC1375	Cobyrinic acid a,c-diamide synthase CobB	E
	CAC1383	Adenosyl cobinamide kinase/adenosyl cobinamide phosphate	E
	CAC1384	Cobalamin-5-phosphate synthase	E
	CAC1372	Cobalamin biosynthesis enzyme CobT	E
	CAC1374	Cobyric acid synthase CbiP	E
Subsystem 440	CAC3021	Possible phosphoglycerate mutase	K
	CAC1365	Cobalamin biosynthesis protein CbiM	E
	CAC1385	Alpha-ribazole-5-phosphate phosphatase, CobC	E
	CAC1377	Cobalamin biosynthesis protein CbiD	E
	CAC0582	Cobyrinic acid a,c-diamide synthase CobB/CbiA (CBIB protein)	E
	CAC1375	Cobyrinic acid a,c-diamide synthase CobB	E
	CAC1383	Adenosyl cobinamide kinase/adenosyl cobinamide phosphate	E
	CAC1384	Cobalamin-5-phosphate synthase	E
	CAC1372	Cobalamin biosynthesis enzyme CobT	E
	CAC1374	Cobyric acid synthase CbiP	E
Subsystem 441	CAC3021	Possible phosphoglycerate mutase	K
	CAC1365	Cobalamin biosynthesis protein CbiM	E
	CAC1385	Alpha-ribazole-5-phosphate phosphatase, CobC	E
	CAC1376	Precorrin isomerase, cbiC	E
	CAC0582	Cobyrinic acid a,c-diamide synthase CobB/CbiA (CBIB protein)	E
	CAC1375	Cobyrinic acid a,c-diamide synthase CobB	E
	CAC1383	Adenosyl cobinamide kinase/adenosyl cobinamide phosphate	E
	CAC1384	Cobalamin-5-phosphate synthase	E
	CAC1372	Cobalamin biosynthesis enzyme CobT	E
	CAC1374	Cobyric acid synthase CbiP	E
Subsystem 442	CAC3021	Possible phosphoglycerate mutase	K
	CAC1373	Anaerobic Cobalt chelatase, cbiK	E
	CAC1385	Alpha-ribazole-5-phosphate phosphatase, CobC	E
	CAC1370	Cobalamin biosynthesis protein CbiG	E
	CAC0582	Cobyrinic acid a,c-diamide synthase CobB/CbiA (CBIB protein)	E
	CAC1375	Cobyrinic acid a,c-diamide synthase CobB	E
	CAC1383	Adenosyl cobinamide kinase/adenosyl cobinamide phosphate	E
	CAC1384	Cobalamin-5-phosphate synthase	E
	CAC1372	Cobalamin biosynthesis enzyme CobT	E
	CAC1374	Cobyric acid synthase CbiP	E
Subsystem 443	CAC3021	Possible phosphoglycerate mutase	K
	CAC1373	Anaerobic Cobalt chelatase, cbiK	E
	CAC1385	Alpha-ribazole-5-phosphate phosphatase, CobC	E
	CAC1376	Precorrin isomerase, cbiC	E
	CAC0582	Cobyrinic acid a,c-diamide synthase CobB/CbiA (CBIB protein)	E
	CAC1375	Cobyrinic acid a,c-diamide synthase CobB	E
	CAC1383	Adenosyl cobinamide kinase/adenosyl cobinamide phosphate	E
	CAC1384	Cobalamin-5-phosphate synthase	E
	CAC1372	Cobalamin biosynthesis enzyme CobT	E
	CAC1374	Cobyric acid synthase CbiP	E
Subsystem 444	CAC3021	Possible phosphoglycerate mutase	K
	CAC1373	Anaerobic Cobalt chelatase, cbiK	E
	CAC1385	Alpha-ribazole-5-phosphate phosphatase, CobC	E
	CAC1378	Precorrin-6B methylase CbiT	E
	CAC0582	Cobyrinic acid a,c-diamide synthase CobB/CbiA (CBIB protein)	E
	CAC1375	Cobyrinic acid a,c-diamide synthase CobB	E
	CAC1383	Adenosyl cobinamide kinase/adenosyl cobinamide phosphate	E
	CAC1384	Cobalamin-5-phosphate synthase	E
	CAC1372	Cobalamin biosynthesis enzyme CobT	E
	CAC1374	Cobyric acid synthase CbiP	E
Subsystem 445	CAC3021	Possible phosphoglycerate mutase	K
	CAC1373	Anaerobic Cobalt chelatase, cbiK	E
	CAC1385	Alpha-ribazole-5-phosphate phosphatase, CobC	E
	CAC1369	Histidinol-phosphate aminotransferase	E
	CAC0582	Cobyrinic acid a,c-diamide synthase CobB/CbiA (CBIB protein)	E
	CAC1375	Cobyrinic acid a,c-diamide synthase CobB	E
	CAC1383	Adenosyl cobinamide kinase/adenosyl cobinamide phosphate	E
	CAC1384	Cobalamin-5-phosphate synthase	E
	CAC1372	Cobalamin biosynthesis enzyme CobT	E
	CAC1374	Cobyric acid synthase CbiP	E
Subsystem 446	CAC3021	Possible phosphoglycerate mutase	K
	CAC1373	Anaerobic Cobalt chelatase, cbiK	E
	CAC1385	Alpha-ribazole-5-phosphate phosphatase, CobC	E
	CAC1379	Precorrin-2 methylase CobI/CbiL	E
	CAC0582	Cobyrinic acid a,c-diamide synthase CobB/CbiA (CBIB protein)	E
	CAC1375	Cobyrinic acid a,c-diamide synthase CobB	E
	CAC1383	Adenosyl cobinamide kinase/adenosyl cobinamide phosphate	E
	CAC1384	Cobalamin-5-phosphate synthase	E
	CAC1372	Cobalamin biosynthesis enzyme CobT	E
	CAC1374	Cobyric acid synthase CbiP	E
Subsystem 447	CAC3021	Possible phosphoglycerate mutase	K
	CAC1373	Anaerobic Cobalt chelatase, cbiK	E
	CAC1385	Alpha-ribazole-5-phosphate phosphatase, CobC	E
	CAC1382	precorrin-3 methylase	E
	CAC0582	Cobyrinic acid a,c-diamide synthase CobB/CbiA (CBIB protein)	E
	CAC1375	Cobyrinic acid a,c-diamide synthase CobB	E
	CAC1383	Adenosyl cobinamide kinase/adenosyl cobinamide phosphate	E
	CAC1384	Cobalamin-5-phosphate synthase	E
	CAC1372	Cobalamin biosynthesis enzyme CobT	E
	CAC1374	Cobyric acid synthase CbiP	E
Subsystem 448	CAC3021	Possible phosphoglycerate mutase	K
	CAC1373	Anaerobic Cobalt chelatase, cbiK	E
	CAC1385	Alpha-ribazole-5-phosphate phosphatase, CobC	E
	CAC1380	precorrin-4 methylase cbiF	E
	CAC0582	Cobyrinic acid a,c-diamide synthase CobB/CbiA (CBIB protein)	E
	CAC1375	Cobyrinic acid a,c-diamide synthase CobB	E
	CAC1383	Adenosyl cobinamide kinase/adenosyl cobinamide phosphate	E
	CAC1384	Cobalamin-5-phosphate synthase	E
	CAC1372	Cobalamin biosynthesis enzyme CobT	E
	CAC1374	Cobyric acid synthase CbiP	E
Subsystem 449	CAC3021	Possible phosphoglycerate mutase	K
	CAC1373	Anaerobic Cobalt chelatase, cbiK	E
	CAC1385	Alpha-ribazole-5-phosphate phosphatase, CobC	E
	CAC1377	Cobalamin biosynthesis protein CbiD	E
	CAC0582	Cobyrinic acid a,c-diamide synthase CobB/CbiA (CBIB protein)	E
	CAC1375	Cobyrinic acid a,c-diamide synthase CobB	E
	CAC1383	Adenosyl cobinamide kinase/adenosyl cobinamide phosphate	E
	CAC1384	Cobalamin-5-phosphate synthase	E
	CAC1372	Cobalamin biosynthesis enzyme CobT	E
	CAC1374	Cobyric acid synthase CbiP	E
Subsystem 450	CAC3021	Possible phosphoglycerate mutase	K
	CAC1370	Cobalamin biosynthesis protein CbiG	E
	CAC1377	Cobalamin biosynthesis protein CbiD	E
	CAC1385	Alpha-ribazole-5-phosphate phosphatase, CobC	E
	CAC0582	Cobyrinic acid a,c-diamide synthase CobB/CbiA (CBIB protein)	E
	CAC1375	Cobyrinic acid a,c-diamide synthase CobB	E
	CAC1383	Adenosyl cobinamide kinase/adenosyl cobinamide phosphate	E
	CAC1384	Cobalamin-5-phosphate synthase	E
	CAC1372	Cobalamin biosynthesis enzyme CobT	E
	CAC1374	Cobyric acid synthase CbiP	E
Subsystem 451	CAC3021	Possible phosphoglycerate mutase	K
	CAC1370	Cobalamin biosynthesis protein CbiG	E
	CAC1376	Precorrin isomerase, cbiC	E
	CAC1385	Alpha-ribazole-5-phosphate phosphatase, CobC	E
	CAC0582	Cobyrinic acid a,c-diamide synthase CobB/CbiA (CBIB protein)	E
	CAC1375	Cobyrinic acid a,c-diamide synthase CobB	E
	CAC1383	Adenosyl cobinamide kinase/adenosyl cobinamide phosphate	E
	CAC1384	Cobalamin-5-phosphate synthase	E
	CAC1372	Cobalamin biosynthesis enzyme CobT	E
	CAC1374	Cobyric acid synthase CbiP	E
Subsystem 452	CAC3021	Possible phosphoglycerate mutase	K
	CAC1370	Cobalamin biosynthesis protein CbiG	E
	CAC1378	Precorrin-6B methylase CbiT	E
	CAC1385	Alpha-ribazole-5-phosphate phosphatase, CobC	E
	CAC0582	Cobyrinic acid a,c-diamide synthase CobB/CbiA (CBIB protein)	E
	CAC1375	Cobyrinic acid a,c-diamide synthase CobB	E
	CAC1383	Adenosyl cobinamide kinase/adenosyl cobinamide phosphate	E
	CAC1384	Cobalamin-5-phosphate synthase	E
	CAC1372	Cobalamin biosynthesis enzyme CobT	E
	CAC1374	Cobyric acid synthase CbiP	E
Subsystem 453	CAC3021	Possible phosphoglycerate mutase	K
	CAC1370	Cobalamin biosynthesis protein CbiG	E
	CAC1369	Histidinol-phosphate aminotransferase	E
	CAC1385	Alpha-ribazole-5-phosphate phosphatase, CobC	E
	CAC0582	Cobyrinic acid a,c-diamide synthase CobB/CbiA (CBIB protein)	E
	CAC1375	Cobyrinic acid a,c-diamide synthase CobB	E
	CAC1383	Adenosyl cobinamide kinase/adenosyl cobinamide phosphate	E
	CAC1384	Cobalamin-5-phosphate synthase	E
	CAC1372	Cobalamin biosynthesis enzyme CobT	E
	CAC1374	Cobyric acid synthase CbiP	E
Subsystem 454	CAC3021	Possible phosphoglycerate mutase	K
	CAC1370	Cobalamin biosynthesis protein CbiG	E
	CAC1379	Precorrin-2 methylase CobI/CbiL	E
	CAC1385	Alpha-ribazole-5-phosphate phosphatase, CobC	E
	CAC0582	Cobyrinic acid a,c-diamide synthase CobB/CbiA (CBIB protein)	E
	CAC1375	Cobyrinic acid a,c-diamide synthase CobB	E
	CAC1383	Adenosyl cobinamide kinase/adenosyl cobinamide phosphate	E
	CAC1384	Cobalamin-5-phosphate synthase	E
	CAC1372	Cobalamin biosynthesis enzyme CobT	E
	CAC1374	Cobyric acid synthase CbiP	E
Subsystem 455	CAC3021	Possible phosphoglycerate mutase	K
	CAC1370	Cobalamin biosynthesis protein CbiG	E
	CAC1382	precorrin-3 methylase	E
	CAC1385	Alpha-ribazole-5-phosphate phosphatase, CobC	E
	CAC0582	Cobyrinic acid a,c-diamide synthase CobB/CbiA (CBIB protein)	E
	CAC1375	Cobyrinic acid a,c-diamide synthase CobB	E
	CAC1383	Adenosyl cobinamide kinase/adenosyl cobinamide phosphate	E
	CAC1384	Cobalamin-5-phosphate synthase	E
	CAC1372	Cobalamin biosynthesis enzyme CobT	E
	CAC1374	Cobyric acid synthase CbiP	E
Subsystem 456	CAC3021	Possible phosphoglycerate mutase	K
	CAC1370	Cobalamin biosynthesis protein CbiG	E
	CAC1380	precorrin-4 methylase cbiF	E
	CAC1385	Alpha-ribazole-5-phosphate phosphatase, CobC	E
	CAC0582	Cobyrinic acid a,c-diamide synthase CobB/CbiA (CBIB protein)	E
	CAC1375	Cobyrinic acid a,c-diamide synthase CobB	E
	CAC1383	Adenosyl cobinamide kinase/adenosyl cobinamide phosphate	E
	CAC1384	Cobalamin-5-phosphate synthase	E
	CAC1372	Cobalamin biosynthesis enzyme CobT	E
	CAC1374	Cobyric acid synthase CbiP	E
Subsystem 457	CAC3021	Possible phosphoglycerate mutase	K
	CAC1377	Cobalamin biosynthesis protein CbiD	E
	CAC1380	precorrin-4 methylase cbiF	E
	CAC1385	Alpha-ribazole-5-phosphate phosphatase, CobC	E
	CAC0582	Cobyrinic acid a,c-diamide synthase CobB/CbiA (CBIB protein)	E
	CAC1375	Cobyrinic acid a,c-diamide synthase CobB	E
	CAC1383	Adenosyl cobinamide kinase/adenosyl cobinamide phosphate	E
	CAC1384	Cobalamin-5-phosphate synthase	E
	CAC1372	Cobalamin biosynthesis enzyme CobT	E
	CAC1374	Cobyric acid synthase CbiP	E
Subsystem 458	CAC3021	Possible phosphoglycerate mutase	K
	CAC1377	Cobalamin biosynthesis protein CbiD	E
	CAC1376	Precorrin isomerase, cbiC	E
	CAC1385	Alpha-ribazole-5-phosphate phosphatase, CobC	E
	CAC0582	Cobyrinic acid a,c-diamide synthase CobB/CbiA (CBIB protein)	E
	CAC1375	Cobyrinic acid a,c-diamide synthase CobB	E
	CAC1383	Adenosyl cobinamide kinase/adenosyl cobinamide phosphate	E
	CAC1384	Cobalamin-5-phosphate synthase	E
	CAC1372	Cobalamin biosynthesis enzyme CobT	E
	CAC1374	Cobyric acid synthase CbiP	E
Subsystem 459	CAC3021	Possible phosphoglycerate mutase	K
	CAC1377	Cobalamin biosynthesis protein CbiD	E
	CAC1378	Precorrin-6B methylase CbiT	E
	CAC1385	Alpha-ribazole-5-phosphate phosphatase, CobC	E
	CAC0582	Cobyrinic acid a,c-diamide synthase CobB/CbiA (CBIB protein)	E
	CAC1375	Cobyrinic acid a,c-diamide synthase CobB	E
	CAC1383	Adenosyl cobinamide kinase/adenosyl cobinamide phosphate	E
	CAC1384	Cobalamin-5-phosphate synthase	E
	CAC1372	Cobalamin biosynthesis enzyme CobT	E
	CAC1374	Cobyric acid synthase CbiP	E
Subsystem 460	CAC3021	Possible phosphoglycerate mutase	K
	CAC1377	Cobalamin biosynthesis protein CbiD	E
	CAC1369	Histidinol-phosphate aminotransferase	E
	CAC1385	Alpha-ribazole-5-phosphate phosphatase, CobC	E
	CAC0582	Cobyrinic acid a,c-diamide synthase CobB/CbiA (CBIB protein)	E
	CAC1375	Cobyrinic acid a,c-diamide synthase CobB	E
	CAC1383	Adenosyl cobinamide kinase/adenosyl cobinamide phosphate	E
	CAC1384	Cobalamin-5-phosphate synthase	E
	CAC1372	Cobalamin biosynthesis enzyme CobT	E
	CAC1374	Cobyric acid synthase CbiP	E
Subsystem 461	CAC3021	Possible phosphoglycerate mutase	K
	CAC1377	Cobalamin biosynthesis protein CbiD	E
	CAC1379	Precorrin-2 methylase CobI/CbiL	E
	CAC1385	Alpha-ribazole-5-phosphate phosphatase, CobC	E
	CAC0582	Cobyrinic acid a,c-diamide synthase CobB/CbiA (CBIB protein)	E
	CAC1375	Cobyrinic acid a,c-diamide synthase CobB	E
	CAC1383	Adenosyl cobinamide kinase/adenosyl cobinamide phosphate	E
	CAC1384	Cobalamin-5-phosphate synthase	E
	CAC1372	Cobalamin biosynthesis enzyme CobT	E
	CAC1374	Cobyric acid synthase CbiP	E
Subsystem 462	CAC3021	Possible phosphoglycerate mutase	K
	CAC1377	Cobalamin biosynthesis protein CbiD	E
	CAC1382	precorrin-3 methylase	E
	CAC1385	Alpha-ribazole-5-phosphate phosphatase, CobC	E
	CAC0582	Cobyrinic acid a,c-diamide synthase CobB/CbiA (CBIB protein)	E
	CAC1375	Cobyrinic acid a,c-diamide synthase CobB	E
	CAC1383	Adenosyl cobinamide kinase/adenosyl cobinamide phosphate	E
	CAC1384	Cobalamin-5-phosphate synthase	E
	CAC1372	Cobalamin biosynthesis enzyme CobT	E
	CAC1374	Cobyric acid synthase CbiP	E
Subsystem 463	CAC3021	Possible phosphoglycerate mutase	K
	CAC1380	precorrin-4 methylase cbiF	E
	CAC1382	precorrin-3 methylase	E
	CAC1385	Alpha-ribazole-5-phosphate phosphatase, CobC	E
	CAC0582	Cobyrinic acid a,c-diamide synthase CobB/CbiA (CBIB protein)	E
	CAC1375	Cobyrinic acid a,c-diamide synthase CobB	E
	CAC1383	Adenosyl cobinamide kinase/adenosyl cobinamide phosphate	E
	CAC1384	Cobalamin-5-phosphate synthase	E
	CAC1372	Cobalamin biosynthesis enzyme CobT	E
	CAC1374	Cobyric acid synthase CbiP	E
Subsystem 464	CAC3021	Possible phosphoglycerate mutase	K
	CAC1380	precorrin-4 methylase cbiF	E
	CAC1376	Precorrin isomerase, cbiC	E
	CAC1385	Alpha-ribazole-5-phosphate phosphatase, CobC	E
	CAC0582	Cobyrinic acid a,c-diamide synthase CobB/CbiA (CBIB protein)	E
	CAC1375	Cobyrinic acid a,c-diamide synthase CobB	E
	CAC1383	Adenosyl cobinamide kinase/adenosyl cobinamide phosphate	E
	CAC1384	Cobalamin-5-phosphate synthase	E
	CAC1372	Cobalamin biosynthesis enzyme CobT	E
	CAC1374	Cobyric acid synthase CbiP	E
Subsystem 465	CAC3021	Possible phosphoglycerate mutase	K
	CAC1380	precorrin-4 methylase cbiF	E
	CAC1378	Precorrin-6B methylase CbiT	E
	CAC1385	Alpha-ribazole-5-phosphate phosphatase, CobC	E
	CAC0582	Cobyrinic acid a,c-diamide synthase CobB/CbiA (CBIB protein)	E
	CAC1375	Cobyrinic acid a,c-diamide synthase CobB	E
	CAC1383	Adenosyl cobinamide kinase/adenosyl cobinamide phosphate	E
	CAC1384	Cobalamin-5-phosphate synthase	E
	CAC1372	Cobalamin biosynthesis enzyme CobT	E
	CAC1374	Cobyric acid synthase CbiP	E
Subsystem 466	CAC3021	Possible phosphoglycerate mutase	K
	CAC1380	precorrin-4 methylase cbiF	E
	CAC1369	Histidinol-phosphate aminotransferase	E
	CAC1385	Alpha-ribazole-5-phosphate phosphatase, CobC	E
	CAC0582	Cobyrinic acid a,c-diamide synthase CobB/CbiA (CBIB protein)	E
	CAC1375	Cobyrinic acid a,c-diamide synthase CobB	E
	CAC1383	Adenosyl cobinamide kinase/adenosyl cobinamide phosphate	E
	CAC1384	Cobalamin-5-phosphate synthase	E
	CAC1372	Cobalamin biosynthesis enzyme CobT	E
	CAC1374	Cobyric acid synthase CbiP	E
Subsystem 467	CAC3021	Possible phosphoglycerate mutase	K
	CAC1380	precorrin-4 methylase cbiF	E
	CAC1379	Precorrin-2 methylase CobI/CbiL	E
	CAC1385	Alpha-ribazole-5-phosphate phosphatase, CobC	E
	CAC0582	Cobyrinic acid a,c-diamide synthase CobB/CbiA (CBIB protein)	E
	CAC1375	Cobyrinic acid a,c-diamide synthase CobB	E
	CAC1383	Adenosyl cobinamide kinase/adenosyl cobinamide phosphate	E
	CAC1384	Cobalamin-5-phosphate synthase	E
	CAC1372	Cobalamin biosynthesis enzyme CobT	E
	CAC1374	Cobyric acid synthase CbiP	E
Subsystem 468	CAC3021	Possible phosphoglycerate mutase	K
	CAC1382	precorrin-3 methylase	E
	CAC1379	Precorrin-2 methylase CobI/CbiL	E
	CAC1385	Alpha-ribazole-5-phosphate phosphatase, CobC	E
	CAC0582	Cobyrinic acid a,c-diamide synthase CobB/CbiA (CBIB protein)	E
	CAC1375	Cobyrinic acid a,c-diamide synthase CobB	E
	CAC1383	Adenosyl cobinamide kinase/adenosyl cobinamide phosphate	E
	CAC1384	Cobalamin-5-phosphate synthase	E
	CAC1372	Cobalamin biosynthesis enzyme CobT	E
	CAC1374	Cobyric acid synthase CbiP	E
Subsystem 469	CAC3021	Possible phosphoglycerate mutase	K
	CAC1382	precorrin-3 methylase	E
	CAC1376	Precorrin isomerase, cbiC	E
	CAC1385	Alpha-ribazole-5-phosphate phosphatase, CobC	E
	CAC0582	Cobyrinic acid a,c-diamide synthase CobB/CbiA (CBIB protein)	E
	CAC1375	Cobyrinic acid a,c-diamide synthase CobB	E
	CAC1383	Adenosyl cobinamide kinase/adenosyl cobinamide phosphate	E
	CAC1384	Cobalamin-5-phosphate synthase	E
	CAC1372	Cobalamin biosynthesis enzyme CobT	E
	CAC1374	Cobyric acid synthase CbiP	E
Subsystem 470	CAC3021	Possible phosphoglycerate mutase	K
	CAC1382	precorrin-3 methylase	E
	CAC1378	Precorrin-6B methylase CbiT	E
	CAC1385	Alpha-ribazole-5-phosphate phosphatase, CobC	E
	CAC0582	Cobyrinic acid a,c-diamide synthase CobB/CbiA (CBIB protein)	E
	CAC1375	Cobyrinic acid a,c-diamide synthase CobB	E
	CAC1383	Adenosyl cobinamide kinase/adenosyl cobinamide phosphate	E
	CAC1384	Cobalamin-5-phosphate synthase	E
	CAC1372	Cobalamin biosynthesis enzyme CobT	E
	CAC1374	Cobyric acid synthase CbiP	E
Subsystem 471	CAC3021	Possible phosphoglycerate mutase	K
	CAC1382	precorrin-3 methylase	E
	CAC1369	Histidinol-phosphate aminotransferase	E
	CAC1385	Alpha-ribazole-5-phosphate phosphatase, CobC	E
	CAC0582	Cobyrinic acid a,c-diamide synthase CobB/CbiA (CBIB protein)	E
	CAC1375	Cobyrinic acid a,c-diamide synthase CobB	E
	CAC1383	Adenosyl cobinamide kinase/adenosyl cobinamide phosphate	E
	CAC1384	Cobalamin-5-phosphate synthase	E
	CAC1372	Cobalamin biosynthesis enzyme CobT	E
	CAC1374	Cobyric acid synthase CbiP	E
Subsystem 472	CAC3021	Possible phosphoglycerate mutase	K
	CAC1379	Precorrin-2 methylase CobI/CbiL	E
	CAC1369	Histidinol-phosphate aminotransferase	E
	CAC1385	Alpha-ribazole-5-phosphate phosphatase, CobC	E
	CAC0582	Cobyrinic acid a,c-diamide synthase CobB/CbiA (CBIB protein)	E
	CAC1375	Cobyrinic acid a,c-diamide synthase CobB	E
	CAC1383	Adenosyl cobinamide kinase/adenosyl cobinamide phosphate	E
	CAC1384	Cobalamin-5-phosphate synthase	E
	CAC1372	Cobalamin biosynthesis enzyme CobT	E
	CAC1374	Cobyric acid synthase CbiP	E
Subsystem 473	CAC3021	Possible phosphoglycerate mutase	K
	CAC1379	Precorrin-2 methylase CobI/CbiL	E
	CAC1376	Precorrin isomerase, cbiC	E
	CAC1385	Alpha-ribazole-5-phosphate phosphatase, CobC	E
	CAC0582	Cobyrinic acid a,c-diamide synthase CobB/CbiA (CBIB protein)	E
	CAC1375	Cobyrinic acid a,c-diamide synthase CobB	E
	CAC1383	Adenosyl cobinamide kinase/adenosyl cobinamide phosphate	E
	CAC1384	Cobalamin-5-phosphate synthase	E
	CAC1372	Cobalamin biosynthesis enzyme CobT	E
	CAC1374	Cobyric acid synthase CbiP	E
Subsystem 474	CAC3021	Possible phosphoglycerate mutase	K
	CAC1379	Precorrin-2 methylase CobI/CbiL	E
	CAC1378	Precorrin-6B methylase CbiT	E
	CAC1385	Alpha-ribazole-5-phosphate phosphatase, CobC	E
	CAC0582	Cobyrinic acid a,c-diamide synthase CobB/CbiA (CBIB protein)	E
	CAC1375	Cobyrinic acid a,c-diamide synthase CobB	E
	CAC1383	Adenosyl cobinamide kinase/adenosyl cobinamide phosphate	E
	CAC1384	Cobalamin-5-phosphate synthase	E
	CAC1372	Cobalamin biosynthesis enzyme CobT	E
	CAC1374	Cobyric acid synthase CbiP	E
Subsystem 475	CAC3021	Possible phosphoglycerate mutase	K
	CAC1369	Histidinol-phosphate aminotransferase	E
	CAC1378	Precorrin-6B methylase CbiT	E
	CAC1385	Alpha-ribazole-5-phosphate phosphatase, CobC	E
	CAC0582	Cobyrinic acid a,c-diamide synthase CobB/CbiA (CBIB protein)	E
	CAC1375	Cobyrinic acid a,c-diamide synthase CobB	E
	CAC1383	Adenosyl cobinamide kinase/adenosyl cobinamide phosphate	E
	CAC1384	Cobalamin-5-phosphate synthase	E
	CAC1372	Cobalamin biosynthesis enzyme CobT	E
	CAC1374	Cobyric acid synthase CbiP	E
Subsystem 476	CAC3021	Possible phosphoglycerate mutase	K
	CAC1369	Histidinol-phosphate aminotransferase	E
	CAC1376	Precorrin isomerase, cbiC	E
	CAC1385	Alpha-ribazole-5-phosphate phosphatase, CobC	E
	CAC0582	Cobyrinic acid a,c-diamide synthase CobB/CbiA (CBIB protein)	E
	CAC1375	Cobyrinic acid a,c-diamide synthase CobB	E
	CAC1383	Adenosyl cobinamide kinase/adenosyl cobinamide phosphate	E
	CAC1384	Cobalamin-5-phosphate synthase	E
	CAC1372	Cobalamin biosynthesis enzyme CobT	E
	CAC1374	Cobyric acid synthase CbiP	E
Subsystem 477	CAC3021	Possible phosphoglycerate mutase	K
	CAC1378	Precorrin-6B methylase CbiT	E
	CAC1376	Precorrin isomerase, cbiC	E
	CAC1385	Alpha-ribazole-5-phosphate phosphatase, CobC	E
	CAC0582	Cobyrinic acid a,c-diamide synthase CobB/CbiA (CBIB protein)	E
	CAC1375	Cobyrinic acid a,c-diamide synthase CobB	E
	CAC1383	Adenosyl cobinamide kinase/adenosyl cobinamide phosphate	E
	CAC1384	Cobalamin-5-phosphate synthase	E
	CAC1372	Cobalamin biosynthesis enzyme CobT	E
	CAC1374	Cobyric acid synthase CbiP	E
Subsystem 478	CAC0267	L-lactate dehydrogenase	K
	CAC0801	Phosphoenolpyruvate synthase	E
	CAC0518	Pyruvate kinase (pykA)	E
	CAC0534	Phosphoenolpyruvate synthase (gene pps)	E
	CAC1036	Pyruvate kinase	E
Subsystem 500	CAC0267	L-lactate dehydrogenase	K
	CAC0713	Enolase	E
	CAC2660	Pyruvate carboxylase, PYKA	E
	CAC1036	Pyruvate kinase	E
	CAC0518	Pyruvate kinase (pykA)	E
Subsystem 505	CAC0267	L-lactate dehydrogenase	K
	CAC0091	Ketol-acid reductoisomerase	E
	CAC3171	Isopropylmalate dehydrogenase	E
	CAC1036	Pyruvate kinase	E
	CAC3652	Acetolactate synthase	E
	CAC3173	3-Isopropylmalate dehydratase, large subunit	E
	CAC3172	3-isopropylmalate dehydratase, small subunit	E
	CAC3176	Acetolactate synthase, small subunit	E
	CAC3169	Acetolactate synthase large subunit	E
	CAC3174	2-isopropylmalate synthase	E
Subsystem 507	CAC0267	L-lactate dehydrogenase	K
	CAC0091	Ketol-acid reductoisomerase	E
	CAC3171	Isopropylmalate dehydrogenase	E
	CAC0518	Pyruvate kinase (pykA)	E
	CAC3652	Acetolactate synthase	E
	CAC3173	3-Isopropylmalate dehydratase, large subunit	E
	CAC3172	3-isopropylmalate dehydratase, small subunit	E
	CAC3176	Acetolactate synthase, small subunit	E
	CAC3169	Acetolactate synthase large subunit	E
	CAC3174	2-isopropylmalate synthase	E
Subsystem 516	CAC0267	L-lactate dehydrogenase	K
	CAC0091	Ketol-acid reductoisomerase	E
	CAC3170	Dihydroxy-acid dehydratase	E
	CAC1036	Pyruvate kinase	E
	CAC3652	Acetolactate synthase	E
	CAC3173	3-Isopropylmalate dehydratase, large subunit	E
	CAC3172	3-isopropylmalate dehydratase, small subunit	E
	CAC3176	Acetolactate synthase, small subunit	E
	CAC3169	Acetolactate synthase large subunit	E
	CAC3174	2-isopropylmalate synthase	E
Subsystem 518	CAC0267	L-lactate dehydrogenase	K
	CAC0091	Ketol-acid reductoisomerase	E
	CAC3170	Dihydroxy-acid dehydratase	E
	CAC0518	Pyruvate kinase (pykA)	E
	CAC3652	Acetolactate synthase	E
	CAC3173	3-Isopropylmalate dehydratase, large subunit	E
	CAC3172	3-isopropylmalate dehydratase, small subunit	E
	CAC3176	Acetolactate synthase, small subunit	E
	CAC3169	Acetolactate synthase large subunit	E
	CAC3174	2-isopropylmalate synthase	E
Subsystem 527	CAC0267	L-lactate dehydrogenase	K
	CAC3171	Isopropylmalate dehydrogenase	E
	CAC3170	Dihydroxy-acid dehydratase	E
	CAC1036	Pyruvate kinase	E
	CAC3652	Acetolactate synthase	E
	CAC3173	3-Isopropylmalate dehydratase, large subunit	E
	CAC3172	3-isopropylmalate dehydratase, small subunit	E
	CAC3176	Acetolactate synthase, small subunit	E
	CAC3174	2-isopropylmalate synthase	E
	CAC3169	Acetolactate synthase large subunit	E
Subsystem 529	CAC0267	L-lactate dehydrogenase	K
	CAC3171	Isopropylmalate dehydrogenase	E
	CAC3170	Dihydroxy-acid dehydratase	E
	CAC0518	Pyruvate kinase (pykA)	E
	CAC3652	Acetolactate synthase	E
	CAC3173	3-Isopropylmalate dehydratase, large subunit	E
	CAC3172	3-isopropylmalate dehydratase, small subunit	E
	CAC3176	Acetolactate synthase, small subunit	E
	CAC3174	2-isopropylmalate synthase	E
	CAC3169	Acetolactate synthase large subunit	E
Subsystem 538	CAC0267	L-lactate dehydrogenase	K
	CAC3170	Dihydroxy-acid dehydratase	E
	CAC1036	Pyruvate kinase	E
	CAC3652	Acetolactate synthase	E
	CAC3173	3-Isopropylmalate dehydratase, large subunit	E
	CAC3172	3-isopropylmalate dehydratase, small subunit	E
	CAC3169	Acetolactate synthase large subunit	E
	CAC3176	Acetolactate synthase, small subunit	E
	CAC3174	2-isopropylmalate synthase	E
	CAC0273	2-isopropylmalate synthase	E
Subsystem 540	CAC0267	L-lactate dehydrogenase	K
	CAC3170	Dihydroxy-acid dehydratase	E
	CAC0518	Pyruvate kinase (pykA)	E
	CAC3652	Acetolactate synthase	E
	CAC3173	3-Isopropylmalate dehydratase, large subunit	E
	CAC3172	3-isopropylmalate dehydratase, small subunit	E
	CAC3169	Acetolactate synthase large subunit	E
	CAC3176	Acetolactate synthase, small subunit	E
	CAC3174	2-isopropylmalate synthase	E
	CAC0273	2-isopropylmalate synthase	E
Subsystem 568	CAC0267	L-lactate dehydrogenase	K
	CAC0792	D-amino acid aminotransferase	E
	CA_P0025	Pyruvate decarboxylase	E
	CAC3169	Acetolactate synthase large subunit	E
	CAC0518	Pyruvate kinase (pykA)	E
	CAC3552	Lactate dehydrogenase	K
	CAC1036	Pyruvate kinase	E
Subsystem 569	CAC0267	L-lactate dehydrogenase	K
	CAC0792	D-amino acid aminotransferase	E
	CA_P0025	Pyruvate decarboxylase	E
	CAC3652	Acetolactate synthase	E
	CAC0518	Pyruvate kinase (pykA)	E
	CAC3552	Lactate dehydrogenase	K
	CAC1036	Pyruvate kinase	E
Subsystem 570	CAC0267	L-lactate dehydrogenase	K
	CAC0792	D-amino acid aminotransferase	E
	CA_P0025	Pyruvate decarboxylase	E
	CAC3176	Acetolactate synthase, small subunit	E
	CAC0518	Pyruvate kinase (pykA)	E
	CAC3552	Lactate dehydrogenase	K
	CAC1036	Pyruvate kinase	E
Subsystem 571	CAC0267	L-lactate dehydrogenase	K
	CAC0792	D-amino acid aminotransferase	E
	CA_P0025	Pyruvate decarboxylase	E
	CAC0980	Pyruvate-formate lyase	E
	CAC0518	Pyruvate kinase (pykA)	E
	CAC3552	Lactate dehydrogenase	K
	CAC1036	Pyruvate kinase	E
Subsystem 572	CAC0267	L-lactate dehydrogenase	K
	CAC0792	D-amino acid aminotransferase	E
	CA_P0025	Pyruvate decarboxylase	E
	CAC2660	Pyruvate carboxylase, PYKA	E
	CAC0518	Pyruvate kinase (pykA)	E
	CAC3552	Lactate dehydrogenase	K
	CAC1036	Pyruvate kinase	E
Subsystem 574	CAC0267	L-lactate dehydrogenase	K
	CAC0792	D-amino acid aminotransferase	E
	CAC1819	Aspartate Aminotransferase	E
	CAC1036	Pyruvate kinase	E
	CAC2660	Pyruvate carboxylase, PYKA	E
	CAC3552	Lactate dehydrogenase	K
Subsystem 575	CAC0267	L-lactate dehydrogenase	K
	CAC0792	D-amino acid aminotransferase	E
	CAC1819	Aspartate Aminotransferase	E
	CAC0518	Pyruvate kinase (pykA)	E
	CAC2660	Pyruvate carboxylase, PYKA	E
	CAC3552	Lactate dehydrogenase	K
Subsystem 576	CAC0267	L-lactate dehydrogenase	K
	CAC0792	D-amino acid aminotransferase	E
	CAC1001	Aspartate aminotransferase	E
	CAC1036	Pyruvate kinase	E
	CAC2660	Pyruvate carboxylase, PYKA	E
	CAC3552	Lactate dehydrogenase	K
Subsystem 577	CAC0267	L-lactate dehydrogenase	K
	CAC0792	D-amino acid aminotransferase	E
	CAC1001	Aspartate aminotransferase	E
	CAC0518	Pyruvate kinase (pykA)	E
	CAC2660	Pyruvate carboxylase, PYKA	E
	CAC3552	Lactate dehydrogenase	K
Subsystem 578	CAC0267	L-lactate dehydrogenase	K
	CAC0792	D-amino acid aminotransferase	E
	CAC2832	PLP-dependent aminotransferase	E
	CAC0518	Pyruvate kinase (pykA)	E
	CAC2660	Pyruvate carboxylase, PYKA	E
	CAC3552	Lactate dehydrogenase	K
Subsystem 579	CAC0267	L-lactate dehydrogenase	K
	CAC0792	D-amino acid aminotransferase	E
	CAC2832	PLP-dependent aminotransferase	E
	CAC1036	Pyruvate kinase	E
	CAC2660	Pyruvate carboxylase, PYKA	E
	CAC3552	Lactate dehydrogenase	K
Subsystem 580	CAC0267	L-lactate dehydrogenase	K
	CAC0792	D-amino acid aminotransferase	E
	CAC3174	2-isopropylmalate synthase	E
	CAC1036	Pyruvate kinase	E
	CAC0518	Pyruvate kinase (pykA)	E
	CAC3552	Lactate dehydrogenase	K
Subsystem 581	CAC0267	L-lactate dehydrogenase	K
	CAC0792	D-amino acid aminotransferase	E
	CAC1589	Malic enzyme	E
	CAC1036	Pyruvate kinase	E
	CAC0518	Pyruvate kinase (pykA)	E
	CAC3552	Lactate dehydrogenase	K
Subsystem 582	CAC0267	L-lactate dehydrogenase	K
	CAC0792	D-amino acid aminotransferase	E
	CAC3173	3-Isopropylmalate dehydratase, large subunit	E
	CAC1036	Pyruvate kinase	E
	CAC0518	Pyruvate kinase (pykA)	E
	CAC3552	Lactate dehydrogenase	K
Subsystem 583	CAC0267	L-lactate dehydrogenase	K
	CAC0792	D-amino acid aminotransferase	E
	CAC1543	Lactate dehydrogenase	E
	CAC1036	Pyruvate kinase	E
	CAC0518	Pyruvate kinase (pykA)	E
	CAC3552	Lactate dehydrogenase	K
Subsystem 584	CAC0267	L-lactate dehydrogenase	K
	CAC0792	D-amino acid aminotransferase	E
	CAC2691	D-lactate dehydrogenase	E
	CAC1036	Pyruvate kinase	E
	CAC0518	Pyruvate kinase (pykA)	E
	CAC3552	Lactate dehydrogenase	K
Subsystem 585	CAC0267	L-lactate dehydrogenase	K
	CAC0792	D-amino acid aminotransferase	E
	CAC0273	2-isopropylmalate synthase	E
	CAC1036	Pyruvate kinase	E
	CAC0518	Pyruvate kinase (pykA)	E
	CAC3552	Lactate dehydrogenase	K
Subsystem 586	CAC0267	L-lactate dehydrogenase	K
	CAC0792	D-amino acid aminotransferase	E
	CAC3172	3-isopropylmalate dehydratase, small subunit	E
	CAC1036	Pyruvate kinase	E
	CAC0518	Pyruvate kinase (pykA)	E
	CAC3552	Lactate dehydrogenase	K
Subsystem 587	CAC0267	L-lactate dehydrogenase	K
[truncated: 1,236 more rows]
