# Supplementary material for: DENSE: efficient and prior knowledge-driven discovery of phenotype-associated protein functional modules
Source: BMC Syst Biol. 2011 Oct 24;5:172. doi: 10.1186/1752-0509-5-172 (PMC3231954; doi:10.1186/1752-0509-5-172)
Supplement: Additional file 2 — Acid-tolerance Phenotype Results. The file contains the results of the acid-tolerance experiment. [file 1752-0509-5-172-S2.ZIP › DENSE_Acid_Tolerent/CAC_AcidTolerent_Uncharacterized.txt]

Subsystem 3	CAC1425	DUTPase, dut	K
	CAC1273	Uncharacterized protein, YQEN B.subtilis homolog	E
	CAC1209	Anaerobic ribonucleotide reductase	E
	CAC0025	Deoxycytidine triphosphate deaminase	E
	CAC0480	Oxygen-sensitive ribonucleoside-triphosphate reductase nrdD	E
Subsystem 98	CA_P0066	Mannose-specific phosphotransferase system component IIAB	K
	CA_P0069	Uncharacterized protein, homolog of Streptococcus salivarius (5669858)	E
	CAC2918	Mannose-6 phospate isomelase	K
	CA_P0068	Mannose-specific phosphotransferase system component IID	E
	CA_P0067	Mannose/fructose-specific phosphotransferase system component IIC	E
Subsystem 99	CA_P0066	Mannose-specific phosphotransferase system component IIAB	K
	CA_P0069	Uncharacterized protein, homolog of Streptococcus salivarius (5669858)	E
	CAC2337	Phosphomannomutase	E
	CA_P0068	Mannose-specific phosphotransferase system component IID	E
	CA_P0067	Mannose/fructose-specific phosphotransferase system component IIC	E
Subsystem 100	CA_P0066	Mannose-specific phosphotransferase system component IIAB	K
	CA_P0069	Uncharacterized protein, homolog of Streptococcus salivarius (5669858)	E
	CAC2981	Mannose-1-phosphate guanyltransferase (pyrophosphorylase domain and phosphomannomutase domain)	E
	CA_P0068	Mannose-specific phosphotransferase system component IID	E
	CA_P0067	Mannose/fructose-specific phosphotransferase system component IIC	E
Subsystem 392	CAC0167	Possible sigma factor, diverged member of sigF/sigE/sigG	K
	CA_P0064	Fructose-bisphosphate aldolase class I	E
	CAC0710	3-phosphoglycerate kinase	E
	CAC0713	Enolase	E
	CAC2834	Uncharacterized conserved protein, YHAD family	E
Subsystem 393	CAC0167	Possible sigma factor, diverged member of sigF/sigE/sigG	K
	CAC0709	Glyceraldehyde 3-phosphate dehydrogenase, gene gapC	E
	CAC2830	Acylphosphatases, ACYP	E
	CAC0713	Enolase	E
	CAC2834	Uncharacterized conserved protein, YHAD family	E
Subsystem 394	CAC0167	Possible sigma factor, diverged member of sigF/sigE/sigG	K
	CAC0709	Glyceraldehyde 3-phosphate dehydrogenase, gene gapC	E
	CAC2830	Acylphosphatases, ACYP	E
	CAC0710	3-phosphoglycerate kinase	E
	CAC2834	Uncharacterized conserved protein, YHAD family	E
Subsystem 395	CAC0167	Possible sigma factor, diverged member of sigF/sigE/sigG	K
	CAC0709	Glyceraldehyde 3-phosphate dehydrogenase, gene gapC	E
	CAC0713	Enolase	E
	CAC0710	3-phosphoglycerate kinase	E
	CAC2834	Uncharacterized conserved protein, YHAD family	E
Subsystem 396	CAC0167	Possible sigma factor, diverged member of sigF/sigE/sigG	K
	CAC0711	Triosephosphate isomerase	E
	CAC0713	Enolase	E
	CAC0710	3-phosphoglycerate kinase	E
	CAC2834	Uncharacterized conserved protein, YHAD family	E
	CAC0712	2,3-bisphosphoglycerate-independent phosphoglycerate mutase gene	K
Subsystem 397	CAC0167	Possible sigma factor, diverged member of sigF/sigE/sigG	K
	CAC2830	Acylphosphatases, ACYP	E
	CAC0710	3-phosphoglycerate kinase	E
	CAC2834	Uncharacterized conserved protein, YHAD family	E
	CAC3021	Possible phosphoglycerate mutase	K
	CAC0712	2,3-bisphosphoglycerate-independent phosphoglycerate mutase gene	K
	CAC2741	Phosphoglycerate mutase	K
Subsystem 398	CAC0167	Possible sigma factor, diverged member of sigF/sigE/sigG	K
	CAC2830	Acylphosphatases, ACYP	E
	CAC0713	Enolase	E
	CAC2834	Uncharacterized conserved protein, YHAD family	E
	CAC3021	Possible phosphoglycerate mutase	K
	CAC0712	2,3-bisphosphoglycerate-independent phosphoglycerate mutase gene	K
	CAC2741	Phosphoglycerate mutase	K
Subsystem 399	CAC0167	Possible sigma factor, diverged member of sigF/sigE/sigG	K
	CAC0710	3-phosphoglycerate kinase	E
	CAC0713	Enolase	E
	CAC2834	Uncharacterized conserved protein, YHAD family	E
	CAC3021	Possible phosphoglycerate mutase	K
	CAC0712	2,3-bisphosphoglycerate-independent phosphoglycerate mutase gene	K
	CAC2741	Phosphoglycerate mutase	K
Subsystem 401	CAC0712	2,3-bisphosphoglycerate-independent phosphoglycerate mutase gene	K
	CAC3536	Uncharacterized conserved protein, YbeA family	E
Subsystem 402	CAC0712	2,3-bisphosphoglycerate-independent phosphoglycerate mutase gene	K
	CAC2830	Acylphosphatases, ACYP	E
	CAC0709	Glyceraldehyde 3-phosphate dehydrogenase, gene gapC	E
	CAC0711	Triosephosphate isomerase	E
	CAC2834	Uncharacterized conserved protein, YHAD family	E
Subsystem 403	CAC0712	2,3-bisphosphoglycerate-independent phosphoglycerate mutase gene	K
	CAC2830	Acylphosphatases, ACYP	E
	CAC0709	Glyceraldehyde 3-phosphate dehydrogenase, gene gapC	E
	CAC0710	3-phosphoglycerate kinase	E
	CAC2834	Uncharacterized conserved protein, YHAD family	E
Subsystem 404	CAC0712	2,3-bisphosphoglycerate-independent phosphoglycerate mutase gene	K
	CAC2830	Acylphosphatases, ACYP	E
	CAC0709	Glyceraldehyde 3-phosphate dehydrogenase, gene gapC	E
	CAC0713	Enolase	E
	CAC2834	Uncharacterized conserved protein, YHAD family	E
Subsystem 405	CAC0712	2,3-bisphosphoglycerate-independent phosphoglycerate mutase gene	K
	CAC0827	Fructose-bisphosphate aldolase	E
	CAC2834	Uncharacterized conserved protein, YHAD family	E
	CAC0711	Triosephosphate isomerase	E
	CAC0713	Enolase	E
Subsystem 406	CAC0712	2,3-bisphosphoglycerate-independent phosphoglycerate mutase gene	K
	CAC0709	Glyceraldehyde 3-phosphate dehydrogenase, gene gapC	E
	CAC0710	3-phosphoglycerate kinase	E
	CAC0711	Triosephosphate isomerase	E
	CAC0713	Enolase	E
	CAC2834	Uncharacterized conserved protein, YHAD family	E
Subsystem 407	CAC0712	2,3-bisphosphoglycerate-independent phosphoglycerate mutase gene	K
	CA_P0064	Fructose-bisphosphate aldolase class I	E
	CAC0710	3-phosphoglycerate kinase	E
	CAC0711	Triosephosphate isomerase	E
	CAC0713	Enolase	E
	CAC2834	Uncharacterized conserved protein, YHAD family	E
Subsystem 408	CAC0712	2,3-bisphosphoglycerate-independent phosphoglycerate mutase gene	K
	CAC0711	Triosephosphate isomerase	E
	CAC2741	Phosphoglycerate mutase	K
	CAC0710	3-phosphoglycerate kinase	E
	CAC0713	Enolase	E
	CAC2834	Uncharacterized conserved protein, YHAD family	E
Subsystem 409	CAC0712	2,3-bisphosphoglycerate-independent phosphoglycerate mutase gene	K
	CAC0711	Triosephosphate isomerase	E
	CAC3021	Possible phosphoglycerate mutase	K
	CAC0710	3-phosphoglycerate kinase	E
	CAC0713	Enolase	E
	CAC2834	Uncharacterized conserved protein, YHAD family	E
Subsystem 410	CAC2741	Phosphoglycerate mutase	K
	CA_P0064	Fructose-bisphosphate aldolase class I	E
	CAC2834	Uncharacterized conserved protein, YHAD family	E
	CAC0710	3-phosphoglycerate kinase	E
	CAC0713	Enolase	E
Subsystem 411	CAC2741	Phosphoglycerate mutase	K
	CAC0709	Glyceraldehyde 3-phosphate dehydrogenase, gene gapC	E
	CAC2830	Acylphosphatases, ACYP	E
	CAC0710	3-phosphoglycerate kinase	E
	CAC2834	Uncharacterized conserved protein, YHAD family	E
Subsystem 412	CAC2741	Phosphoglycerate mutase	K
	CAC0709	Glyceraldehyde 3-phosphate dehydrogenase, gene gapC	E
	CAC2830	Acylphosphatases, ACYP	E
	CAC0713	Enolase	E
	CAC2834	Uncharacterized conserved protein, YHAD family	E
Subsystem 413	CAC2741	Phosphoglycerate mutase	K
	CAC0709	Glyceraldehyde 3-phosphate dehydrogenase, gene gapC	E
	CAC0710	3-phosphoglycerate kinase	E
	CAC0713	Enolase	E
	CAC2834	Uncharacterized conserved protein, YHAD family	E
Subsystem 414	CAC3021	Possible phosphoglycerate mutase	K
	CA_P0064	Fructose-bisphosphate aldolase class I	E
	CAC0710	3-phosphoglycerate kinase	E
	CAC2834	Uncharacterized conserved protein, YHAD family	E
	CAC0713	Enolase	E
Subsystem 415	CAC3021	Possible phosphoglycerate mutase	K
	CAC0709	Glyceraldehyde 3-phosphate dehydrogenase, gene gapC	E
	CAC2830	Acylphosphatases, ACYP	E
	CAC0713	Enolase	E
	CAC2834	Uncharacterized conserved protein, YHAD family	E
Subsystem 416	CAC3021	Possible phosphoglycerate mutase	K
	CAC0709	Glyceraldehyde 3-phosphate dehydrogenase, gene gapC	E
	CAC2830	Acylphosphatases, ACYP	E
	CAC0710	3-phosphoglycerate kinase	E
	CAC2834	Uncharacterized conserved protein, YHAD family	E
Subsystem 417	CAC3021	Possible phosphoglycerate mutase	K
	CAC0709	Glyceraldehyde 3-phosphate dehydrogenase, gene gapC	E
	CAC0713	Enolase	E
	CAC0710	3-phosphoglycerate kinase	E
	CAC2834	Uncharacterized conserved protein, YHAD family	E
