# Supplementary material for: DENSE: efficient and prior knowledge-driven discovery of phenotype-associated protein functional modules
Source: BMC Syst Biol. 2011 Oct 24;5:172. doi: 10.1186/1752-0509-5-172 (PMC3231954; doi:10.1186/1752-0509-5-172)
Supplement: Additional file 2 — Acid-tolerance Phenotype Results. The file contains the results of the acid-tolerance experiment. [file 1752-0509-5-172-S2.ZIP › DENSE_Acid_Tolerent/CAC_Formatted_AcidTolerent.txt]

Subsystem 1	CAC1425	DUTPase, dut	K
	CAC1424	Zn-dependent hydrolase, glyoxylase II family	E
Subsystem 2	CAC1425	DUTPase, dut	K
	CAC0300	DNA-polymerase III, gamma subunit	E
	CAC1209	Anaerobic ribonucleotide reductase	E
	CAC0025	Deoxycytidine triphosphate deaminase	E
	CAC0480	Oxygen-sensitive ribonucleoside-triphosphate reductase nrdD	E
Subsystem 3	CAC1425	DUTPase, dut	K
	CAC1273	Uncharacterized protein, YQEN B.subtilis homolog	E
	CAC1209	Anaerobic ribonucleotide reductase	E
	CAC0025	Deoxycytidine triphosphate deaminase	E
	CAC0480	Oxygen-sensitive ribonucleoside-triphosphate reductase nrdD	E
Subsystem 4	CAC1425	DUTPase, dut	K
	CAC1098	DNA polymerase I, polA	E
	CAC1209	Anaerobic ribonucleotide reductase	E
	CAC0025	Deoxycytidine triphosphate deaminase	E
	CAC0480	Oxygen-sensitive ribonucleoside-triphosphate reductase nrdD	E
Subsystem 5	CAC1425	DUTPase, dut	K
	CAC0125	DNA-directed DNA polymerase, III chain (dnaX)	E
	CAC1209	Anaerobic ribonucleotide reductase	E
	CAC0025	Deoxycytidine triphosphate deaminase	E
	CAC0480	Oxygen-sensitive ribonucleoside-triphosphate reductase nrdD	E
Subsystem 6	CAC1425	DUTPase, dut	K
	CAC0002	DNA polymerase III beta subunit	E
	CAC1209	Anaerobic ribonucleotide reductase	E
	CAC0025	Deoxycytidine triphosphate deaminase	E
	CAC0480	Oxygen-sensitive ribonucleoside-triphosphate reductase nrdD	E
Subsystem 7	CAC1425	DUTPase, dut	K
	CAC0738	DNA polymerase III epsilon subunit (3-5 exonuclease)	E
	CAC1209	Anaerobic ribonucleotide reductase	E
	CAC0025	Deoxycytidine triphosphate deaminase	E
	CAC0480	Oxygen-sensitive ribonucleoside-triphosphate reductase nrdD	E
Subsystem 8	CAC1425	DUTPase, dut	K
	CAC2876	Deoxycytidylate deaminase	E
	CAC3003	Thymidylate synthase	E
	CAC2887	Thymidine kinase	E
	CAC1210	Deoxyuridine 5triphosphate nucleotidohydrolase (DUPTase)	K
Subsystem 9	CAC1425	DUTPase, dut	K
	CAC3003	Thymidylate synthase	E
	CAC1720	Flavoprotein involved in panthothenate metabolism, YLOI B.subtilis	E
Subsystem 10	CAC1425	DUTPase, dut	K
	CAC0516	DNA polimerase III, alpha chain (dnaE)	E
	CAC1209	Anaerobic ribonucleotide reductase	E
	CAC0025	Deoxycytidine triphosphate deaminase	E
	CAC0480	Oxygen-sensitive ribonucleoside-triphosphate reductase nrdD	E
Subsystem 11	CAC1425	DUTPase, dut	K
	CAC1223	DNA Polymerase III Alpha chain (dnaE)	E
	CAC1209	Anaerobic ribonucleotide reductase	E
	CAC0025	Deoxycytidine triphosphate deaminase	E
	CAC0480	Oxygen-sensitive ribonucleoside-triphosphate reductase nrdD	E
Subsystem 12	CAC1425	DUTPase, dut	K
	CAC3442	DNA polymerase III (alpha subunit)	E
	CAC1209	Anaerobic ribonucleotide reductase	E
	CAC0025	Deoxycytidine triphosphate deaminase	E
	CAC0480	Oxygen-sensitive ribonucleoside-triphosphate reductase nrdD	E
Subsystem 13	CAC1425	DUTPase, dut	K
	CAC1210	Deoxyuridine 5triphosphate nucleotidohydrolase (DUPTase)	K
	CAC1209	Anaerobic ribonucleotide reductase	E
	CAC0025	Deoxycytidine triphosphate deaminase	E
	CAC0480	Oxygen-sensitive ribonucleoside-triphosphate reductase nrdD	E
Subsystem 14	CAC1425	DUTPase, dut	K
	CAC0025	Deoxycytidine triphosphate deaminase	E
	CAC3142	DNA-dependent RNA polymerase beta subunit	E
	CAC0480	Oxygen-sensitive ribonucleoside-triphosphate reductase nrdD	E
	CAC1209	Anaerobic ribonucleotide reductase	E
Subsystem 15	CAC1425	DUTPase, dut	K
	CAC0025	Deoxycytidine triphosphate deaminase	E
	CAC3143	DNA-dependent RNA polymerase beta subunit	E
	CAC0480	Oxygen-sensitive ribonucleoside-triphosphate reductase nrdD	E
	CAC1209	Anaerobic ribonucleotide reductase	E
Subsystem 16	CAC1425	DUTPase, dut	K
	CAC0025	Deoxycytidine triphosphate deaminase	E
	CAC3104	DNA-dependent RNA polymerase alpha subunit	E
	CAC0480	Oxygen-sensitive ribonucleoside-triphosphate reductase nrdD	E
	CAC1209	Anaerobic ribonucleotide reductase	E
Subsystem 17	CAC1425	DUTPase, dut	K
	CAC0025	Deoxycytidine triphosphate deaminase	E
	CAC1719	RNA polymerase-associated protein RpoZ, omega subunit (YLOH	E
	CAC0480	Oxygen-sensitive ribonucleoside-triphosphate reductase nrdD	E
	CAC1209	Anaerobic ribonucleotide reductase	E
Subsystem 18	CAC3005	Adenosine deaminase	K
	CAC2065	Phosphopentomutase	E
	CAC1544	Cytidine deaminase, cdd	E
	CAC2064	Purine nucleoside phosphorylase	E
	CAC1546	Pyrimidine-nucleoside phosphorylase	E
Subsystem 19	CAC3005	Adenosine deaminase	K
	CAC1545	Deoxyribose-phosphate aldolase	E
	CAC1544	Cytidine deaminase, cdd	E
	CAC2064	Purine nucleoside phosphorylase	E
	CAC1546	Pyrimidine-nucleoside phosphorylase	E
Subsystem 20	CAC3005	Adenosine deaminase	K
	CAC2879	Uracil phosphoribosyltransferase	E
	CAC1544	Cytidine deaminase, cdd	E
	CAC2064	Purine nucleoside phosphorylase	E
	CAC1546	Pyrimidine-nucleoside phosphorylase	E
Subsystem 21	CAC3005	Adenosine deaminase	K
	CAC2609	Cytidine deaminase family enzyme	E
	CAC1544	Cytidine deaminase, cdd	E
	CAC2064	Purine nucleoside phosphorylase	E
	CAC1546	Pyrimidine-nucleoside phosphorylase	E
Subsystem 22	CAC3005	Adenosine deaminase	K
	CAC3004	Dihydrofolate reductase	E
	CAC3003	Thymidylate synthase	E
Subsystem 23	CAC2959	Galactokinase	K
	CAC1349	Aldose-1-epimerase	E
Subsystem 24	CAC2959	Galactokinase	K
	CAC2962	Transcriptional regulators of the LacI family	E
	CAC2844	Galactose-1-phosphate uridylyltransferase	E
	CAC2960	UDP-galactose 4-epimerase	E
	CAC2961	Galactose-1-phosphate uridyltransferase	E
Subsystem 25	CAC2959	Galactokinase	K
	CAC2962	Transcriptional regulators of the LacI family	E
	CAC2250	UDP-glucose pyrophosphorylase	E
	CAC2960	UDP-galactose 4-epimerase	E
	CAC2961	Galactose-1-phosphate uridyltransferase	E
Subsystem 26	CAC2959	Galactokinase	K
	CAC1429	UDP-glucose 4-epimerase	E
	CAC2250	UDP-glucose pyrophosphorylase	E
	CAC2960	UDP-galactose 4-epimerase	E
	CAC2961	Galactose-1-phosphate uridyltransferase	E
	CAC2844	Galactose-1-phosphate uridylyltransferase	E
Subsystem 27	CAC2959	Galactokinase	K
	CAC2335	UTP-glucose-1-phosphate uridylyltransferase	E
	CAC2250	UDP-glucose pyrophosphorylase	E
	CAC2960	UDP-galactose 4-epimerase	E
	CAC2961	Galactose-1-phosphate uridyltransferase	E
	CAC2844	Galactose-1-phosphate uridylyltransferase	E
Subsystem 28	CAC2959	Galactokinase	K
	CAC2334	UDP-glucose 4-epimerase	E
	CAC2250	UDP-glucose pyrophosphorylase	E
	CAC2960	UDP-galactose 4-epimerase	E
	CAC2961	Galactose-1-phosphate uridyltransferase	E
	CAC2844	Galactose-1-phosphate uridylyltransferase	E
Subsystem 29	CAC2959	Galactokinase	K
	CAC0794	Nucleoside-diphosphate-sugar epimerase (UDP-glucose 4-epimerase)	E
	CAC2250	UDP-glucose pyrophosphorylase	E
	CAC2960	UDP-galactose 4-epimerase	E
	CAC2961	Galactose-1-phosphate uridyltransferase	E
	CAC2844	Galactose-1-phosphate uridylyltransferase	E
Subsystem 30	CAC0819	Phosphoribosylpyrophosphate synthetase	K
	CAC0027	Orotate phosphoribosyltranspherase	E
	CAC3221	Phosphoribosylpyrophosphate synthetase	K
Subsystem 31	CAC0819	Phosphoribosylpyrophosphate synthetase	K
	CAC1343	Transketolase	E
	CAC1431	Ribose 5-phosphate isomerase	E
	CAC2880	Ribose 5-phosphate isomerase, RpiB	E
	CAC0726	Ribose 5-phosphate isomerase RpiB	E
Subsystem 32	CAC0819	Phosphoribosylpyrophosphate synthetase	K
	CAC0936	ATP phosphoribosyltransferase	E
	CAC3221	Phosphoribosylpyrophosphate synthetase	K
Subsystem 33	CAC0819	Phosphoribosylpyrophosphate synthetase	K
	CAC0397	Predicted sugar phosphate aminotransferase involved in capsule	E
	CAC3221	Phosphoribosylpyrophosphate synthetase	K
	CAC1730	Pentose-5-phosphate-3-epimerase, YLOR B.subtilis ortholog	E
	CAC0944	Transketolase	E
	CAC0726	Ribose 5-phosphate isomerase RpiB	E
	CAC2880	Ribose 5-phosphate isomerase, RpiB	E
	CAC1431	Ribose 5-phosphate isomerase	E
	CAC1348	Transketolase, TKT	E
Subsystem 34	CAC0819	Phosphoribosylpyrophosphate synthetase	K
	CAC0397	Predicted sugar phosphate aminotransferase involved in capsule	E
	CAC3221	Phosphoribosylpyrophosphate synthetase	K
	CAC0395	2-keto-3-deoxygluconate kinase (gene kdgK)	E
	CAC0944	Transketolase	E
	CAC0726	Ribose 5-phosphate isomerase RpiB	E
	CAC2880	Ribose 5-phosphate isomerase, RpiB	E
	CAC1431	Ribose 5-phosphate isomerase	E
	CAC1348	Transketolase, TKT	E
Subsystem 35	CAC0819	Phosphoribosylpyrophosphate synthetase	K
	CAC0397	Predicted sugar phosphate aminotransferase involved in capsule	E
	CAC3221	Phosphoribosylpyrophosphate synthetase	K
	CAC2684	Sugar kinase, ribokinase family	E
	CAC0944	Transketolase	E
	CAC0726	Ribose 5-phosphate isomerase RpiB	E
	CAC2880	Ribose 5-phosphate isomerase, RpiB	E
	CAC1431	Ribose 5-phosphate isomerase	E
	CAC1348	Transketolase, TKT	E
Subsystem 36	CAC0819	Phosphoribosylpyrophosphate synthetase	K
	CAC0397	Predicted sugar phosphate aminotransferase involved in capsule	E
	CAC2065	Phosphopentomutase	E
	CAC2684	Sugar kinase, ribokinase family	E
	CAC0944	Transketolase	E
	CAC0726	Ribose 5-phosphate isomerase RpiB	E
	CAC2880	Ribose 5-phosphate isomerase, RpiB	E
	CAC1431	Ribose 5-phosphate isomerase	E
	CAC1348	Transketolase, TKT	E
Subsystem 37	CAC0819	Phosphoribosylpyrophosphate synthetase	K
	CAC0397	Predicted sugar phosphate aminotransferase involved in capsule	E
	CAC2065	Phosphopentomutase	E
	CAC1730	Pentose-5-phosphate-3-epimerase, YLOR B.subtilis ortholog	E
	CAC0944	Transketolase	E
	CAC0726	Ribose 5-phosphate isomerase RpiB	E
	CAC2880	Ribose 5-phosphate isomerase, RpiB	E
	CAC1431	Ribose 5-phosphate isomerase	E
	CAC1348	Transketolase, TKT	E
Subsystem 38	CAC0819	Phosphoribosylpyrophosphate synthetase	K
	CAC0397	Predicted sugar phosphate aminotransferase involved in capsule	E
	CAC2065	Phosphopentomutase	E
	CAC0395	2-keto-3-deoxygluconate kinase (gene kdgK)	E
	CAC0944	Transketolase	E
	CAC0726	Ribose 5-phosphate isomerase RpiB	E
	CAC2880	Ribose 5-phosphate isomerase, RpiB	E
	CAC1431	Ribose 5-phosphate isomerase	E
	CAC1348	Transketolase, TKT	E
Subsystem 39	CAC0819	Phosphoribosylpyrophosphate synthetase	K
	CAC1332	D-mannonate hydrolase	E
	CAC3221	Phosphoribosylpyrophosphate synthetase	K
	CAC2684	Sugar kinase, ribokinase family	E
	CAC0944	Transketolase	E
	CAC0726	Ribose 5-phosphate isomerase RpiB	E
	CAC2880	Ribose 5-phosphate isomerase, RpiB	E
	CAC1431	Ribose 5-phosphate isomerase	E
	CAC1348	Transketolase, TKT	E
Subsystem 40	CAC0819	Phosphoribosylpyrophosphate synthetase	K
	CAC1332	D-mannonate hydrolase	E
	CAC3221	Phosphoribosylpyrophosphate synthetase	K
	CAC1730	Pentose-5-phosphate-3-epimerase, YLOR B.subtilis ortholog	E
	CAC0944	Transketolase	E
	CAC0726	Ribose 5-phosphate isomerase RpiB	E
	CAC2880	Ribose 5-phosphate isomerase, RpiB	E
	CAC1431	Ribose 5-phosphate isomerase	E
	CAC1348	Transketolase, TKT	E
Subsystem 41	CAC0819	Phosphoribosylpyrophosphate synthetase	K
	CAC1332	D-mannonate hydrolase	E
	CAC3221	Phosphoribosylpyrophosphate synthetase	K
	CAC0395	2-keto-3-deoxygluconate kinase (gene kdgK)	E
	CAC0944	Transketolase	E
	CAC0726	Ribose 5-phosphate isomerase RpiB	E
	CAC2880	Ribose 5-phosphate isomerase, RpiB	E
	CAC1431	Ribose 5-phosphate isomerase	E
	CAC1348	Transketolase, TKT	E
Subsystem 42	CAC0819	Phosphoribosylpyrophosphate synthetase	K
	CAC1332	D-mannonate hydrolase	E
	CAC3221	Phosphoribosylpyrophosphate synthetase	K
	CAC0696	Putative altronate dehydratase	E
	CAC0944	Transketolase	E
	CAC0726	Ribose 5-phosphate isomerase RpiB	E
	CAC2880	Ribose 5-phosphate isomerase, RpiB	E
	CAC1431	Ribose 5-phosphate isomerase	E
	CAC1348	Transketolase, TKT	E
Subsystem 43	CAC0819	Phosphoribosylpyrophosphate synthetase	K
	CAC1332	D-mannonate hydrolase	E
	CAC3221	Phosphoribosylpyrophosphate synthetase	K
	CAC0361	2 deoxy-D-gluconate 3-dehydrogenase	E
	CAC0944	Transketolase	E
	CAC0726	Ribose 5-phosphate isomerase RpiB	E
	CAC2880	Ribose 5-phosphate isomerase, RpiB	E
	CAC1431	Ribose 5-phosphate isomerase	E
	CAC1348	Transketolase, TKT	E
Subsystem 44	CAC0819	Phosphoribosylpyrophosphate synthetase	K
	CAC1332	D-mannonate hydrolase	E
	CAC2065	Phosphopentomutase	E
	CAC2684	Sugar kinase, ribokinase family	E
	CAC0944	Transketolase	E
	CAC0726	Ribose 5-phosphate isomerase RpiB	E
	CAC2880	Ribose 5-phosphate isomerase, RpiB	E
	CAC1431	Ribose 5-phosphate isomerase	E
	CAC1348	Transketolase, TKT	E
Subsystem 45	CAC0819	Phosphoribosylpyrophosphate synthetase	K
	CAC1332	D-mannonate hydrolase	E
	CAC2065	Phosphopentomutase	E
	CAC1730	Pentose-5-phosphate-3-epimerase, YLOR B.subtilis ortholog	E
	CAC0944	Transketolase	E
	CAC0726	Ribose 5-phosphate isomerase RpiB	E
	CAC2880	Ribose 5-phosphate isomerase, RpiB	E
	CAC1431	Ribose 5-phosphate isomerase	E
	CAC1348	Transketolase, TKT	E
Subsystem 46	CAC0819	Phosphoribosylpyrophosphate synthetase	K
	CAC1332	D-mannonate hydrolase	E
	CAC2065	Phosphopentomutase	E
	CAC0361	2 deoxy-D-gluconate 3-dehydrogenase	E
	CAC0944	Transketolase	E
	CAC0726	Ribose 5-phosphate isomerase RpiB	E
	CAC2880	Ribose 5-phosphate isomerase, RpiB	E
	CAC1431	Ribose 5-phosphate isomerase	E
	CAC1348	Transketolase, TKT	E
Subsystem 47	CAC0819	Phosphoribosylpyrophosphate synthetase	K
	CAC1332	D-mannonate hydrolase	E
	CAC2065	Phosphopentomutase	E
	CAC0395	2-keto-3-deoxygluconate kinase (gene kdgK)	E
	CAC0944	Transketolase	E
	CAC0726	Ribose 5-phosphate isomerase RpiB	E
	CAC2880	Ribose 5-phosphate isomerase, RpiB	E
	CAC1431	Ribose 5-phosphate isomerase	E
	CAC1348	Transketolase, TKT	E
Subsystem 48	CAC0819	Phosphoribosylpyrophosphate synthetase	K
	CAC1332	D-mannonate hydrolase	E
	CAC2065	Phosphopentomutase	E
	CAC0696	Putative altronate dehydratase	E
	CAC0944	Transketolase	E
	CAC0726	Ribose 5-phosphate isomerase RpiB	E
	CAC2880	Ribose 5-phosphate isomerase, RpiB	E
	CAC1431	Ribose 5-phosphate isomerase	E
	CAC1348	Transketolase, TKT	E
Subsystem 49	CAC0819	Phosphoribosylpyrophosphate synthetase	K
	CAC0696	Putative altronate dehydratase	E
	CAC3221	Phosphoribosylpyrophosphate synthetase	K
	CAC1730	Pentose-5-phosphate-3-epimerase, YLOR B.subtilis ortholog	E
	CAC0944	Transketolase	E
	CAC0726	Ribose 5-phosphate isomerase RpiB	E
	CAC2880	Ribose 5-phosphate isomerase, RpiB	E
	CAC1348	Transketolase, TKT	E
	CAC1431	Ribose 5-phosphate isomerase	E
Subsystem 50	CAC0819	Phosphoribosylpyrophosphate synthetase	K
	CAC0696	Putative altronate dehydratase	E
	CAC3221	Phosphoribosylpyrophosphate synthetase	K
	CAC0395	2-keto-3-deoxygluconate kinase (gene kdgK)	E
	CAC0944	Transketolase	E
	CAC0726	Ribose 5-phosphate isomerase RpiB	E
	CAC2880	Ribose 5-phosphate isomerase, RpiB	E
	CAC1348	Transketolase, TKT	E
	CAC1431	Ribose 5-phosphate isomerase	E
Subsystem 51	CAC0819	Phosphoribosylpyrophosphate synthetase	K
	CAC0696	Putative altronate dehydratase	E
	CAC3221	Phosphoribosylpyrophosphate synthetase	K
	CAC2684	Sugar kinase, ribokinase family	E
	CAC0944	Transketolase	E
	CAC0726	Ribose 5-phosphate isomerase RpiB	E
	CAC2880	Ribose 5-phosphate isomerase, RpiB	E
	CAC1348	Transketolase, TKT	E
	CAC1431	Ribose 5-phosphate isomerase	E
Subsystem 52	CAC0819	Phosphoribosylpyrophosphate synthetase	K
	CAC0696	Putative altronate dehydratase	E
	CAC3221	Phosphoribosylpyrophosphate synthetase	K
	CAC0361	2 deoxy-D-gluconate 3-dehydrogenase	E
	CAC0944	Transketolase	E
	CAC0726	Ribose 5-phosphate isomerase RpiB	E
	CAC2880	Ribose 5-phosphate isomerase, RpiB	E
	CAC1348	Transketolase, TKT	E
	CAC1431	Ribose 5-phosphate isomerase	E
Subsystem 53	CAC0819	Phosphoribosylpyrophosphate synthetase	K
	CAC0696	Putative altronate dehydratase	E
	CAC2065	Phosphopentomutase	E
	CAC1730	Pentose-5-phosphate-3-epimerase, YLOR B.subtilis ortholog	E
	CAC0944	Transketolase	E
	CAC0726	Ribose 5-phosphate isomerase RpiB	E
	CAC2880	Ribose 5-phosphate isomerase, RpiB	E
	CAC1348	Transketolase, TKT	E
	CAC1431	Ribose 5-phosphate isomerase	E
Subsystem 54	CAC0819	Phosphoribosylpyrophosphate synthetase	K
	CAC0696	Putative altronate dehydratase	E
	CAC2065	Phosphopentomutase	E
	CAC0361	2 deoxy-D-gluconate 3-dehydrogenase	E
	CAC0944	Transketolase	E
	CAC0726	Ribose 5-phosphate isomerase RpiB	E
	CAC2880	Ribose 5-phosphate isomerase, RpiB	E
	CAC1348	Transketolase, TKT	E
	CAC1431	Ribose 5-phosphate isomerase	E
Subsystem 55	CAC0819	Phosphoribosylpyrophosphate synthetase	K
	CAC0696	Putative altronate dehydratase	E
	CAC2065	Phosphopentomutase	E
	CAC0395	2-keto-3-deoxygluconate kinase (gene kdgK)	E
	CAC0944	Transketolase	E
	CAC0726	Ribose 5-phosphate isomerase RpiB	E
	CAC2880	Ribose 5-phosphate isomerase, RpiB	E
	CAC1348	Transketolase, TKT	E
	CAC1431	Ribose 5-phosphate isomerase	E
Subsystem 56	CAC0819	Phosphoribosylpyrophosphate synthetase	K
	CAC0696	Putative altronate dehydratase	E
	CAC2065	Phosphopentomutase	E
	CAC2684	Sugar kinase, ribokinase family	E
	CAC0944	Transketolase	E
	CAC0726	Ribose 5-phosphate isomerase RpiB	E
	CAC2880	Ribose 5-phosphate isomerase, RpiB	E
	CAC1348	Transketolase, TKT	E
	CAC1431	Ribose 5-phosphate isomerase	E
Subsystem 57	CAC0819	Phosphoribosylpyrophosphate synthetase	K
	CAC2684	Sugar kinase, ribokinase family	E
	CAC3221	Phosphoribosylpyrophosphate synthetase	K
	CAC1730	Pentose-5-phosphate-3-epimerase, YLOR B.subtilis ortholog	E
	CAC0944	Transketolase	E
	CAC0726	Ribose 5-phosphate isomerase RpiB	E
	CAC2880	Ribose 5-phosphate isomerase, RpiB	E
	CAC1348	Transketolase, TKT	E
	CAC1431	Ribose 5-phosphate isomerase	E
Subsystem 58	CAC0819	Phosphoribosylpyrophosphate synthetase	K
	CAC2684	Sugar kinase, ribokinase family	E
	CAC3221	Phosphoribosylpyrophosphate synthetase	K
	CAC0361	2 deoxy-D-gluconate 3-dehydrogenase	E
	CAC0944	Transketolase	E
	CAC0726	Ribose 5-phosphate isomerase RpiB	E
	CAC2880	Ribose 5-phosphate isomerase, RpiB	E
	CAC1348	Transketolase, TKT	E
	CAC1431	Ribose 5-phosphate isomerase	E
Subsystem 59	CAC0819	Phosphoribosylpyrophosphate synthetase	K
	CAC2684	Sugar kinase, ribokinase family	E
	CAC3221	Phosphoribosylpyrophosphate synthetase	K
	CAC0395	2-keto-3-deoxygluconate kinase (gene kdgK)	E
	CAC0944	Transketolase	E
	CAC0726	Ribose 5-phosphate isomerase RpiB	E
	CAC2880	Ribose 5-phosphate isomerase, RpiB	E
	CAC1348	Transketolase, TKT	E
	CAC1431	Ribose 5-phosphate isomerase	E
Subsystem 60	CAC0819	Phosphoribosylpyrophosphate synthetase	K
	CAC2684	Sugar kinase, ribokinase family	E
	CAC2065	Phosphopentomutase	E
	CAC0395	2-keto-3-deoxygluconate kinase (gene kdgK)	E
	CAC0944	Transketolase	E
	CAC0726	Ribose 5-phosphate isomerase RpiB	E
	CAC2880	Ribose 5-phosphate isomerase, RpiB	E
	CAC1348	Transketolase, TKT	E
	CAC1431	Ribose 5-phosphate isomerase	E
Subsystem 61	CAC0819	Phosphoribosylpyrophosphate synthetase	K
	CAC2684	Sugar kinase, ribokinase family	E
	CAC2065	Phosphopentomutase	E
	CAC1730	Pentose-5-phosphate-3-epimerase, YLOR B.subtilis ortholog	E
	CAC0944	Transketolase	E
	CAC0726	Ribose 5-phosphate isomerase RpiB	E
	CAC2880	Ribose 5-phosphate isomerase, RpiB	E
	CAC1348	Transketolase, TKT	E
	CAC1431	Ribose 5-phosphate isomerase	E
Subsystem 62	CAC0819	Phosphoribosylpyrophosphate synthetase	K
	CAC2684	Sugar kinase, ribokinase family	E
	CAC2065	Phosphopentomutase	E
	CAC0361	2 deoxy-D-gluconate 3-dehydrogenase	E
	CAC0944	Transketolase	E
	CAC0726	Ribose 5-phosphate isomerase RpiB	E
	CAC2880	Ribose 5-phosphate isomerase, RpiB	E
	CAC1348	Transketolase, TKT	E
	CAC1431	Ribose 5-phosphate isomerase	E
Subsystem 63	CAC0819	Phosphoribosylpyrophosphate synthetase	K
	CAC0361	2 deoxy-D-gluconate 3-dehydrogenase	E
	CAC3221	Phosphoribosylpyrophosphate synthetase	K
	CAC0395	2-keto-3-deoxygluconate kinase (gene kdgK)	E
	CAC0944	Transketolase	E
	CAC0726	Ribose 5-phosphate isomerase RpiB	E
	CAC2880	Ribose 5-phosphate isomerase, RpiB	E
	CAC1348	Transketolase, TKT	E
	CAC1431	Ribose 5-phosphate isomerase	E
Subsystem 64	CAC0819	Phosphoribosylpyrophosphate synthetase	K
	CAC0361	2 deoxy-D-gluconate 3-dehydrogenase	E
	CAC3221	Phosphoribosylpyrophosphate synthetase	K
	CAC1730	Pentose-5-phosphate-3-epimerase, YLOR B.subtilis ortholog	E
	CAC0944	Transketolase	E
	CAC0726	Ribose 5-phosphate isomerase RpiB	E
	CAC2880	Ribose 5-phosphate isomerase, RpiB	E
	CAC1348	Transketolase, TKT	E
	CAC1431	Ribose 5-phosphate isomerase	E
Subsystem 65	CAC0819	Phosphoribosylpyrophosphate synthetase	K
	CAC0361	2 deoxy-D-gluconate 3-dehydrogenase	E
	CAC2065	Phosphopentomutase	E
	CAC1730	Pentose-5-phosphate-3-epimerase, YLOR B.subtilis ortholog	E
	CAC0944	Transketolase	E
	CAC0726	Ribose 5-phosphate isomerase RpiB	E
	CAC2880	Ribose 5-phosphate isomerase, RpiB	E
	CAC1348	Transketolase, TKT	E
	CAC1431	Ribose 5-phosphate isomerase	E
Subsystem 66	CAC0819	Phosphoribosylpyrophosphate synthetase	K
	CAC0361	2 deoxy-D-gluconate 3-dehydrogenase	E
	CAC2065	Phosphopentomutase	E
	CAC0395	2-keto-3-deoxygluconate kinase (gene kdgK)	E
	CAC0944	Transketolase	E
	CAC0726	Ribose 5-phosphate isomerase RpiB	E
	CAC2880	Ribose 5-phosphate isomerase, RpiB	E
	CAC1348	Transketolase, TKT	E
	CAC1431	Ribose 5-phosphate isomerase	E
Subsystem 67	CAC0819	Phosphoribosylpyrophosphate synthetase	K
	CAC0395	2-keto-3-deoxygluconate kinase (gene kdgK)	E
	CAC1730	Pentose-5-phosphate-3-epimerase, YLOR B.subtilis ortholog	E
	CAC3221	Phosphoribosylpyrophosphate synthetase	K
	CAC0944	Transketolase	E
	CAC0726	Ribose 5-phosphate isomerase RpiB	E
	CAC2880	Ribose 5-phosphate isomerase, RpiB	E
	CAC1431	Ribose 5-phosphate isomerase	E
	CAC1348	Transketolase, TKT	E
Subsystem 68	CAC0819	Phosphoribosylpyrophosphate synthetase	K
	CAC0395	2-keto-3-deoxygluconate kinase (gene kdgK)	E
	CAC1730	Pentose-5-phosphate-3-epimerase, YLOR B.subtilis ortholog	E
	CAC2065	Phosphopentomutase	E
	CAC0944	Transketolase	E
	CAC0726	Ribose 5-phosphate isomerase RpiB	E
	CAC2880	Ribose 5-phosphate isomerase, RpiB	E
	CAC1431	Ribose 5-phosphate isomerase	E
	CAC1348	Transketolase, TKT	E
Subsystem 69	CAC0819	Phosphoribosylpyrophosphate synthetase	K
	CAC1392	Glutamine phosphoribosylpyrophosphate amidotransferase	E
	CAC3221	Phosphoribosylpyrophosphate synthetase	K
Subsystem 70	CAC0819	Phosphoribosylpyrophosphate synthetase	K
	CAC0726	Ribose 5-phosphate isomerase RpiB	E
	CAC3221	Phosphoribosylpyrophosphate synthetase	K
	CAC1431	Ribose 5-phosphate isomerase	E
	CAC0944	Transketolase	E
	CAC1348	Transketolase, TKT	E
	CAC2065	Phosphopentomutase	E
	CAC2880	Ribose 5-phosphate isomerase, RpiB	E
Subsystem 71	CAC0819	Phosphoribosylpyrophosphate synthetase	K
	CAC2065	Phosphopentomutase	E
	CAC1545	Deoxyribose-phosphate aldolase	E
	CAC1348	Transketolase, TKT	E
	CAC0944	Transketolase	E
Subsystem 72	CAC3221	Phosphoribosylpyrophosphate synthetase	K
	CAC3223	Stage V sporulation protein G	E
	CAC2902	Isopentenyl monophosphate kinase, IPK	E
Subsystem 73	CAC3221	Phosphoribosylpyrophosphate synthetase	K
	CAC2902	Isopentenyl monophosphate kinase, IPK	E
	CAC3217	Stage V sporulation protein C, peptidyl-tRNA hydrolase	E
Subsystem 74	CAC3221	Phosphoribosylpyrophosphate synthetase	K
	CAC2134	Predicted GTPase, YYAF B.subtilis ortholog	E
	CAC3722	Ribosomal protein S18	E
	CAC3717	Ribosomal protein L9	E
	CAC3217	Stage V sporulation protein C, peptidyl-tRNA hydrolase	E
Subsystem 75	CAC3221	Phosphoribosylpyrophosphate synthetase	K
	CAC3222	UDP-N-acetylglucosamine pyrophosphorylase	E
	CAC3217	Stage V sporulation protein C, peptidyl-tRNA hydrolase	E
Subsystem 76	CAC3221	Phosphoribosylpyrophosphate synthetase	K
	CAC1343	Transketolase	E
	CAC2880	Ribose 5-phosphate isomerase, RpiB	E
	CAC1431	Ribose 5-phosphate isomerase	E
	CAC0726	Ribose 5-phosphate isomerase RpiB	E
Subsystem 77	CAC3221	Phosphoribosylpyrophosphate synthetase	K
	CAC0397	Predicted sugar phosphate aminotransferase involved in capsule	E
	CAC2065	Phosphopentomutase	E
	CAC1730	Pentose-5-phosphate-3-epimerase, YLOR B.subtilis ortholog	E
	CAC0944	Transketolase	E
	CAC0726	Ribose 5-phosphate isomerase RpiB	E
	CAC1431	Ribose 5-phosphate isomerase	E
	CAC2880	Ribose 5-phosphate isomerase, RpiB	E
	CAC1348	Transketolase, TKT	E
Subsystem 78	CAC3221	Phosphoribosylpyrophosphate synthetase	K
	CAC0397	Predicted sugar phosphate aminotransferase involved in capsule	E
	CAC2065	Phosphopentomutase	E
	CAC0395	2-keto-3-deoxygluconate kinase (gene kdgK)	E
	CAC0944	Transketolase	E
	CAC0726	Ribose 5-phosphate isomerase RpiB	E
	CAC1431	Ribose 5-phosphate isomerase	E
	CAC2880	Ribose 5-phosphate isomerase, RpiB	E
	CAC1348	Transketolase, TKT	E
Subsystem 79	CAC3221	Phosphoribosylpyrophosphate synthetase	K
	CAC0397	Predicted sugar phosphate aminotransferase involved in capsule	E
	CAC2065	Phosphopentomutase	E
	CAC2684	Sugar kinase, ribokinase family	E
	CAC0944	Transketolase	E
	CAC0726	Ribose 5-phosphate isomerase RpiB	E
	CAC1431	Ribose 5-phosphate isomerase	E
	CAC2880	Ribose 5-phosphate isomerase, RpiB	E
	CAC1348	Transketolase, TKT	E
Subsystem 80	CAC3221	Phosphoribosylpyrophosphate synthetase	K
	CAC1332	D-mannonate hydrolase	E
	CAC2065	Phosphopentomutase	E
	CAC0696	Putative altronate dehydratase	E
	CAC0944	Transketolase	E
	CAC0726	Ribose 5-phosphate isomerase RpiB	E
	CAC1431	Ribose 5-phosphate isomerase	E
	CAC2880	Ribose 5-phosphate isomerase, RpiB	E
	CAC1348	Transketolase, TKT	E
Subsystem 81	CAC3221	Phosphoribosylpyrophosphate synthetase	K
	CAC1332	D-mannonate hydrolase	E
	CAC2065	Phosphopentomutase	E
	CAC0361	2 deoxy-D-gluconate 3-dehydrogenase	E
	CAC0944	Transketolase	E
	CAC0726	Ribose 5-phosphate isomerase RpiB	E
	CAC1431	Ribose 5-phosphate isomerase	E
	CAC2880	Ribose 5-phosphate isomerase, RpiB	E
	CAC1348	Transketolase, TKT	E
Subsystem 82	CAC3221	Phosphoribosylpyrophosphate synthetase	K
	CAC1332	D-mannonate hydrolase	E
	CAC2065	Phosphopentomutase	E
	CAC2684	Sugar kinase, ribokinase family	E
	CAC0944	Transketolase	E
	CAC0726	Ribose 5-phosphate isomerase RpiB	E
	CAC1431	Ribose 5-phosphate isomerase	E
	CAC2880	Ribose 5-phosphate isomerase, RpiB	E
	CAC1348	Transketolase, TKT	E
Subsystem 83	CAC3221	Phosphoribosylpyrophosphate synthetase	K
	CAC1332	D-mannonate hydrolase	E
	CAC2065	Phosphopentomutase	E
	CAC1730	Pentose-5-phosphate-3-epimerase, YLOR B.subtilis ortholog	E
	CAC0944	Transketolase	E
	CAC0726	Ribose 5-phosphate isomerase RpiB	E
	CAC1431	Ribose 5-phosphate isomerase	E
	CAC2880	Ribose 5-phosphate isomerase, RpiB	E
	CAC1348	Transketolase, TKT	E
Subsystem 84	CAC3221	Phosphoribosylpyrophosphate synthetase	K
	CAC1332	D-mannonate hydrolase	E
	CAC2065	Phosphopentomutase	E
	CAC0395	2-keto-3-deoxygluconate kinase (gene kdgK)	E
	CAC0944	Transketolase	E
	CAC0726	Ribose 5-phosphate isomerase RpiB	E
	CAC1431	Ribose 5-phosphate isomerase	E
	CAC2880	Ribose 5-phosphate isomerase, RpiB	E
	CAC1348	Transketolase, TKT	E
Subsystem 85	CAC3221	Phosphoribosylpyrophosphate synthetase	K
	CAC2684	Sugar kinase, ribokinase family	E
	CAC2065	Phosphopentomutase	E
	CAC0361	2 deoxy-D-gluconate 3-dehydrogenase	E
	CAC0944	Transketolase	E
	CAC0726	Ribose 5-phosphate isomerase RpiB	E
	CAC1431	Ribose 5-phosphate isomerase	E
	CAC1348	Transketolase, TKT	E
	CAC2880	Ribose 5-phosphate isomerase, RpiB	E
Subsystem 86	CAC3221	Phosphoribosylpyrophosphate synthetase	K
	CAC2684	Sugar kinase, ribokinase family	E
	CAC2065	Phosphopentomutase	E
	CAC0696	Putative altronate dehydratase	E
	CAC0944	Transketolase	E
	CAC0726	Ribose 5-phosphate isomerase RpiB	E
	CAC1431	Ribose 5-phosphate isomerase	E
	CAC1348	Transketolase, TKT	E
	CAC2880	Ribose 5-phosphate isomerase, RpiB	E
Subsystem 87	CAC3221	Phosphoribosylpyrophosphate synthetase	K
	CAC2684	Sugar kinase, ribokinase family	E
	CAC2065	Phosphopentomutase	E
	CAC1730	Pentose-5-phosphate-3-epimerase, YLOR B.subtilis ortholog	E
	CAC0944	Transketolase	E
	CAC0726	Ribose 5-phosphate isomerase RpiB	E
	CAC1431	Ribose 5-phosphate isomerase	E
	CAC1348	Transketolase, TKT	E
	CAC2880	Ribose 5-phosphate isomerase, RpiB	E
Subsystem 88	CAC3221	Phosphoribosylpyrophosphate synthetase	K
	CAC2684	Sugar kinase, ribokinase family	E
	CAC2065	Phosphopentomutase	E
	CAC0395	2-keto-3-deoxygluconate kinase (gene kdgK)	E
	CAC0944	Transketolase	E
	CAC0726	Ribose 5-phosphate isomerase RpiB	E
	CAC1431	Ribose 5-phosphate isomerase	E
	CAC1348	Transketolase, TKT	E
	CAC2880	Ribose 5-phosphate isomerase, RpiB	E
Subsystem 89	CAC3221	Phosphoribosylpyrophosphate synthetase	K
	CAC0696	Putative altronate dehydratase	E
	CAC2065	Phosphopentomutase	E
	CAC0361	2 deoxy-D-gluconate 3-dehydrogenase	E
	CAC0944	Transketolase	E
	CAC0726	Ribose 5-phosphate isomerase RpiB	E
	CAC1431	Ribose 5-phosphate isomerase	E
	CAC2880	Ribose 5-phosphate isomerase, RpiB	E
	CAC1348	Transketolase, TKT	E
Subsystem 90	CAC3221	Phosphoribosylpyrophosphate synthetase	K
	CAC0696	Putative altronate dehydratase	E
	CAC2065	Phosphopentomutase	E
	CAC0395	2-keto-3-deoxygluconate kinase (gene kdgK)	E
	CAC0944	Transketolase	E
	CAC0726	Ribose 5-phosphate isomerase RpiB	E
	CAC1431	Ribose 5-phosphate isomerase	E
	CAC2880	Ribose 5-phosphate isomerase, RpiB	E
	CAC1348	Transketolase, TKT	E
Subsystem 91	CAC3221	Phosphoribosylpyrophosphate synthetase	K
	CAC0696	Putative altronate dehydratase	E
	CAC2065	Phosphopentomutase	E
	CAC1730	Pentose-5-phosphate-3-epimerase, YLOR B.subtilis ortholog	E
	CAC0944	Transketolase	E
	CAC0726	Ribose 5-phosphate isomerase RpiB	E
	CAC1431	Ribose 5-phosphate isomerase	E
	CAC2880	Ribose 5-phosphate isomerase, RpiB	E
	CAC1348	Transketolase, TKT	E
Subsystem 92	CAC3221	Phosphoribosylpyrophosphate synthetase	K
	CAC0361	2 deoxy-D-gluconate 3-dehydrogenase	E
	CAC2065	Phosphopentomutase	E
	CAC1730	Pentose-5-phosphate-3-epimerase, YLOR B.subtilis ortholog	E
	CAC0944	Transketolase	E
	CAC0726	Ribose 5-phosphate isomerase RpiB	E
	CAC1431	Ribose 5-phosphate isomerase	E
	CAC1348	Transketolase, TKT	E
	CAC2880	Ribose 5-phosphate isomerase, RpiB	E
Subsystem 93	CAC3221	Phosphoribosylpyrophosphate synthetase	K
	CAC0361	2 deoxy-D-gluconate 3-dehydrogenase	E
	CAC2065	Phosphopentomutase	E
	CAC0395	2-keto-3-deoxygluconate kinase (gene kdgK)	E
	CAC0944	Transketolase	E
	CAC0726	Ribose 5-phosphate isomerase RpiB	E
	CAC1431	Ribose 5-phosphate isomerase	E
	CAC1348	Transketolase, TKT	E
	CAC2880	Ribose 5-phosphate isomerase, RpiB	E
Subsystem 94	CAC3221	Phosphoribosylpyrophosphate synthetase	K
	CAC1730	Pentose-5-phosphate-3-epimerase, YLOR B.subtilis ortholog	E
	CAC0395	2-keto-3-deoxygluconate kinase (gene kdgK)	E
	CAC2065	Phosphopentomutase	E
	CAC0944	Transketolase	E
	CAC0726	Ribose 5-phosphate isomerase RpiB	E
	CAC1431	Ribose 5-phosphate isomerase	E
	CAC2880	Ribose 5-phosphate isomerase, RpiB	E
	CAC1348	Transketolase, TKT	E
Subsystem 95	CAC3221	Phosphoribosylpyrophosphate synthetase	K
	CAC2065	Phosphopentomutase	E
	CAC1545	Deoxyribose-phosphate aldolase	E
	CAC0944	Transketolase	E
	CAC1348	Transketolase, TKT	E
Subsystem 96	CA_P0066	Mannose-specific phosphotransferase system component IIAB	K
	CAC1820	Phosphocarrier Protein (Hpr)	E
Subsystem 97	CA_P0066	Mannose-specific phosphotransferase system component IIAB	K
	CAC1460	PTS system, fructose(mannose)-specific IID	E
	CA_P0067	Mannose/fructose-specific phosphotransferase system component IIC	E
Subsystem 98	CA_P0066	Mannose-specific phosphotransferase system component IIAB	K
	CA_P0069	Uncharacterized protein, homolog of Streptococcus salivarius (5669858)	E
	CAC2918	Mannose-6 phospate isomelase	K
	CA_P0068	Mannose-specific phosphotransferase system component IID	E
	CA_P0067	Mannose/fructose-specific phosphotransferase system component IIC	E
Subsystem 99	CA_P0066	Mannose-specific phosphotransferase system component IIAB	K
	CA_P0069	Uncharacterized protein, homolog of Streptococcus salivarius (5669858)	E
	CAC2337	Phosphomannomutase	E
	CA_P0068	Mannose-specific phosphotransferase system component IID	E
	CA_P0067	Mannose/fructose-specific phosphotransferase system component IIC	E
Subsystem 100	CA_P0066	Mannose-specific phosphotransferase system component IIAB	K
	CA_P0069	Uncharacterized protein, homolog of Streptococcus salivarius (5669858)	E
	CAC2981	Mannose-1-phosphate guanyltransferase (pyrophosphorylase domain and phosphomannomutase domain)	E
	CA_P0068	Mannose-specific phosphotransferase system component IID	E
	CA_P0067	Mannose/fructose-specific phosphotransferase system component IIC	E
Subsystem 101	CA_P0066	Mannose-specific phosphotransferase system component IIAB	K
	CAC2918	Mannose-6 phospate isomelase	K
	CAC2981	Mannose-1-phosphate guanyltransferase (pyrophosphorylase domain and phosphomannomutase domain)	E
	CA_P0068	Mannose-specific phosphotransferase system component IID	E
	CA_P0067	Mannose/fructose-specific phosphotransferase system component IIC	E
	CAC2337	Phosphomannomutase	E
Subsystem 102	CAC0154	PTS system, mannitol-specific IIBC component (gene MtlA)	K
	CAC0156	PTS system, mannitol-specific IIA domain (Ntr-type) (gene	K
	CAC0155	Putative regulator of the PTS system for	E
	CAC0157	Possible sigma factor, diverged member of sigF/sigE/sigG	E
Subsystem 103	CAC0156	PTS system, mannitol-specific IIA domain (Ntr-type) (gene	K
	CAC3087	Phosphoenolpyruvate-protein kinase (PTS system enzyme I)	E
	CAC0234	PTS system, fructoso-specific IIBC component	K
Subsystem 104	CAC0233	PTS system, IIA component	K
	CAC1820	Phosphocarrier Protein (Hpr)	E
	CAC1089	Serine kinase/phosphatase HPr	E
	CAC0511	Predicted P-loop containing kinase, similar to B.subtilis	E
	CAC3087	Phosphoenolpyruvate-protein kinase (PTS system enzyme I)	E
Subsystem 105	CAC0233	PTS system, IIA component	K
	CAC0231	Transcripcional regulator of sugar metabolism	E
	CAC3087	Phosphoenolpyruvate-protein kinase (PTS system enzyme I)	E
	CAC0232	1-phosphofructokinase (fructoso 1-phosphate kinase)	E
	CAC0234	PTS system, fructoso-specific IIBC component	K
Subsystem 106	CAC0233	PTS system, IIA component	K
	CAC0231	Transcripcional regulator of sugar metabolism	E
	CAC0232	1-phosphofructokinase (fructoso 1-phosphate kinase)	E
	CAC0827	Fructose-bisphosphate aldolase	E
	CAC0234	PTS system, fructoso-specific IIBC component	K
Subsystem 107	CAC0233	PTS system, IIA component	K
	CAC0231	Transcripcional regulator of sugar metabolism	E
	CAC0232	1-phosphofructokinase (fructoso 1-phosphate kinase)	E
	CA_P0064	Fructose-bisphosphate aldolase class I	E
	CAC0234	PTS system, fructoso-specific IIBC component	K
Subsystem 108	CAC0233	PTS system, IIA component	K
	CAC0707	RNA polymerase sigma-54 factor	E
	CAC3087	Phosphoenolpyruvate-protein kinase (PTS system enzyme I)	E
	CAC0511	Predicted P-loop containing kinase, similar to B.subtilis	E
	CAC1089	Serine kinase/phosphatase HPr	E
Subsystem 109	CAC0233	PTS system, IIA component	K
	CAC0707	RNA polymerase sigma-54 factor	E
	CAC0511	Predicted P-loop containing kinase, similar to B.subtilis	E
	CAC2847	Ribosome-associated protein Y (PSrp-1)	E
	CAC1089	Serine kinase/phosphatase HPr	E
Subsystem 110	CAC0233	PTS system, IIA component	K
	CAC2847	Ribosome-associated protein Y (PSrp-1)	E
	CAC3087	Phosphoenolpyruvate-protein kinase (PTS system enzyme I)	E
	CAC0511	Predicted P-loop containing kinase, similar to B.subtilis	E
	CAC1089	Serine kinase/phosphatase HPr	E
Subsystem 111	CAC0233	PTS system, IIA component	K
	CAC3087	Phosphoenolpyruvate-protein kinase (PTS system enzyme I)	E
	CAC0827	Fructose-bisphosphate aldolase	E
	CAC0234	PTS system, fructoso-specific IIBC component	K
	CAC0232	1-phosphofructokinase (fructoso 1-phosphate kinase)	E
Subsystem 112	CAC0233	PTS system, IIA component	K
	CAC3087	Phosphoenolpyruvate-protein kinase (PTS system enzyme I)	E
	CA_P0064	Fructose-bisphosphate aldolase class I	E
	CAC0234	PTS system, fructoso-specific IIBC component	K
	CAC0232	1-phosphofructokinase (fructoso 1-phosphate kinase)	E
Subsystem 113	CAC0233	PTS system, IIA component	K
	CAC0234	PTS system, fructoso-specific IIBC component	K
	CAC0232	1-phosphofructokinase (fructoso 1-phosphate kinase)	E
	CAC0827	Fructose-bisphosphate aldolase	E
	CA_P0064	Fructose-bisphosphate aldolase class I	E
Subsystem 114	CAC0233	PTS system, IIA component	K
	CAC1088	GlpX-like protein (Fructose-1,6-bisphosphatase related protein)	E
	CA_P0064	Fructose-bisphosphate aldolase class I	E
	CAC0827	Fructose-bisphosphate aldolase	E
	CAC0232	1-phosphofructokinase (fructoso 1-phosphate kinase)	E
Subsystem 115	CAC0233	PTS system, IIA component	K
	CAC1572	Fructose-1,6-bisphosphatase (YYDE B.subtils ortholog)	E
	CA_P0064	Fructose-bisphosphate aldolase class I	E
	CAC0827	Fructose-bisphosphate aldolase	E
	CAC0232	1-phosphofructokinase (fructoso 1-phosphate kinase)	E
Subsystem 116	CAC0233	PTS system, IIA component	K
	CAC0517	6-phosphofructokinase	E
	CA_P0064	Fructose-bisphosphate aldolase class I	E
	CAC0827	Fructose-bisphosphate aldolase	E
	CAC0232	1-phosphofructokinase (fructoso 1-phosphate kinase)	E
Subsystem 117	CAC0234	PTS system, fructoso-specific IIBC component	K
	CAC2951	Tagatose-6-phosphate kinase	E
Subsystem 118	CAC0234	PTS system, fructoso-specific IIBC component	K
	CAC1088	GlpX-like protein (Fructose-1,6-bisphosphatase related protein)	E
	CAC0827	Fructose-bisphosphate aldolase	E
	CAC0232	1-phosphofructokinase (fructoso 1-phosphate kinase)	E
	CA_P0064	Fructose-bisphosphate aldolase class I	E
Subsystem 119	CAC0234	PTS system, fructoso-specific IIBC component	K
	CAC1572	Fructose-1,6-bisphosphatase (YYDE B.subtils ortholog)	E
	CAC0827	Fructose-bisphosphate aldolase	E
	CAC0232	1-phosphofructokinase (fructoso 1-phosphate kinase)	E
	CA_P0064	Fructose-bisphosphate aldolase class I	E
Subsystem 120	CAC0234	PTS system, fructoso-specific IIBC component	K
	CAC0517	6-phosphofructokinase	E
	CAC0827	Fructose-bisphosphate aldolase	E
	CAC0232	1-phosphofructokinase (fructoso 1-phosphate kinase)	E
	CA_P0064	Fructose-bisphosphate aldolase class I	E
Subsystem 121	CAC0383	PTS cellobiose-specific component IIA	K
	CAC2964	PTS system lactose-specific enzyme IIBC	K
Subsystem 122	CAC0383	PTS cellobiose-specific component IIA	K
	CAC0384	PTS system, cellobiose-specific component BII	K
	CAC0386	PTS cellobiose-specific component IIC	E
Subsystem 123	CAC0384	PTS system, cellobiose-specific component BII	K
	CAC2965	PTS system lactose-specific enzyme IIA	K
	CAC0386	PTS cellobiose-specific component IIC	E
Subsystem 124	CAC0384	PTS system, cellobiose-specific component BII	K
	CAC0385	Beta-glucosidase	E
Subsystem 125	CAC0423	Fusion: PTS system, beta-glucosides specific IIABC component	K
	CAC0422	Transcriptional antiterminator licT	E
	CAC1407	PTS system, beta-glucosides-specific IIABC component	K
Subsystem 126	CAC0423	Fusion: PTS system, beta-glucosides specific IIABC component	K
	CAC0424	Fructokinase	K
	CAC0425	Sucrase-6-phosphate hydrolase (gene sacA)	K
Subsystem 127	CAC0532	PTS system, arbutin-like IIBC component	K
	CAC0533	Maltose-6-phosphate glucosidase (glvA)	E
Subsystem 128	CAC0532	PTS system, arbutin-like IIBC component	K
	CAC2065	Phosphopentomutase	E
	CAC0944	Transketolase	E
	CAC1545	Deoxyribose-phosphate aldolase	E
	CAC1348	Transketolase, TKT	E
Subsystem 129	CAC0532	PTS system, arbutin-like IIBC component	K
	CAC3426	6-phospho-alpha-glucosidase	E
	CAC2952	Tagatose-bisphosphate aldolase	E
	CAC3425	PTS system, (possibly glucose-specific) IIBC component	K
	CAC2613	Transcriptional regulators of NagC/XylR family	E
	CAC2680	Glucose-6-phosphate isomerase	E
Subsystem 130	CAC0532	PTS system, arbutin-like IIBC component	K
	CAC3426	6-phospho-alpha-glucosidase	E
	CAC2973	2-keto-3-deoxy-6-phosphogluconate aldolase, eda/kdgA	E
	CAC3425	PTS system, (possibly glucose-specific) IIBC component	K
	CAC2613	Transcriptional regulators of NagC/XylR family	E
	CAC2680	Glucose-6-phosphate isomerase	E
Subsystem 131	CAC0532	PTS system, arbutin-like IIBC component	K
	CAC3426	6-phospho-alpha-glucosidase	E
	CAC0394	Deoxyphosphogluconate aldolase (gene kdgA)	E
	CAC3425	PTS system, (possibly glucose-specific) IIBC component	K
	CAC2613	Transcriptional regulators of NagC/XylR family	E
	CAC2680	Glucose-6-phosphate isomerase	E
Subsystem 132	CAC0532	PTS system, arbutin-like IIBC component	K
	CAC3426	6-phospho-alpha-glucosidase	E
	CAC2995	PTS system (Glucose-specific) component IIA	K
	CAC3425	PTS system, (possibly glucose-specific) IIBC component	K
	CAC2613	Transcriptional regulators of NagC/XylR family	E
	CAC2680	Glucose-6-phosphate isomerase	E
Subsystem 133	CAC0532	PTS system, arbutin-like IIBC component	K
	CAC3426	6-phospho-alpha-glucosidase	E
	CAC0570	PTS enzyme II, ABC component	K
	CAC3425	PTS system, (possibly glucose-specific) IIBC component	K
	CAC2613	Transcriptional regulators of NagC/XylR family	E
	CAC2680	Glucose-6-phosphate isomerase	E
Subsystem 134	CAC0532	PTS system, arbutin-like IIBC component	K
	CAC3426	6-phospho-alpha-glucosidase	E
	CAC0827	Fructose-bisphosphate aldolase	E
	CAC3425	PTS system, (possibly glucose-specific) IIBC component	K
	CAC2613	Transcriptional regulators of NagC/XylR family	E
	CAC2680	Glucose-6-phosphate isomerase	E
Subsystem 135	CAC0532	PTS system, arbutin-like IIBC component	K
	CAC3426	6-phospho-alpha-glucosidase	E
	CAC1545	Deoxyribose-phosphate aldolase	E
	CAC3425	PTS system, (possibly glucose-specific) IIBC component	K
	CAC2613	Transcriptional regulators of NagC/XylR family	E
	CAC2680	Glucose-6-phosphate isomerase	E
Subsystem 136	CAC0532	PTS system, arbutin-like IIBC component	K
	CAC3426	6-phospho-alpha-glucosidase	E
	CAC3427	PTS system, (possibly glucose-specific) IIA component	K
	CAC3425	PTS system, (possibly glucose-specific) IIBC component	K
	CAC2613	Transcriptional regulators of NagC/XylR family	E
	CAC2680	Glucose-6-phosphate isomerase	E
Subsystem 137	CAC0532	PTS system, arbutin-like IIBC component	K
	CAC3426	6-phospho-alpha-glucosidase	E
	CAC1348	Transketolase, TKT	E
	CAC3425	PTS system, (possibly glucose-specific) IIBC component	K
	CAC2613	Transcriptional regulators of NagC/XylR family	E
	CAC2680	Glucose-6-phosphate isomerase	E
Subsystem 138	CAC0532	PTS system, arbutin-like IIBC component	K
	CAC3426	6-phospho-alpha-glucosidase	E
	CA_P0064	Fructose-bisphosphate aldolase class I	E
	CAC3425	PTS system, (possibly glucose-specific) IIBC component	K
	CAC2613	Transcriptional regulators of NagC/XylR family	E
	CAC2680	Glucose-6-phosphate isomerase	E
Subsystem 139	CAC0532	PTS system, arbutin-like IIBC component	K
	CAC3426	6-phospho-alpha-glucosidase	E
	CAC0944	Transketolase	E
	CAC3425	PTS system, (possibly glucose-specific) IIBC component	K
	CAC2613	Transcriptional regulators of NagC/XylR family	E
	CAC2680	Glucose-6-phosphate isomerase	E
Subsystem 140	CAC0532	PTS system, arbutin-like IIBC component	K
	CAC1088	GlpX-like protein (Fructose-1,6-bisphosphatase related protein)	E
	CAC1572	Fructose-1,6-bisphosphatase (YYDE B.subtils ortholog)	E
	CAC2995	PTS system (Glucose-specific) component IIA	K
	CAC0827	Fructose-bisphosphate aldolase	E
	CAC2680	Glucose-6-phosphate isomerase	E
	CA_P0064	Fructose-bisphosphate aldolase class I	E
	CAC1348	Transketolase, TKT	E
	CAC0944	Transketolase	E
Subsystem 141	CAC0532	PTS system, arbutin-like IIBC component	K
	CAC1088	GlpX-like protein (Fructose-1,6-bisphosphatase related protein)	E
	CAC1572	Fructose-1,6-bisphosphatase (YYDE B.subtils ortholog)	E
	CAC0570	PTS enzyme II, ABC component	K
	CAC0827	Fructose-bisphosphate aldolase	E
	CAC2680	Glucose-6-phosphate isomerase	E
	CA_P0064	Fructose-bisphosphate aldolase class I	E
	CAC1348	Transketolase, TKT	E
	CAC0944	Transketolase	E
Subsystem 142	CAC0532	PTS system, arbutin-like IIBC component	K
	CAC1088	GlpX-like protein (Fructose-1,6-bisphosphatase related protein)	E
	CAC1572	Fructose-1,6-bisphosphatase (YYDE B.subtils ortholog)	E
	CAC1545	Deoxyribose-phosphate aldolase	E
	CAC0827	Fructose-bisphosphate aldolase	E
	CAC2680	Glucose-6-phosphate isomerase	E
	CA_P0064	Fructose-bisphosphate aldolase class I	E
	CAC1348	Transketolase, TKT	E
	CAC0944	Transketolase	E
Subsystem 143	CAC0532	PTS system, arbutin-like IIBC component	K
	CAC1088	GlpX-like protein (Fructose-1,6-bisphosphatase related protein)	E
	CAC1572	Fructose-1,6-bisphosphatase (YYDE B.subtils ortholog)	E
	CAC2613	Transcriptional regulators of NagC/XylR family	E
	CAC0827	Fructose-bisphosphate aldolase	E
	CAC2680	Glucose-6-phosphate isomerase	E
	CA_P0064	Fructose-bisphosphate aldolase class I	E
	CAC1348	Transketolase, TKT	E
	CAC0944	Transketolase	E
Subsystem 144	CAC0532	PTS system, arbutin-like IIBC component	K
	CAC1088	GlpX-like protein (Fructose-1,6-bisphosphatase related protein)	E
	CAC1572	Fructose-1,6-bisphosphatase (YYDE B.subtils ortholog)	E
	CAC3425	PTS system, (possibly glucose-specific) IIBC component	K
	CAC0827	Fructose-bisphosphate aldolase	E
	CAC2680	Glucose-6-phosphate isomerase	E
	CA_P0064	Fructose-bisphosphate aldolase class I	E
	CAC1348	Transketolase, TKT	E
	CAC0944	Transketolase	E
Subsystem 145	CAC0532	PTS system, arbutin-like IIBC component	K
	CAC1088	GlpX-like protein (Fructose-1,6-bisphosphatase related protein)	E
	CAC1572	Fructose-1,6-bisphosphatase (YYDE B.subtils ortholog)	E
	CAC3427	PTS system, (possibly glucose-specific) IIA component	K
	CAC0827	Fructose-bisphosphate aldolase	E
	CAC2680	Glucose-6-phosphate isomerase	E
	CA_P0064	Fructose-bisphosphate aldolase class I	E
	CAC1348	Transketolase, TKT	E
	CAC0944	Transketolase	E
Subsystem 146	CAC0532	PTS system, arbutin-like IIBC component	K
	CAC1088	GlpX-like protein (Fructose-1,6-bisphosphatase related protein)	E
	CAC0517	6-phosphofructokinase	E
	CAC1545	Deoxyribose-phosphate aldolase	E
	CAC0827	Fructose-bisphosphate aldolase	E
	CAC2680	Glucose-6-phosphate isomerase	E
	CA_P0064	Fructose-bisphosphate aldolase class I	E
	CAC1348	Transketolase, TKT	E
	CAC0944	Transketolase	E
Subsystem 147	CAC0532	PTS system, arbutin-like IIBC component	K
	CAC1088	GlpX-like protein (Fructose-1,6-bisphosphatase related protein)	E
	CAC0517	6-phosphofructokinase	E
	CAC3427	PTS system, (possibly glucose-specific) IIA component	K
	CAC0827	Fructose-bisphosphate aldolase	E
	CAC2680	Glucose-6-phosphate isomerase	E
	CA_P0064	Fructose-bisphosphate aldolase class I	E
	CAC1348	Transketolase, TKT	E
	CAC0944	Transketolase	E
Subsystem 148	CAC0532	PTS system, arbutin-like IIBC component	K
	CAC1088	GlpX-like protein (Fructose-1,6-bisphosphatase related protein)	E
	CAC0517	6-phosphofructokinase	E
	CAC2995	PTS system (Glucose-specific) component IIA	K
	CAC0827	Fructose-bisphosphate aldolase	E
	CAC2680	Glucose-6-phosphate isomerase	E
	CA_P0064	Fructose-bisphosphate aldolase class I	E
	CAC1348	Transketolase, TKT	E
	CAC0944	Transketolase	E
Subsystem 149	CAC0532	PTS system, arbutin-like IIBC component	K
	CAC1088	GlpX-like protein (Fructose-1,6-bisphosphatase related protein)	E
	CAC0517	6-phosphofructokinase	E
	CAC0570	PTS enzyme II, ABC component	K
	CAC0827	Fructose-bisphosphate aldolase	E
	CAC2680	Glucose-6-phosphate isomerase	E
	CA_P0064	Fructose-bisphosphate aldolase class I	E
	CAC1348	Transketolase, TKT	E
	CAC0944	Transketolase	E
Subsystem 150	CAC0532	PTS system, arbutin-like IIBC component	K
	CAC1088	GlpX-like protein (Fructose-1,6-bisphosphatase related protein)	E
	CAC0517	6-phosphofructokinase	E
	CAC3425	PTS system, (possibly glucose-specific) IIBC component	K
	CAC0827	Fructose-bisphosphate aldolase	E
	CAC2680	Glucose-6-phosphate isomerase	E
	CA_P0064	Fructose-bisphosphate aldolase class I	E
	CAC1348	Transketolase, TKT	E
	CAC0944	Transketolase	E
Subsystem 151	CAC0532	PTS system, arbutin-like IIBC component	K
	CAC1088	GlpX-like protein (Fructose-1,6-bisphosphatase related protein)	E
	CAC0517	6-phosphofructokinase	E
	CAC2613	Transcriptional regulators of NagC/XylR family	E
	CAC0827	Fructose-bisphosphate aldolase	E
	CAC2680	Glucose-6-phosphate isomerase	E
	CA_P0064	Fructose-bisphosphate aldolase class I	E
	CAC1348	Transketolase, TKT	E
	CAC0944	Transketolase	E
Subsystem 152	CAC0532	PTS system, arbutin-like IIBC component	K
	CAC1572	Fructose-1,6-bisphosphatase (YYDE B.subtils ortholog)	E
	CAC0517	6-phosphofructokinase	E
	CAC1545	Deoxyribose-phosphate aldolase	E
	CAC0944	Transketolase	E
	CAC2680	Glucose-6-phosphate isomerase	E
	CA_P0064	Fructose-bisphosphate aldolase class I	E
	CAC0827	Fructose-bisphosphate aldolase	E
	CAC1348	Transketolase, TKT	E
Subsystem 153	CAC0532	PTS system, arbutin-like IIBC component	K
	CAC1572	Fructose-1,6-bisphosphatase (YYDE B.subtils ortholog)	E
	CAC0517	6-phosphofructokinase	E
	CAC2995	PTS system (Glucose-specific) component IIA	K
	CAC0944	Transketolase	E
	CAC2680	Glucose-6-phosphate isomerase	E
	CA_P0064	Fructose-bisphosphate aldolase class I	E
	CAC0827	Fructose-bisphosphate aldolase	E
	CAC1348	Transketolase, TKT	E
Subsystem 154	CAC0532	PTS system, arbutin-like IIBC component	K
	CAC1572	Fructose-1,6-bisphosphatase (YYDE B.subtils ortholog)	E
	CAC0517	6-phosphofructokinase	E
	CAC0570	PTS enzyme II, ABC component	K
	CAC0944	Transketolase	E
	CAC2680	Glucose-6-phosphate isomerase	E
	CA_P0064	Fructose-bisphosphate aldolase class I	E
	CAC0827	Fructose-bisphosphate aldolase	E
	CAC1348	Transketolase, TKT	E
Subsystem 155	CAC0532	PTS system, arbutin-like IIBC component	K
	CAC1572	Fructose-1,6-bisphosphatase (YYDE B.subtils ortholog)	E
	CAC0517	6-phosphofructokinase	E
	CAC3425	PTS system, (possibly glucose-specific) IIBC component	K
	CAC0944	Transketolase	E
	CAC2680	Glucose-6-phosphate isomerase	E
	CA_P0064	Fructose-bisphosphate aldolase class I	E
	CAC0827	Fructose-bisphosphate aldolase	E
	CAC1348	Transketolase, TKT	E
Subsystem 156	CAC0532	PTS system, arbutin-like IIBC component	K
	CAC1572	Fructose-1,6-bisphosphatase (YYDE B.subtils ortholog)	E
	CAC0517	6-phosphofructokinase	E
	CAC2613	Transcriptional regulators of NagC/XylR family	E
	CAC0944	Transketolase	E
	CAC2680	Glucose-6-phosphate isomerase	E
	CA_P0064	Fructose-bisphosphate aldolase class I	E
	CAC0827	Fructose-bisphosphate aldolase	E
	CAC1348	Transketolase, TKT	E
Subsystem 157	CAC0532	PTS system, arbutin-like IIBC component	K
	CAC1572	Fructose-1,6-bisphosphatase (YYDE B.subtils ortholog)	E
	CAC0517	6-phosphofructokinase	E
	CAC3427	PTS system, (possibly glucose-specific) IIA component	K
	CAC0944	Transketolase	E
	CAC2680	Glucose-6-phosphate isomerase	E
	CA_P0064	Fructose-bisphosphate aldolase class I	E
	CAC0827	Fructose-bisphosphate aldolase	E
	CAC1348	Transketolase, TKT	E
Subsystem 158	CAC0532	PTS system, arbutin-like IIBC component	K
	CAC0517	6-phosphofructokinase	E
	CAC0709	Glyceraldehyde 3-phosphate dehydrogenase, gene gapC	E
	CAC2952	Tagatose-bisphosphate aldolase	E
	CAC1348	Transketolase, TKT	E
	CAC0944	Transketolase	E
	CA_P0064	Fructose-bisphosphate aldolase class I	E
	CAC0827	Fructose-bisphosphate aldolase	E
	CAC2680	Glucose-6-phosphate isomerase	E
Subsystem 159	CAC0532	PTS system, arbutin-like IIBC component	K
	CAC0517	6-phosphofructokinase	E
	CAC0711	Triosephosphate isomerase	E
	CAC2952	Tagatose-bisphosphate aldolase	E
	CAC1348	Transketolase, TKT	E
	CAC0944	Transketolase	E
	CA_P0064	Fructose-bisphosphate aldolase class I	E
	CAC0827	Fructose-bisphosphate aldolase	E
	CAC2680	Glucose-6-phosphate isomerase	E
Subsystem 160	CAC0532	PTS system, arbutin-like IIBC component	K
	CAC0517	6-phosphofructokinase	E
	CAC0570	PTS enzyme II, ABC component	K
	CAC2952	Tagatose-bisphosphate aldolase	E
	CAC0944	Transketolase	E
	CAC1348	Transketolase, TKT	E
	CA_P0064	Fructose-bisphosphate aldolase class I	E
	CAC0827	Fructose-bisphosphate aldolase	E
	CAC2680	Glucose-6-phosphate isomerase	E
Subsystem 161	CAC0532	PTS system, arbutin-like IIBC component	K
	CAC0517	6-phosphofructokinase	E
	CAC3425	PTS system, (possibly glucose-specific) IIBC component	K
	CAC2952	Tagatose-bisphosphate aldolase	E
	CAC0944	Transketolase	E
	CAC1348	Transketolase, TKT	E
	CA_P0064	Fructose-bisphosphate aldolase class I	E
	CAC0827	Fructose-bisphosphate aldolase	E
	CAC2680	Glucose-6-phosphate isomerase	E
Subsystem 162	CAC0532	PTS system, arbutin-like IIBC component	K
	CAC0517	6-phosphofructokinase	E
	CAC2613	Transcriptional regulators of NagC/XylR family	E
	CAC2952	Tagatose-bisphosphate aldolase	E
	CAC0944	Transketolase	E
	CAC1348	Transketolase, TKT	E
	CA_P0064	Fructose-bisphosphate aldolase class I	E
	CAC0827	Fructose-bisphosphate aldolase	E
	CAC2680	Glucose-6-phosphate isomerase	E
Subsystem 163	CAC0532	PTS system, arbutin-like IIBC component	K
	CAC0517	6-phosphofructokinase	E
	CAC3427	PTS system, (possibly glucose-specific) IIA component	K
	CAC2952	Tagatose-bisphosphate aldolase	E
	CAC0944	Transketolase	E
	CAC1348	Transketolase, TKT	E
	CA_P0064	Fructose-bisphosphate aldolase class I	E
	CAC0827	Fructose-bisphosphate aldolase	E
	CAC2680	Glucose-6-phosphate isomerase	E
Subsystem 164	CAC0532	PTS system, arbutin-like IIBC component	K
	CAC0517	6-phosphofructokinase	E
	CAC2995	PTS system (Glucose-specific) component IIA	K
	CAC2952	Tagatose-bisphosphate aldolase	E
	CAC0944	Transketolase	E
	CAC1348	Transketolase, TKT	E
	CA_P0064	Fructose-bisphosphate aldolase class I	E
	CAC0827	Fructose-bisphosphate aldolase	E
	CAC2680	Glucose-6-phosphate isomerase	E
Subsystem 165	CAC0532	PTS system, arbutin-like IIBC component	K
	CAC0711	Triosephosphate isomerase	E
	CAC0709	Glyceraldehyde 3-phosphate dehydrogenase, gene gapC	E
	CAC3427	PTS system, (possibly glucose-specific) IIA component	K
	CAC2995	PTS system (Glucose-specific) component IIA	K
	CAC2952	Tagatose-bisphosphate aldolase	E
	CAC2973	2-keto-3-deoxy-6-phosphogluconate aldolase, eda/kdgA	E
	CAC1348	Transketolase, TKT	E
	CAC0394	Deoxyphosphogluconate aldolase (gene kdgA)	E
	CAC2613	Transcriptional regulators of NagC/XylR family	E
	CAC0827	Fructose-bisphosphate aldolase	E
	CA_P0064	Fructose-bisphosphate aldolase class I	E
	CAC2680	Glucose-6-phosphate isomerase	E
Subsystem 166	CAC0532	PTS system, arbutin-like IIBC component	K
	CAC0711	Triosephosphate isomerase	E
	CAC0709	Glyceraldehyde 3-phosphate dehydrogenase, gene gapC	E
	CAC3427	PTS system, (possibly glucose-specific) IIA component	K
	CAC2995	PTS system (Glucose-specific) component IIA	K
	CAC2952	Tagatose-bisphosphate aldolase	E
	CAC2973	2-keto-3-deoxy-6-phosphogluconate aldolase, eda/kdgA	E
	CAC1348	Transketolase, TKT	E
	CAC0944	Transketolase	E
	CAC2613	Transcriptional regulators of NagC/XylR family	E
	CAC0827	Fructose-bisphosphate aldolase	E
	CA_P0064	Fructose-bisphosphate aldolase class I	E
	CAC2680	Glucose-6-phosphate isomerase	E
Subsystem 167	CAC0532	PTS system, arbutin-like IIBC component	K
	CAC0711	Triosephosphate isomerase	E
	CAC0709	Glyceraldehyde 3-phosphate dehydrogenase, gene gapC	E
	CAC3427	PTS system, (possibly glucose-specific) IIA component	K
	CAC2995	PTS system (Glucose-specific) component IIA	K
	CAC2952	Tagatose-bisphosphate aldolase	E
	CAC2973	2-keto-3-deoxy-6-phosphogluconate aldolase, eda/kdgA	E
	CAC1348	Transketolase, TKT	E
	CAC1545	Deoxyribose-phosphate aldolase	E
	CAC2613	Transcriptional regulators of NagC/XylR family	E
	CAC0827	Fructose-bisphosphate aldolase	E
	CA_P0064	Fructose-bisphosphate aldolase class I	E
	CAC2680	Glucose-6-phosphate isomerase	E
Subsystem 168	CAC0532	PTS system, arbutin-like IIBC component	K
	CAC0711	Triosephosphate isomerase	E
	CAC0709	Glyceraldehyde 3-phosphate dehydrogenase, gene gapC	E
	CAC3427	PTS system, (possibly glucose-specific) IIA component	K
	CAC2995	PTS system (Glucose-specific) component IIA	K
	CAC2952	Tagatose-bisphosphate aldolase	E
	CAC2973	2-keto-3-deoxy-6-phosphogluconate aldolase, eda/kdgA	E
	CAC1545	Deoxyribose-phosphate aldolase	E
	CAC0394	Deoxyphosphogluconate aldolase (gene kdgA)	E
	CAC2613	Transcriptional regulators of NagC/XylR family	E
	CAC0827	Fructose-bisphosphate aldolase	E
	CA_P0064	Fructose-bisphosphate aldolase class I	E
	CAC2680	Glucose-6-phosphate isomerase	E
Subsystem 169	CAC0532	PTS system, arbutin-like IIBC component	K
	CAC0711	Triosephosphate isomerase	E
	CAC0709	Glyceraldehyde 3-phosphate dehydrogenase, gene gapC	E
	CAC3427	PTS system, (possibly glucose-specific) IIA component	K
	CAC2995	PTS system (Glucose-specific) component IIA	K
	CAC2952	Tagatose-bisphosphate aldolase	E
	CAC2973	2-keto-3-deoxy-6-phosphogluconate aldolase, eda/kdgA	E
	CAC1545	Deoxyribose-phosphate aldolase	E
	CAC0944	Transketolase	E
	CAC2613	Transcriptional regulators of NagC/XylR family	E
	CAC0827	Fructose-bisphosphate aldolase	E
	CA_P0064	Fructose-bisphosphate aldolase class I	E
	CAC2680	Glucose-6-phosphate isomerase	E
Subsystem 170	CAC0532	PTS system, arbutin-like IIBC component	K
	CAC0711	Triosephosphate isomerase	E
	CAC0709	Glyceraldehyde 3-phosphate dehydrogenase, gene gapC	E
	CAC3427	PTS system, (possibly glucose-specific) IIA component	K
	CAC2995	PTS system (Glucose-specific) component IIA	K
	CAC2952	Tagatose-bisphosphate aldolase	E
	CAC2973	2-keto-3-deoxy-6-phosphogluconate aldolase, eda/kdgA	E
	CAC0944	Transketolase	E
	CAC0394	Deoxyphosphogluconate aldolase (gene kdgA)	E
	CAC2613	Transcriptional regulators of NagC/XylR family	E
	CAC0827	Fructose-bisphosphate aldolase	E
	CA_P0064	Fructose-bisphosphate aldolase class I	E
	CAC2680	Glucose-6-phosphate isomerase	E
Subsystem 171	CAC0532	PTS system, arbutin-like IIBC component	K
	CAC0711	Triosephosphate isomerase	E
	CAC0709	Glyceraldehyde 3-phosphate dehydrogenase, gene gapC	E
	CAC3427	PTS system, (possibly glucose-specific) IIA component	K
	CAC2995	PTS system (Glucose-specific) component IIA	K
	CAC2952	Tagatose-bisphosphate aldolase	E
	CAC0394	Deoxyphosphogluconate aldolase (gene kdgA)	E
	CAC0944	Transketolase	E
	CAC1348	Transketolase, TKT	E
	CAC2613	Transcriptional regulators of NagC/XylR family	E
	CAC0827	Fructose-bisphosphate aldolase	E
	CA_P0064	Fructose-bisphosphate aldolase class I	E
	CAC2680	Glucose-6-phosphate isomerase	E
Subsystem 172	CAC0532	PTS system, arbutin-like IIBC component	K
	CAC0711	Triosephosphate isomerase	E
	CAC0709	Glyceraldehyde 3-phosphate dehydrogenase, gene gapC	E
	CAC3427	PTS system, (possibly glucose-specific) IIA component	K
	CAC2995	PTS system (Glucose-specific) component IIA	K
	CAC2952	Tagatose-bisphosphate aldolase	E
	CAC0394	Deoxyphosphogluconate aldolase (gene kdgA)	E
	CAC0944	Transketolase	E
	CAC1545	Deoxyribose-phosphate aldolase	E
	CAC2613	Transcriptional regulators of NagC/XylR family	E
	CAC0827	Fructose-bisphosphate aldolase	E
	CA_P0064	Fructose-bisphosphate aldolase class I	E
	CAC2680	Glucose-6-phosphate isomerase	E
Subsystem 173	CAC0532	PTS system, arbutin-like IIBC component	K
	CAC0711	Triosephosphate isomerase	E
	CAC0709	Glyceraldehyde 3-phosphate dehydrogenase, gene gapC	E
	CAC3427	PTS system, (possibly glucose-specific) IIA component	K
	CAC2995	PTS system (Glucose-specific) component IIA	K
	CAC2952	Tagatose-bisphosphate aldolase	E
	CAC0394	Deoxyphosphogluconate aldolase (gene kdgA)	E
	CAC1348	Transketolase, TKT	E
	CAC1545	Deoxyribose-phosphate aldolase	E
	CAC2613	Transcriptional regulators of NagC/XylR family	E
	CAC0827	Fructose-bisphosphate aldolase	E
	CA_P0064	Fructose-bisphosphate aldolase class I	E
	CAC2680	Glucose-6-phosphate isomerase	E
Subsystem 174	CAC0532	PTS system, arbutin-like IIBC component	K
	CAC0711	Triosephosphate isomerase	E
	CAC0709	Glyceraldehyde 3-phosphate dehydrogenase, gene gapC	E
	CAC3427	PTS system, (possibly glucose-specific) IIA component	K
	CAC2995	PTS system (Glucose-specific) component IIA	K
	CAC2952	Tagatose-bisphosphate aldolase	E
	CAC0944	Transketolase	E
	CAC1348	Transketolase, TKT	E
	CAC1545	Deoxyribose-phosphate aldolase	E
	CAC2613	Transcriptional regulators of NagC/XylR family	E
	CAC0827	Fructose-bisphosphate aldolase	E
	CA_P0064	Fructose-bisphosphate aldolase class I	E
	CAC2680	Glucose-6-phosphate isomerase	E
Subsystem 175	CAC0532	PTS system, arbutin-like IIBC component	K
	CAC0711	Triosephosphate isomerase	E
	CAC0709	Glyceraldehyde 3-phosphate dehydrogenase, gene gapC	E
	CAC3427	PTS system, (possibly glucose-specific) IIA component	K
	CAC2995	PTS system (Glucose-specific) component IIA	K
	CAC2973	2-keto-3-deoxy-6-phosphogluconate aldolase, eda/kdgA	E
	CAC0944	Transketolase	E
	CAC0394	Deoxyphosphogluconate aldolase (gene kdgA)	E
	CAC1545	Deoxyribose-phosphate aldolase	E
	CAC1348	Transketolase, TKT	E
	CAC0827	Fructose-bisphosphate aldolase	E
	CA_P0064	Fructose-bisphosphate aldolase class I	E
	CAC2680	Glucose-6-phosphate isomerase	E
	CAC2613	Transcriptional regulators of NagC/XylR family	E
Subsystem 176	CAC0532	PTS system, arbutin-like IIBC component	K
	CAC0711	Triosephosphate isomerase	E
	CAC0709	Glyceraldehyde 3-phosphate dehydrogenase, gene gapC	E
	CAC3427	PTS system, (possibly glucose-specific) IIA component	K
	CAC3425	PTS system, (possibly glucose-specific) IIBC component	K
	CAC2952	Tagatose-bisphosphate aldolase	E
	CAC0394	Deoxyphosphogluconate aldolase (gene kdgA)	E
	CAC0944	Transketolase	E
	CAC2973	2-keto-3-deoxy-6-phosphogluconate aldolase, eda/kdgA	E
	CAC2613	Transcriptional regulators of NagC/XylR family	E
	CAC0827	Fructose-bisphosphate aldolase	E
	CA_P0064	Fructose-bisphosphate aldolase class I	E
	CAC2680	Glucose-6-phosphate isomerase	E
Subsystem 177	CAC0532	PTS system, arbutin-like IIBC component	K
	CAC0711	Triosephosphate isomerase	E
	CAC0709	Glyceraldehyde 3-phosphate dehydrogenase, gene gapC	E
	CAC3427	PTS system, (possibly glucose-specific) IIA component	K
	CAC3425	PTS system, (possibly glucose-specific) IIBC component	K
	CAC2952	Tagatose-bisphosphate aldolase	E
	CAC0394	Deoxyphosphogluconate aldolase (gene kdgA)	E
	CAC0944	Transketolase	E
	CAC1545	Deoxyribose-phosphate aldolase	E
	CAC2613	Transcriptional regulators of NagC/XylR family	E
	CAC0827	Fructose-bisphosphate aldolase	E
	CA_P0064	Fructose-bisphosphate aldolase class I	E
	CAC2680	Glucose-6-phosphate isomerase	E
Subsystem 178	CAC0532	PTS system, arbutin-like IIBC component	K
	CAC0711	Triosephosphate isomerase	E
	CAC0709	Glyceraldehyde 3-phosphate dehydrogenase, gene gapC	E
	CAC3427	PTS system, (possibly glucose-specific) IIA component	K
	CAC3425	PTS system, (possibly glucose-specific) IIBC component	K
	CAC2952	Tagatose-bisphosphate aldolase	E
	CAC0394	Deoxyphosphogluconate aldolase (gene kdgA)	E
	CAC0944	Transketolase	E
	CAC1348	Transketolase, TKT	E
	CAC2613	Transcriptional regulators of NagC/XylR family	E
	CAC0827	Fructose-bisphosphate aldolase	E
	CA_P0064	Fructose-bisphosphate aldolase class I	E
	CAC2680	Glucose-6-phosphate isomerase	E
Subsystem 179	CAC0532	PTS system, arbutin-like IIBC component	K
	CAC0711	Triosephosphate isomerase	E
	CAC0709	Glyceraldehyde 3-phosphate dehydrogenase, gene gapC	E
	CAC3427	PTS system, (possibly glucose-specific) IIA component	K
	CAC3425	PTS system, (possibly glucose-specific) IIBC component	K
	CAC2952	Tagatose-bisphosphate aldolase	E
	CAC0394	Deoxyphosphogluconate aldolase (gene kdgA)	E
	CAC1348	Transketolase, TKT	E
	CAC2973	2-keto-3-deoxy-6-phosphogluconate aldolase, eda/kdgA	E
	CAC2613	Transcriptional regulators of NagC/XylR family	E
	CAC0827	Fructose-bisphosphate aldolase	E
	CA_P0064	Fructose-bisphosphate aldolase class I	E
	CAC2680	Glucose-6-phosphate isomerase	E
Subsystem 180	CAC0532	PTS system, arbutin-like IIBC component	K
	CAC0711	Triosephosphate isomerase	E
	CAC0709	Glyceraldehyde 3-phosphate dehydrogenase, gene gapC	E
	CAC3427	PTS system, (possibly glucose-specific) IIA component	K
	CAC3425	PTS system, (possibly glucose-specific) IIBC component	K
	CAC2952	Tagatose-bisphosphate aldolase	E
	CAC0394	Deoxyphosphogluconate aldolase (gene kdgA)	E
	CAC1348	Transketolase, TKT	E
	CAC1545	Deoxyribose-phosphate aldolase	E
	CAC2613	Transcriptional regulators of NagC/XylR family	E
	CAC0827	Fructose-bisphosphate aldolase	E
	CA_P0064	Fructose-bisphosphate aldolase class I	E
	CAC2680	Glucose-6-phosphate isomerase	E
Subsystem 181	CAC0532	PTS system, arbutin-like IIBC component	K
	CAC0711	Triosephosphate isomerase	E
	CAC0709	Glyceraldehyde 3-phosphate dehydrogenase, gene gapC	E
	CAC3427	PTS system, (possibly glucose-specific) IIA component	K
	CAC3425	PTS system, (possibly glucose-specific) IIBC component	K
	CAC2952	Tagatose-bisphosphate aldolase	E
	CAC0394	Deoxyphosphogluconate aldolase (gene kdgA)	E
	CAC1545	Deoxyribose-phosphate aldolase	E
	CAC2973	2-keto-3-deoxy-6-phosphogluconate aldolase, eda/kdgA	E
	CAC2613	Transcriptional regulators of NagC/XylR family	E
	CAC0827	Fructose-bisphosphate aldolase	E
	CA_P0064	Fructose-bisphosphate aldolase class I	E
	CAC2680	Glucose-6-phosphate isomerase	E
Subsystem 182	CAC0532	PTS system, arbutin-like IIBC component	K
	CAC0711	Triosephosphate isomerase	E
	CAC0709	Glyceraldehyde 3-phosphate dehydrogenase, gene gapC	E
	CAC3427	PTS system, (possibly glucose-specific) IIA component	K
	CAC3425	PTS system, (possibly glucose-specific) IIBC component	K
	CAC2952	Tagatose-bisphosphate aldolase	E
	CAC2973	2-keto-3-deoxy-6-phosphogluconate aldolase, eda/kdgA	E
	CAC1545	Deoxyribose-phosphate aldolase	E
	CAC0944	Transketolase	E
	CAC2613	Transcriptional regulators of NagC/XylR family	E
	CAC0827	Fructose-bisphosphate aldolase	E
	CA_P0064	Fructose-bisphosphate aldolase class I	E
	CAC2680	Glucose-6-phosphate isomerase	E
Subsystem 183	CAC0532	PTS system, arbutin-like IIBC component	K
	CAC0711	Triosephosphate isomerase	E
	CAC0709	Glyceraldehyde 3-phosphate dehydrogenase, gene gapC	E
	CAC3427	PTS system, (possibly glucose-specific) IIA component	K
	CAC3425	PTS system, (possibly glucose-specific) IIBC component	K
	CAC2952	Tagatose-bisphosphate aldolase	E
	CAC2973	2-keto-3-deoxy-6-phosphogluconate aldolase, eda/kdgA	E
	CAC1545	Deoxyribose-phosphate aldolase	E
	CAC1348	Transketolase, TKT	E
	CAC2613	Transcriptional regulators of NagC/XylR family	E
	CAC0827	Fructose-bisphosphate aldolase	E
	CA_P0064	Fructose-bisphosphate aldolase class I	E
	CAC2680	Glucose-6-phosphate isomerase	E
Subsystem 184	CAC0532	PTS system, arbutin-like IIBC component	K
	CAC0711	Triosephosphate isomerase	E
	CAC0709	Glyceraldehyde 3-phosphate dehydrogenase, gene gapC	E
	CAC3427	PTS system, (possibly glucose-specific) IIA component	K
	CAC3425	PTS system, (possibly glucose-specific) IIBC component	K
	CAC2952	Tagatose-bisphosphate aldolase	E
	CAC2973	2-keto-3-deoxy-6-phosphogluconate aldolase, eda/kdgA	E
	CAC0944	Transketolase	E
	CAC1348	Transketolase, TKT	E
	CAC2613	Transcriptional regulators of NagC/XylR family	E
	CAC0827	Fructose-bisphosphate aldolase	E
	CA_P0064	Fructose-bisphosphate aldolase class I	E
	CAC2680	Glucose-6-phosphate isomerase	E
Subsystem 185	CAC0532	PTS system, arbutin-like IIBC component	K
	CAC0711	Triosephosphate isomerase	E
	CAC0709	Glyceraldehyde 3-phosphate dehydrogenase, gene gapC	E
	CAC3427	PTS system, (possibly glucose-specific) IIA component	K
	CAC3425	PTS system, (possibly glucose-specific) IIBC component	K
	CAC2952	Tagatose-bisphosphate aldolase	E
	CAC1545	Deoxyribose-phosphate aldolase	E
	CAC0944	Transketolase	E
	CAC1348	Transketolase, TKT	E
	CAC2613	Transcriptional regulators of NagC/XylR family	E
	CAC0827	Fructose-bisphosphate aldolase	E
	CA_P0064	Fructose-bisphosphate aldolase class I	E
	CAC2680	Glucose-6-phosphate isomerase	E
Subsystem 186	CAC0532	PTS system, arbutin-like IIBC component	K
	CAC0711	Triosephosphate isomerase	E
	CAC0709	Glyceraldehyde 3-phosphate dehydrogenase, gene gapC	E
	CAC3427	PTS system, (possibly glucose-specific) IIA component	K
	CAC3425	PTS system, (possibly glucose-specific) IIBC component	K
	CAC0394	Deoxyphosphogluconate aldolase (gene kdgA)	E
	CAC1545	Deoxyribose-phosphate aldolase	E
	CAC2973	2-keto-3-deoxy-6-phosphogluconate aldolase, eda/kdgA	E
	CAC1348	Transketolase, TKT	E
	CAC0944	Transketolase	E
	CAC0827	Fructose-bisphosphate aldolase	E
	CA_P0064	Fructose-bisphosphate aldolase class I	E
	CAC2680	Glucose-6-phosphate isomerase	E
	CAC2613	Transcriptional regulators of NagC/XylR family	E
Subsystem 187	CAC0532	PTS system, arbutin-like IIBC component	K
	CAC0711	Triosephosphate isomerase	E
	CAC0709	Glyceraldehyde 3-phosphate dehydrogenase, gene gapC	E
	CAC3427	PTS system, (possibly glucose-specific) IIA component	K
	CAC0570	PTS enzyme II, ABC component	K
	CAC2952	Tagatose-bisphosphate aldolase	E
	CAC2973	2-keto-3-deoxy-6-phosphogluconate aldolase, eda/kdgA	E
	CAC1545	Deoxyribose-phosphate aldolase	E
	CAC0394	Deoxyphosphogluconate aldolase (gene kdgA)	E
	CAC2613	Transcriptional regulators of NagC/XylR family	E
	CAC0827	Fructose-bisphosphate aldolase	E
	CA_P0064	Fructose-bisphosphate aldolase class I	E
	CAC2680	Glucose-6-phosphate isomerase	E
Subsystem 188	CAC0532	PTS system, arbutin-like IIBC component	K
	CAC0711	Triosephosphate isomerase	E
	CAC0709	Glyceraldehyde 3-phosphate dehydrogenase, gene gapC	E
	CAC3427	PTS system, (possibly glucose-specific) IIA component	K
	CAC0570	PTS enzyme II, ABC component	K
	CAC2952	Tagatose-bisphosphate aldolase	E
	CAC2973	2-keto-3-deoxy-6-phosphogluconate aldolase, eda/kdgA	E
	CAC1545	Deoxyribose-phosphate aldolase	E
	CAC1348	Transketolase, TKT	E
	CAC2613	Transcriptional regulators of NagC/XylR family	E
	CAC0827	Fructose-bisphosphate aldolase	E
	CA_P0064	Fructose-bisphosphate aldolase class I	E
	CAC2680	Glucose-6-phosphate isomerase	E
Subsystem 189	CAC0532	PTS system, arbutin-like IIBC component	K
	CAC0711	Triosephosphate isomerase	E
	CAC0709	Glyceraldehyde 3-phosphate dehydrogenase, gene gapC	E
	CAC3427	PTS system, (possibly glucose-specific) IIA component	K
	CAC0570	PTS enzyme II, ABC component	K
	CAC2952	Tagatose-bisphosphate aldolase	E
	CAC2973	2-keto-3-deoxy-6-phosphogluconate aldolase, eda/kdgA	E
	CAC1545	Deoxyribose-phosphate aldolase	E
	CAC0944	Transketolase	E
	CAC2613	Transcriptional regulators of NagC/XylR family	E
	CAC0827	Fructose-bisphosphate aldolase	E
	CA_P0064	Fructose-bisphosphate aldolase class I	E
	CAC2680	Glucose-6-phosphate isomerase	E
Subsystem 190	CAC0532	PTS system, arbutin-like IIBC component	K
	CAC0711	Triosephosphate isomerase	E
	CAC0709	Glyceraldehyde 3-phosphate dehydrogenase, gene gapC	E
	CAC3427	PTS system, (possibly glucose-specific) IIA component	K
	CAC0570	PTS enzyme II, ABC component	K
	CAC2952	Tagatose-bisphosphate aldolase	E
	CAC2973	2-keto-3-deoxy-6-phosphogluconate aldolase, eda/kdgA	E
	CAC0944	Transketolase	E
	CAC0394	Deoxyphosphogluconate aldolase (gene kdgA)	E
	CAC2613	Transcriptional regulators of NagC/XylR family	E
	CAC0827	Fructose-bisphosphate aldolase	E
	CA_P0064	Fructose-bisphosphate aldolase class I	E
	CAC2680	Glucose-6-phosphate isomerase	E
Subsystem 191	CAC0532	PTS system, arbutin-like IIBC component	K
	CAC0711	Triosephosphate isomerase	E
	CAC0709	Glyceraldehyde 3-phosphate dehydrogenase, gene gapC	E
	CAC3427	PTS system, (possibly glucose-specific) IIA component	K
	CAC0570	PTS enzyme II, ABC component	K
	CAC2952	Tagatose-bisphosphate aldolase	E
	CAC2973	2-keto-3-deoxy-6-phosphogluconate aldolase, eda/kdgA	E
	CAC0944	Transketolase	E
	CAC1348	Transketolase, TKT	E
	CAC2613	Transcriptional regulators of NagC/XylR family	E
	CAC0827	Fructose-bisphosphate aldolase	E
	CA_P0064	Fructose-bisphosphate aldolase class I	E
	CAC2680	Glucose-6-phosphate isomerase	E
Subsystem 192	CAC0532	PTS system, arbutin-like IIBC component	K
	CAC0711	Triosephosphate isomerase	E
	CAC0709	Glyceraldehyde 3-phosphate dehydrogenase, gene gapC	E
	CAC3427	PTS system, (possibly glucose-specific) IIA component	K
	CAC0570	PTS enzyme II, ABC component	K
	CAC2952	Tagatose-bisphosphate aldolase	E
	CAC2973	2-keto-3-deoxy-6-phosphogluconate aldolase, eda/kdgA	E
	CAC1348	Transketolase, TKT	E
	CAC0394	Deoxyphosphogluconate aldolase (gene kdgA)	E
	CAC2613	Transcriptional regulators of NagC/XylR family	E
	CAC0827	Fructose-bisphosphate aldolase	E
	CA_P0064	Fructose-bisphosphate aldolase class I	E
	CAC2680	Glucose-6-phosphate isomerase	E
Subsystem 193	CAC0532	PTS system, arbutin-like IIBC component	K
	CAC0711	Triosephosphate isomerase	E
	CAC0709	Glyceraldehyde 3-phosphate dehydrogenase, gene gapC	E
	CAC3427	PTS system, (possibly glucose-specific) IIA component	K
	CAC0570	PTS enzyme II, ABC component	K
	CAC2952	Tagatose-bisphosphate aldolase	E
	CAC0394	Deoxyphosphogluconate aldolase (gene kdgA)	E
	CAC1348	Transketolase, TKT	E
	CAC1545	Deoxyribose-phosphate aldolase	E
	CAC2613	Transcriptional regulators of NagC/XylR family	E
	CAC0827	Fructose-bisphosphate aldolase	E
	CA_P0064	Fructose-bisphosphate aldolase class I	E
	CAC2680	Glucose-6-phosphate isomerase	E
Subsystem 194	CAC0532	PTS system, arbutin-like IIBC component	K
	CAC0711	Triosephosphate isomerase	E
	CAC0709	Glyceraldehyde 3-phosphate dehydrogenase, gene gapC	E
	CAC3427	PTS system, (possibly glucose-specific) IIA component	K
	CAC0570	PTS enzyme II, ABC component	K
	CAC2952	Tagatose-bisphosphate aldolase	E
	CAC0394	Deoxyphosphogluconate aldolase (gene kdgA)	E
	CAC1348	Transketolase, TKT	E
	CAC0944	Transketolase	E
	CAC2613	Transcriptional regulators of NagC/XylR family	E
	CAC0827	Fructose-bisphosphate aldolase	E
	CA_P0064	Fructose-bisphosphate aldolase class I	E
	CAC2680	Glucose-6-phosphate isomerase	E
Subsystem 195	CAC0532	PTS system, arbutin-like IIBC component	K
	CAC0711	Triosephosphate isomerase	E
	CAC0709	Glyceraldehyde 3-phosphate dehydrogenase, gene gapC	E
	CAC3427	PTS system, (possibly glucose-specific) IIA component	K
	CAC0570	PTS enzyme II, ABC component	K
	CAC2952	Tagatose-bisphosphate aldolase	E
	CAC0394	Deoxyphosphogluconate aldolase (gene kdgA)	E
	CAC1545	Deoxyribose-phosphate aldolase	E
	CAC0944	Transketolase	E
	CAC2613	Transcriptional regulators of NagC/XylR family	E
	CAC0827	Fructose-bisphosphate aldolase	E
	CA_P0064	Fructose-bisphosphate aldolase class I	E
	CAC2680	Glucose-6-phosphate isomerase	E
Subsystem 196	CAC0532	PTS system, arbutin-like IIBC component	K
	CAC0711	Triosephosphate isomerase	E
	CAC0709	Glyceraldehyde 3-phosphate dehydrogenase, gene gapC	E
	CAC3427	PTS system, (possibly glucose-specific) IIA component	K
	CAC0570	PTS enzyme II, ABC component	K
	CAC2952	Tagatose-bisphosphate aldolase	E
	CAC1348	Transketolase, TKT	E
	CAC1545	Deoxyribose-phosphate aldolase	E
	CAC0944	Transketolase	E
	CAC2613	Transcriptional regulators of NagC/XylR family	E
	CAC0827	Fructose-bisphosphate aldolase	E
	CA_P0064	Fructose-bisphosphate aldolase class I	E
	CAC2680	Glucose-6-phosphate isomerase	E
Subsystem 197	CAC0532	PTS system, arbutin-like IIBC component	K
	CAC0711	Triosephosphate isomerase	E
	CAC0709	Glyceraldehyde 3-phosphate dehydrogenase, gene gapC	E
	CAC3427	PTS system, (possibly glucose-specific) IIA component	K
	CAC0570	PTS enzyme II, ABC component	K
	CAC2973	2-keto-3-deoxy-6-phosphogluconate aldolase, eda/kdgA	E
	CAC1348	Transketolase, TKT	E
	CAC0394	Deoxyphosphogluconate aldolase (gene kdgA)	E
	CAC0944	Transketolase	E
	CAC1545	Deoxyribose-phosphate aldolase	E
	CAC0827	Fructose-bisphosphate aldolase	E
	CA_P0064	Fructose-bisphosphate aldolase class I	E
	CAC2680	Glucose-6-phosphate isomerase	E
	CAC2613	Transcriptional regulators of NagC/XylR family	E
Subsystem 198	CAC0532	PTS system, arbutin-like IIBC component	K
	CAC0711	Triosephosphate isomerase	E
	CAC0709	Glyceraldehyde 3-phosphate dehydrogenase, gene gapC	E
	CAC2995	PTS system (Glucose-specific) component IIA	K
	CAC0570	PTS enzyme II, ABC component	K
	CAC2952	Tagatose-bisphosphate aldolase	E
	CAC0394	Deoxyphosphogluconate aldolase (gene kdgA)	E
	CAC1348	Transketolase, TKT	E
	CAC2973	2-keto-3-deoxy-6-phosphogluconate aldolase, eda/kdgA	E
	CAC2613	Transcriptional regulators of NagC/XylR family	E
	CAC0827	Fructose-bisphosphate aldolase	E
	CA_P0064	Fructose-bisphosphate aldolase class I	E
	CAC2680	Glucose-6-phosphate isomerase	E
Subsystem 199	CAC0532	PTS system, arbutin-like IIBC component	K
	CAC0711	Triosephosphate isomerase	E
	CAC0709	Glyceraldehyde 3-phosphate dehydrogenase, gene gapC	E
	CAC2995	PTS system (Glucose-specific) component IIA	K
	CAC0570	PTS enzyme II, ABC component	K
	CAC2952	Tagatose-bisphosphate aldolase	E
	CAC0394	Deoxyphosphogluconate aldolase (gene kdgA)	E
	CAC1348	Transketolase, TKT	E
	CAC0944	Transketolase	E
	CAC2613	Transcriptional regulators of NagC/XylR family	E
	CAC0827	Fructose-bisphosphate aldolase	E
	CA_P0064	Fructose-bisphosphate aldolase class I	E
	CAC2680	Glucose-6-phosphate isomerase	E
Subsystem 200	CAC0532	PTS system, arbutin-like IIBC component	K
	CAC0711	Triosephosphate isomerase	E
	CAC0709	Glyceraldehyde 3-phosphate dehydrogenase, gene gapC	E
	CAC2995	PTS system (Glucose-specific) component IIA	K
	CAC0570	PTS enzyme II, ABC component	K
	CAC2952	Tagatose-bisphosphate aldolase	E
	CAC0394	Deoxyphosphogluconate aldolase (gene kdgA)	E
	CAC1348	Transketolase, TKT	E
	CAC1545	Deoxyribose-phosphate aldolase	E
	CAC2613	Transcriptional regulators of NagC/XylR family	E
	CAC0827	Fructose-bisphosphate aldolase	E
	CA_P0064	Fructose-bisphosphate aldolase class I	E
	CAC2680	Glucose-6-phosphate isomerase	E
Subsystem 201	CAC0532	PTS system, arbutin-like IIBC component	K
	CAC0711	Triosephosphate isomerase	E
	CAC0709	Glyceraldehyde 3-phosphate dehydrogenase, gene gapC	E
	CAC2995	PTS system (Glucose-specific) component IIA	K
	CAC0570	PTS enzyme II, ABC component	K
	CAC2952	Tagatose-bisphosphate aldolase	E
	CAC0394	Deoxyphosphogluconate aldolase (gene kdgA)	E
	CAC1545	Deoxyribose-phosphate aldolase	E
	CAC2973	2-keto-3-deoxy-6-phosphogluconate aldolase, eda/kdgA	E
	CAC2613	Transcriptional regulators of NagC/XylR family	E
	CAC0827	Fructose-bisphosphate aldolase	E
	CA_P0064	Fructose-bisphosphate aldolase class I	E
	CAC2680	Glucose-6-phosphate isomerase	E
Subsystem 202	CAC0532	PTS system, arbutin-like IIBC component	K
	CAC0711	Triosephosphate isomerase	E
	CAC0709	Glyceraldehyde 3-phosphate dehydrogenase, gene gapC	E
	CAC2995	PTS system (Glucose-specific) component IIA	K
	CAC0570	PTS enzyme II, ABC component	K
	CAC2952	Tagatose-bisphosphate aldolase	E
	CAC0394	Deoxyphosphogluconate aldolase (gene kdgA)	E
	CAC1545	Deoxyribose-phosphate aldolase	E
	CAC0944	Transketolase	E
	CAC2613	Transcriptional regulators of NagC/XylR family	E
	CAC0827	Fructose-bisphosphate aldolase	E
	CA_P0064	Fructose-bisphosphate aldolase class I	E
	CAC2680	Glucose-6-phosphate isomerase	E
Subsystem 203	CAC0532	PTS system, arbutin-like IIBC component	K
	CAC0711	Triosephosphate isomerase	E
	CAC0709	Glyceraldehyde 3-phosphate dehydrogenase, gene gapC	E
	CAC2995	PTS system (Glucose-specific) component IIA	K
	CAC0570	PTS enzyme II, ABC component	K
	CAC2952	Tagatose-bisphosphate aldolase	E
	CAC0394	Deoxyphosphogluconate aldolase (gene kdgA)	E
	CAC0944	Transketolase	E
	CAC2973	2-keto-3-deoxy-6-phosphogluconate aldolase, eda/kdgA	E
	CAC2613	Transcriptional regulators of NagC/XylR family	E
	CAC0827	Fructose-bisphosphate aldolase	E
	CA_P0064	Fructose-bisphosphate aldolase class I	E
	CAC2680	Glucose-6-phosphate isomerase	E
Subsystem 204	CAC0532	PTS system, arbutin-like IIBC component	K
	CAC0711	Triosephosphate isomerase	E
	CAC0709	Glyceraldehyde 3-phosphate dehydrogenase, gene gapC	E
	CAC2995	PTS system (Glucose-specific) component IIA	K
	CAC0570	PTS enzyme II, ABC component	K
	CAC2952	Tagatose-bisphosphate aldolase	E
	CAC2973	2-keto-3-deoxy-6-phosphogluconate aldolase, eda/kdgA	E
	CAC0944	Transketolase	E
	CAC1348	Transketolase, TKT	E
	CAC2613	Transcriptional regulators of NagC/XylR family	E
	CAC0827	Fructose-bisphosphate aldolase	E
	CA_P0064	Fructose-bisphosphate aldolase class I	E
	CAC2680	Glucose-6-phosphate isomerase	E
Subsystem 205	CAC0532	PTS system, arbutin-like IIBC component	K
	CAC0711	Triosephosphate isomerase	E
	CAC0709	Glyceraldehyde 3-phosphate dehydrogenase, gene gapC	E
	CAC2995	PTS system (Glucose-specific) component IIA	K
	CAC0570	PTS enzyme II, ABC component	K
	CAC2952	Tagatose-bisphosphate aldolase	E
	CAC2973	2-keto-3-deoxy-6-phosphogluconate aldolase, eda/kdgA	E
	CAC0944	Transketolase	E
	CAC1545	Deoxyribose-phosphate aldolase	E
	CAC2613	Transcriptional regulators of NagC/XylR family	E
	CAC0827	Fructose-bisphosphate aldolase	E
	CA_P0064	Fructose-bisphosphate aldolase class I	E
	CAC2680	Glucose-6-phosphate isomerase	E
Subsystem 206	CAC0532	PTS system, arbutin-like IIBC component	K
	CAC0711	Triosephosphate isomerase	E
	CAC0709	Glyceraldehyde 3-phosphate dehydrogenase, gene gapC	E
	CAC2995	PTS system (Glucose-specific) component IIA	K
	CAC0570	PTS enzyme II, ABC component	K
	CAC2952	Tagatose-bisphosphate aldolase	E
	CAC2973	2-keto-3-deoxy-6-phosphogluconate aldolase, eda/kdgA	E
	CAC1348	Transketolase, TKT	E
	CAC1545	Deoxyribose-phosphate aldolase	E
	CAC2613	Transcriptional regulators of NagC/XylR family	E
	CAC0827	Fructose-bisphosphate aldolase	E
	CA_P0064	Fructose-bisphosphate aldolase class I	E
	CAC2680	Glucose-6-phosphate isomerase	E
Subsystem 207	CAC0532	PTS system, arbutin-like IIBC component	K
	CAC0711	Triosephosphate isomerase	E
	CAC0709	Glyceraldehyde 3-phosphate dehydrogenase, gene gapC	E
	CAC2995	PTS system (Glucose-specific) component IIA	K
	CAC0570	PTS enzyme II, ABC component	K
	CAC2952	Tagatose-bisphosphate aldolase	E
	CAC0944	Transketolase	E
	CAC1348	Transketolase, TKT	E
	CAC1545	Deoxyribose-phosphate aldolase	E
	CAC2613	Transcriptional regulators of NagC/XylR family	E
	CAC0827	Fructose-bisphosphate aldolase	E
	CA_P0064	Fructose-bisphosphate aldolase class I	E
	CAC2680	Glucose-6-phosphate isomerase	E
Subsystem 208	CAC0532	PTS system, arbutin-like IIBC component	K
	CAC0711	Triosephosphate isomerase	E
	CAC0709	Glyceraldehyde 3-phosphate dehydrogenase, gene gapC	E
	CAC2995	PTS system (Glucose-specific) component IIA	K
	CAC0570	PTS enzyme II, ABC component	K
	CAC0394	Deoxyphosphogluconate aldolase (gene kdgA)	E
	CAC0944	Transketolase	E
	CAC2973	2-keto-3-deoxy-6-phosphogluconate aldolase, eda/kdgA	E
	CAC1545	Deoxyribose-phosphate aldolase	E
	CAC1348	Transketolase, TKT	E
	CAC0827	Fructose-bisphosphate aldolase	E
	CA_P0064	Fructose-bisphosphate aldolase class I	E
	CAC2680	Glucose-6-phosphate isomerase	E
	CAC2613	Transcriptional regulators of NagC/XylR family	E
Subsystem 209	CAC0532	PTS system, arbutin-like IIBC component	K
	CAC0711	Triosephosphate isomerase	E
	CAC0709	Glyceraldehyde 3-phosphate dehydrogenase, gene gapC	E
	CAC2995	PTS system (Glucose-specific) component IIA	K
	CAC3425	PTS system, (possibly glucose-specific) IIBC component	K
	CAC2952	Tagatose-bisphosphate aldolase	E
	CAC2973	2-keto-3-deoxy-6-phosphogluconate aldolase, eda/kdgA	E
	CAC0944	Transketolase	E
	CAC0394	Deoxyphosphogluconate aldolase (gene kdgA)	E
	CAC2613	Transcriptional regulators of NagC/XylR family	E
	CAC0827	Fructose-bisphosphate aldolase	E
	CA_P0064	Fructose-bisphosphate aldolase class I	E
	CAC2680	Glucose-6-phosphate isomerase	E
Subsystem 210	CAC0532	PTS system, arbutin-like IIBC component	K
	CAC0711	Triosephosphate isomerase	E
	CAC0709	Glyceraldehyde 3-phosphate dehydrogenase, gene gapC	E
	CAC2995	PTS system (Glucose-specific) component IIA	K
	CAC3425	PTS system, (possibly glucose-specific) IIBC component	K
	CAC2952	Tagatose-bisphosphate aldolase	E
	CAC2973	2-keto-3-deoxy-6-phosphogluconate aldolase, eda/kdgA	E
	CAC0944	Transketolase	E
	CAC1545	Deoxyribose-phosphate aldolase	E
	CAC2613	Transcriptional regulators of NagC/XylR family	E
	CAC0827	Fructose-bisphosphate aldolase	E
	CA_P0064	Fructose-bisphosphate aldolase class I	E
	CAC2680	Glucose-6-phosphate isomerase	E
Subsystem 211	CAC0532	PTS system, arbutin-like IIBC component	K
	CAC0711	Triosephosphate isomerase	E
	CAC0709	Glyceraldehyde 3-phosphate dehydrogenase, gene gapC	E
	CAC2995	PTS system (Glucose-specific) component IIA	K
	CAC3425	PTS system, (possibly glucose-specific) IIBC component	K
	CAC2952	Tagatose-bisphosphate aldolase	E
	CAC2973	2-keto-3-deoxy-6-phosphogluconate aldolase, eda/kdgA	E
	CAC0944	Transketolase	E
	CAC1348	Transketolase, TKT	E
	CAC2613	Transcriptional regulators of NagC/XylR family	E
	CAC0827	Fructose-bisphosphate aldolase	E
	CA_P0064	Fructose-bisphosphate aldolase class I	E
	CAC2680	Glucose-6-phosphate isomerase	E
Subsystem 212	CAC0532	PTS system, arbutin-like IIBC component	K
	CAC0711	Triosephosphate isomerase	E
	CAC0709	Glyceraldehyde 3-phosphate dehydrogenase, gene gapC	E
	CAC2995	PTS system (Glucose-specific) component IIA	K
	CAC3425	PTS system, (possibly glucose-specific) IIBC component	K
	CAC2952	Tagatose-bisphosphate aldolase	E
	CAC2973	2-keto-3-deoxy-6-phosphogluconate aldolase, eda/kdgA	E
	CAC1348	Transketolase, TKT	E
	CAC0394	Deoxyphosphogluconate aldolase (gene kdgA)	E
	CAC2613	Transcriptional regulators of NagC/XylR family	E
	CAC0827	Fructose-bisphosphate aldolase	E
	CA_P0064	Fructose-bisphosphate aldolase class I	E
	CAC2680	Glucose-6-phosphate isomerase	E
Subsystem 213	CAC0532	PTS system, arbutin-like IIBC component	K
	CAC0711	Triosephosphate isomerase	E
	CAC0709	Glyceraldehyde 3-phosphate dehydrogenase, gene gapC	E
	CAC2995	PTS system (Glucose-specific) component IIA	K
	CAC3425	PTS system, (possibly glucose-specific) IIBC component	K
	CAC2952	Tagatose-bisphosphate aldolase	E
	CAC2973	2-keto-3-deoxy-6-phosphogluconate aldolase, eda/kdgA	E
	CAC1348	Transketolase, TKT	E
	CAC1545	Deoxyribose-phosphate aldolase	E
	CAC2613	Transcriptional regulators of NagC/XylR family	E
	CAC0827	Fructose-bisphosphate aldolase	E
	CA_P0064	Fructose-bisphosphate aldolase class I	E
	CAC2680	Glucose-6-phosphate isomerase	E
Subsystem 214	CAC0532	PTS system, arbutin-like IIBC component	K
	CAC0711	Triosephosphate isomerase	E
	CAC0709	Glyceraldehyde 3-phosphate dehydrogenase, gene gapC	E
	CAC2995	PTS system (Glucose-specific) component IIA	K
	CAC3425	PTS system, (possibly glucose-specific) IIBC component	K
	CAC2952	Tagatose-bisphosphate aldolase	E
	CAC2973	2-keto-3-deoxy-6-phosphogluconate aldolase, eda/kdgA	E
	CAC1545	Deoxyribose-phosphate aldolase	E
	CAC0394	Deoxyphosphogluconate aldolase (gene kdgA)	E
	CAC2613	Transcriptional regulators of NagC/XylR family	E
	CAC0827	Fructose-bisphosphate aldolase	E
	CA_P0064	Fructose-bisphosphate aldolase class I	E
	CAC2680	Glucose-6-phosphate isomerase	E
Subsystem 215	CAC0532	PTS system, arbutin-like IIBC component	K
	CAC0711	Triosephosphate isomerase	E
	CAC0709	Glyceraldehyde 3-phosphate dehydrogenase, gene gapC	E
	CAC2995	PTS system (Glucose-specific) component IIA	K
	CAC3425	PTS system, (possibly glucose-specific) IIBC component	K
	CAC2952	Tagatose-bisphosphate aldolase	E
	CAC0394	Deoxyphosphogluconate aldolase (gene kdgA)	E
	CAC1545	Deoxyribose-phosphate aldolase	E
	CAC0944	Transketolase	E
	CAC2613	Transcriptional regulators of NagC/XylR family	E
	CAC0827	Fructose-bisphosphate aldolase	E
	CA_P0064	Fructose-bisphosphate aldolase class I	E
	CAC2680	Glucose-6-phosphate isomerase	E
Subsystem 216	CAC0532	PTS system, arbutin-like IIBC component	K
	CAC0711	Triosephosphate isomerase	E
	CAC0709	Glyceraldehyde 3-phosphate dehydrogenase, gene gapC	E
	CAC2995	PTS system (Glucose-specific) component IIA	K
	CAC3425	PTS system, (possibly glucose-specific) IIBC component	K
	CAC2952	Tagatose-bisphosphate aldolase	E
	CAC0394	Deoxyphosphogluconate aldolase (gene kdgA)	E
	CAC1545	Deoxyribose-phosphate aldolase	E
	CAC1348	Transketolase, TKT	E
	CAC2613	Transcriptional regulators of NagC/XylR family	E
	CAC0827	Fructose-bisphosphate aldolase	E
	CA_P0064	Fructose-bisphosphate aldolase class I	E
	CAC2680	Glucose-6-phosphate isomerase	E
Subsystem 217	CAC0532	PTS system, arbutin-like IIBC component	K
	CAC0711	Triosephosphate isomerase	E
	CAC0709	Glyceraldehyde 3-phosphate dehydrogenase, gene gapC	E
	CAC2995	PTS system (Glucose-specific) component IIA	K
	CAC3425	PTS system, (possibly glucose-specific) IIBC component	K
	CAC2952	Tagatose-bisphosphate aldolase	E
	CAC0394	Deoxyphosphogluconate aldolase (gene kdgA)	E
	CAC0944	Transketolase	E
	CAC1348	Transketolase, TKT	E
	CAC2613	Transcriptional regulators of NagC/XylR family	E
	CAC0827	Fructose-bisphosphate aldolase	E
	CA_P0064	Fructose-bisphosphate aldolase class I	E
	CAC2680	Glucose-6-phosphate isomerase	E
Subsystem 218	CAC0532	PTS system, arbutin-like IIBC component	K
	CAC0711	Triosephosphate isomerase	E
	CAC0709	Glyceraldehyde 3-phosphate dehydrogenase, gene gapC	E
	CAC2995	PTS system (Glucose-specific) component IIA	K
	CAC3425	PTS system, (possibly glucose-specific) IIBC component	K
	CAC2952	Tagatose-bisphosphate aldolase	E
	CAC1545	Deoxyribose-phosphate aldolase	E
	CAC0944	Transketolase	E
	CAC1348	Transketolase, TKT	E
	CAC2613	Transcriptional regulators of NagC/XylR family	E
	CAC0827	Fructose-bisphosphate aldolase	E
	CA_P0064	Fructose-bisphosphate aldolase class I	E
	CAC2680	Glucose-6-phosphate isomerase	E
Subsystem 219	CAC0532	PTS system, arbutin-like IIBC component	K
	CAC0711	Triosephosphate isomerase	E
	CAC0709	Glyceraldehyde 3-phosphate dehydrogenase, gene gapC	E
	CAC2995	PTS system (Glucose-specific) component IIA	K
	CAC3425	PTS system, (possibly glucose-specific) IIBC component	K
	CAC2973	2-keto-3-deoxy-6-phosphogluconate aldolase, eda/kdgA	E
	CAC1545	Deoxyribose-phosphate aldolase	E
	CAC0394	Deoxyphosphogluconate aldolase (gene kdgA)	E
	CAC1348	Transketolase, TKT	E
	CAC0944	Transketolase	E
	CAC0827	Fructose-bisphosphate aldolase	E
	CA_P0064	Fructose-bisphosphate aldolase class I	E
	CAC2680	Glucose-6-phosphate isomerase	E
	CAC2613	Transcriptional regulators of NagC/XylR family	E
Subsystem 220	CAC0532	PTS system, arbutin-like IIBC component	K
	CAC0711	Triosephosphate isomerase	E
	CAC0709	Glyceraldehyde 3-phosphate dehydrogenase, gene gapC	E
	CAC0570	PTS enzyme II, ABC component	K
	CAC3425	PTS system, (possibly glucose-specific) IIBC component	K
	CAC2952	Tagatose-bisphosphate aldolase	E
	CAC0394	Deoxyphosphogluconate aldolase (gene kdgA)	E
	CAC1545	Deoxyribose-phosphate aldolase	E
	CAC2973	2-keto-3-deoxy-6-phosphogluconate aldolase, eda/kdgA	E
	CAC2613	Transcriptional regulators of NagC/XylR family	E
	CAC0827	Fructose-bisphosphate aldolase	E
	CA_P0064	Fructose-bisphosphate aldolase class I	E
	CAC2680	Glucose-6-phosphate isomerase	E
Subsystem 221	CAC0532	PTS system, arbutin-like IIBC component	K
	CAC0711	Triosephosphate isomerase	E
	CAC0709	Glyceraldehyde 3-phosphate dehydrogenase, gene gapC	E
	CAC0570	PTS enzyme II, ABC component	K
	CAC3425	PTS system, (possibly glucose-specific) IIBC component	K
	CAC2952	Tagatose-bisphosphate aldolase	E
	CAC0394	Deoxyphosphogluconate aldolase (gene kdgA)	E
	CAC1545	Deoxyribose-phosphate aldolase	E
	CAC1348	Transketolase, TKT	E
	CAC2613	Transcriptional regulators of NagC/XylR family	E
	CAC0827	Fructose-bisphosphate aldolase	E
	CA_P0064	Fructose-bisphosphate aldolase class I	E
	CAC2680	Glucose-6-phosphate isomerase	E
Subsystem 222	CAC0532	PTS system, arbutin-like IIBC component	K
	CAC0711	Triosephosphate isomerase	E
	CAC0709	Glyceraldehyde 3-phosphate dehydrogenase, gene gapC	E
	CAC0570	PTS enzyme II, ABC component	K
	CAC3425	PTS system, (possibly glucose-specific) IIBC component	K
	CAC2952	Tagatose-bisphosphate aldolase	E
	CAC0394	Deoxyphosphogluconate aldolase (gene kdgA)	E
	CAC1545	Deoxyribose-phosphate aldolase	E
	CAC0944	Transketolase	E
	CAC2613	Transcriptional regulators of NagC/XylR family	E
	CAC0827	Fructose-bisphosphate aldolase	E
	CA_P0064	Fructose-bisphosphate aldolase class I	E
	CAC2680	Glucose-6-phosphate isomerase	E
Subsystem 223	CAC0532	PTS system, arbutin-like IIBC component	K
	CAC0711	Triosephosphate isomerase	E
	CAC0709	Glyceraldehyde 3-phosphate dehydrogenase, gene gapC	E
	CAC0570	PTS enzyme II, ABC component	K
	CAC3425	PTS system, (possibly glucose-specific) IIBC component	K
	CAC2952	Tagatose-bisphosphate aldolase	E
	CAC0394	Deoxyphosphogluconate aldolase (gene kdgA)	E
	CAC0944	Transketolase	E
	CAC2973	2-keto-3-deoxy-6-phosphogluconate aldolase, eda/kdgA	E
	CAC2613	Transcriptional regulators of NagC/XylR family	E
	CAC0827	Fructose-bisphosphate aldolase	E
	CA_P0064	Fructose-bisphosphate aldolase class I	E
	CAC2680	Glucose-6-phosphate isomerase	E
Subsystem 224	CAC0532	PTS system, arbutin-like IIBC component	K
	CAC0711	Triosephosphate isomerase	E
	CAC0709	Glyceraldehyde 3-phosphate dehydrogenase, gene gapC	E
	CAC0570	PTS enzyme II, ABC component	K
	CAC3425	PTS system, (possibly glucose-specific) IIBC component	K
	CAC2952	Tagatose-bisphosphate aldolase	E
	CAC0394	Deoxyphosphogluconate aldolase (gene kdgA)	E
	CAC0944	Transketolase	E
	CAC1348	Transketolase, TKT	E
	CAC2613	Transcriptional regulators of NagC/XylR family	E
	CAC0827	Fructose-bisphosphate aldolase	E
	CA_P0064	Fructose-bisphosphate aldolase class I	E
	CAC2680	Glucose-6-phosphate isomerase	E
Subsystem 225	CAC0532	PTS system, arbutin-like IIBC component	K
	CAC0711	Triosephosphate isomerase	E
	CAC0709	Glyceraldehyde 3-phosphate dehydrogenase, gene gapC	E
	CAC0570	PTS enzyme II, ABC component	K
	CAC3425	PTS system, (possibly glucose-specific) IIBC component	K
	CAC2952	Tagatose-bisphosphate aldolase	E
	CAC0394	Deoxyphosphogluconate aldolase (gene kdgA)	E
	CAC1348	Transketolase, TKT	E
	CAC2973	2-keto-3-deoxy-6-phosphogluconate aldolase, eda/kdgA	E
	CAC2613	Transcriptional regulators of NagC/XylR family	E
	CAC0827	Fructose-bisphosphate aldolase	E
	CA_P0064	Fructose-bisphosphate aldolase class I	E
	CAC2680	Glucose-6-phosphate isomerase	E
Subsystem 226	CAC0532	PTS system, arbutin-like IIBC component	K
	CAC0711	Triosephosphate isomerase	E
	CAC0709	Glyceraldehyde 3-phosphate dehydrogenase, gene gapC	E
	CAC0570	PTS enzyme II, ABC component	K
	CAC3425	PTS system, (possibly glucose-specific) IIBC component	K
	CAC2952	Tagatose-bisphosphate aldolase	E
	CAC2973	2-keto-3-deoxy-6-phosphogluconate aldolase, eda/kdgA	E
	CAC1348	Transketolase, TKT	E
	CAC1545	Deoxyribose-phosphate aldolase	E
	CAC2613	Transcriptional regulators of NagC/XylR family	E
	CAC0827	Fructose-bisphosphate aldolase	E
	CA_P0064	Fructose-bisphosphate aldolase class I	E
	CAC2680	Glucose-6-phosphate isomerase	E
Subsystem 227	CAC0532	PTS system, arbutin-like IIBC component	K
	CAC0711	Triosephosphate isomerase	E
	CAC0709	Glyceraldehyde 3-phosphate dehydrogenase, gene gapC	E
	CAC0570	PTS enzyme II, ABC component	K
	CAC3425	PTS system, (possibly glucose-specific) IIBC component	K
	CAC2952	Tagatose-bisphosphate aldolase	E
	CAC2973	2-keto-3-deoxy-6-phosphogluconate aldolase, eda/kdgA	E
	CAC1348	Transketolase, TKT	E
	CAC0944	Transketolase	E
	CAC2613	Transcriptional regulators of NagC/XylR family	E
	CAC0827	Fructose-bisphosphate aldolase	E
	CA_P0064	Fructose-bisphosphate aldolase class I	E
	CAC2680	Glucose-6-phosphate isomerase	E
Subsystem 228	CAC0532	PTS system, arbutin-like IIBC component	K
	CAC0711	Triosephosphate isomerase	E
	CAC0709	Glyceraldehyde 3-phosphate dehydrogenase, gene gapC	E
	CAC0570	PTS enzyme II, ABC component	K
	CAC3425	PTS system, (possibly glucose-specific) IIBC component	K
	CAC2952	Tagatose-bisphosphate aldolase	E
	CAC2973	2-keto-3-deoxy-6-phosphogluconate aldolase, eda/kdgA	E
	CAC1545	Deoxyribose-phosphate aldolase	E
	CAC0944	Transketolase	E
	CAC2613	Transcriptional regulators of NagC/XylR family	E
	CAC0827	Fructose-bisphosphate aldolase	E
	CA_P0064	Fructose-bisphosphate aldolase class I	E
	CAC2680	Glucose-6-phosphate isomerase	E
Subsystem 229	CAC0532	PTS system, arbutin-like IIBC component	K
	CAC0711	Triosephosphate isomerase	E
	CAC0709	Glyceraldehyde 3-phosphate dehydrogenase, gene gapC	E
	CAC0570	PTS enzyme II, ABC component	K
	CAC3425	PTS system, (possibly glucose-specific) IIBC component	K
	CAC2952	Tagatose-bisphosphate aldolase	E
	CAC1348	Transketolase, TKT	E
	CAC1545	Deoxyribose-phosphate aldolase	E
	CAC0944	Transketolase	E
	CAC2613	Transcriptional regulators of NagC/XylR family	E
	CAC0827	Fructose-bisphosphate aldolase	E
	CA_P0064	Fructose-bisphosphate aldolase class I	E
	CAC2680	Glucose-6-phosphate isomerase	E
Subsystem 230	CAC0532	PTS system, arbutin-like IIBC component	K
	CAC0711	Triosephosphate isomerase	E
	CAC0709	Glyceraldehyde 3-phosphate dehydrogenase, gene gapC	E
	CAC0570	PTS enzyme II, ABC component	K
	CAC3425	PTS system, (possibly glucose-specific) IIBC component	K
	CAC0394	Deoxyphosphogluconate aldolase (gene kdgA)	E
	CAC1348	Transketolase, TKT	E
	CAC2973	2-keto-3-deoxy-6-phosphogluconate aldolase, eda/kdgA	E
	CAC0944	Transketolase	E
	CAC1545	Deoxyribose-phosphate aldolase	E
	CAC0827	Fructose-bisphosphate aldolase	E
	CA_P0064	Fructose-bisphosphate aldolase class I	E
	CAC2680	Glucose-6-phosphate isomerase	E
	CAC2613	Transcriptional regulators of NagC/XylR family	E
Subsystem 231	CAC0532	PTS system, arbutin-like IIBC component	K
	CAC2952	Tagatose-bisphosphate aldolase	E
	CAC2973	2-keto-3-deoxy-6-phosphogluconate aldolase, eda/kdgA	E
	CAC1348	Transketolase, TKT	E
	CAC0394	Deoxyphosphogluconate aldolase (gene kdgA)	E
	CAC0827	Fructose-bisphosphate aldolase	E
	CAC2613	Transcriptional regulators of NagC/XylR family	E
	CA_P0064	Fructose-bisphosphate aldolase class I	E
	CAC2680	Glucose-6-phosphate isomerase	E
	CAC3425	PTS system, (possibly glucose-specific) IIBC component	K
	CAC3427	PTS system, (possibly glucose-specific) IIA component	K
	CAC0570	PTS enzyme II, ABC component	K
	CAC2995	PTS system (Glucose-specific) component IIA	K
Subsystem 232	CAC0532	PTS system, arbutin-like IIBC component	K
	CAC2952	Tagatose-bisphosphate aldolase	E
	CAC2973	2-keto-3-deoxy-6-phosphogluconate aldolase, eda/kdgA	E
	CAC1348	Transketolase, TKT	E
	CAC0944	Transketolase	E
	CAC0827	Fructose-bisphosphate aldolase	E
	CAC2613	Transcriptional regulators of NagC/XylR family	E
	CA_P0064	Fructose-bisphosphate aldolase class I	E
	CAC2680	Glucose-6-phosphate isomerase	E
	CAC3425	PTS system, (possibly glucose-specific) IIBC component	K
	CAC3427	PTS system, (possibly glucose-specific) IIA component	K
	CAC0570	PTS enzyme II, ABC component	K
	CAC2995	PTS system (Glucose-specific) component IIA	K
Subsystem 233	CAC0532	PTS system, arbutin-like IIBC component	K
	CAC2952	Tagatose-bisphosphate aldolase	E
	CAC2973	2-keto-3-deoxy-6-phosphogluconate aldolase, eda/kdgA	E
	CAC1348	Transketolase, TKT	E
	CAC1545	Deoxyribose-phosphate aldolase	E
[truncated: 5,354 more rows]
