# Supplementary material for: DENSE: efficient and prior knowledge-driven discovery of phenotype-associated protein functional modules
Source: BMC Syst Biol. 2011 Oct 24;5:172. doi: 10.1186/1752-0509-5-172 (PMC3231954; doi:10.1186/1752-0509-5-172)
Supplement: Additional file 2 — Acid-tolerance Phenotype Results. The file contains the results of the acid-tolerance experiment. [file 1752-0509-5-172-S2.ZIP › DENSE_Acid_Tolerent/CAC_query.txt]

CAC1210
CAC1425
CAC3005
CAC2959
CAC0819
CAC3221
CA_P0066
CAC0154
CAC0156
CAC0233
CAC0234
CAC0383
CAC0384
CAC0423
CAC0532
CAC0570
CAC1353
CAC1354
CAC1407
CAC1457
CAC1458
CAC2957
CAC2958
CAC2964
CAC2965
CAC2995
CAC3425
CAC3427
CAC0424
CAC1523
CAC0425
CAC2918
CAC1341
CAC0167
CAC0712
CAC2741
CAC3021
CAC0267
CAC3552
CAC1622
